# Supplementary material for: iPHoP: An integrated machine learning framework to maximize host prediction for metagenome-derived viruses of archaea and bacteria
Source: PLoS Biol. 2023 Apr 21;21(4):e3002083. doi: 10.1371/journal.pbio.3002083 (PMC10155999; doi:10.1371/journal.pbio.3002083)
Supplement: S1 Table — (XLSX) [file pbio.3002083.s014.xlsx]

## Sheet: Sheet1
Tool or method name / abbreviation	Method type (summarized)	Description / Signal used	Score/Metric used	Publication (if published tool)
Blast	Host-based / Alignment-based	Sequence similarity to bacterial/archaeal genomes, considering hits of 500bp or more	Total number of matches	-
CRISPR	Host-based / Alignment-based	Sequence similarity to predicted CRISPR spacers from bacterial/archaela genomes, identified via blastn.	Number of mismatches	-
SpacePharer	Host-based / Alignment-based	Sequence similarity to predicted CRISPR spacers from bacterial/archaela genomes, identified via a custom sequence similarity search approach.	SpacePharer total score	[1]
WIsH	Host-based / Alignment-free	K-mer similarity between virus and host genome (Markov models)	P-value	[2]
VirHostMatcher	Host-based / Alignment-free	K-mer similarity between virus and host genome (s2* similarity)	s2* similarity	[3]
PHP	Host-based / Alignment-free	K-mer similarity between virus and host genome (Gaussian models)	PHP score	[4]
RaFAH	Phage-based / Alignment-based	Similarity to phage marker genes	RaFAH score	[5]
vHULK	Phage-based / Alignment-based	Similarity to phage marker genes	vHULK score (maximum score of relu and softmax, genus level)	[6]
VPF-Class	Phage-based / Alignment-based	Similarity to phage marker genes	VPF Class score (genus)	[7]
HostPhinder	Phage-based / Alignment-free	Similarity to phage genomes (k-mer based)	HostPhinder host alpha score	[8]
VirHostMatcher-Net	Integrated	Virus-virus, host-host, and virus-host similarity both alignment-based (blast, CRISPR) and alignment-free (WIsH or s2* similarity)	score	[9]
PhisDetector	Integrated	Set of virus-host similarity both alignment-based (blast, CRISPR, protein-protein interaction) and alignment-free (WIsH, d2* similarity)	predict_score	[10]
VirMatcher	Integrated	Set of virus-host similarity both alignment-based (blast, CRISPR, tRNA matches) and alignment-free (WIsH)	score	[11]
References
1. Zhang R, Mirdita M, Levy Karin E, Norroy C, Galiez C, Söding J. SpacePHARER: sensitive identification of phages from CRISPR spacers in prokaryotic hosts. Bioinformatics. 2021;37: 3364–3366. doi:10.1093/bioinformatics/btab222 2. Galiez C, Siebert M, Enault F, Vincent J, Söding J. WIsH: who is the host? Predicting prokaryotic hosts from metagenomic phage contigs. Bioinformatics. 2017;33: 3113–31…
