# Supplementary material for: iPHoP: An integrated machine learning framework to maximize host prediction for metagenome-derived viruses of archaea and bacteria
Source: PLoS Biol. 2023 Apr 21;21(4):e3002083. doi: 10.1371/journal.pbio.3002083 (PMC10155999; doi:10.1371/journal.pbio.3002083)
Supplement: S3 Table — For each tool and rank, the number and percentage of correct predictions is indicated for all available predictions, the top 50%, or the top 10%, ranked based on each tool’s score (see Methods). (XLSX) [file pbio.3002083.s016.xlsx]

## Sheet: Sheet1
Rank	Method	All predictions - total	All predictions - correct	Correct prediction %		Top 50% predictions - total	Top 50% predictions - correct	Correct prediction %		Top 10% predictions - total	Top 10% predictions - correct	Correct prediction %
Domain	blast	1166	1163	0.997427		583	583	1		116	116	1
Domain	crispr	610	607	0.995082		305	305	1		61	61	1
Domain	hostphinder	1614	1602	0.992565		807	807	1		161	161	1
Domain	php	1870	1853	0.990909		935	931	0.995722		187	186	0.994652
Domain	rafah	1736	1729	0.995968		868	867	0.998848		173	173	1
Domain	spacepharer	638	635	0.995298		319	317	0.99373		63	62	0.984127
Domain	virhostmatcher	1870	1842	0.985027		935	920	0.983957		187	180	0.962567
Domain	vhulk	1291	1291	1		645	645	1		129	129	1
Domain	vpf_class	1861	1824	0.980118		930	928	0.997849		186	186	1
Domain	wish	1768	1727	0.97681		884	865	0.978507		176	173	0.982955
####################
Phylum	blast	1166	1110	0.951973		583	578	0.991424		116	116	1
Phylum	crispr	610	507	0.831148		305	299	0.980328		61	56	0.918033
Phylum	hostphinder	1614	1508	0.934325		807	798	0.988848		161	160	0.993789
Phylum	php	1870	1612	0.862032		935	888	0.949733		187	181	0.967914
Phylum	rafah	1736	1690	0.973502		868	863	0.99424		173	173	1
Phylum	spacepharer	638	604	0.946708		319	313	0.981191		63	62	0.984127
Phylum	virhostmatcher	1870	1510	0.807487		935	825	0.882353		187	171	0.914439
Phylum	vhulk	1291	1278	0.98993		645	641	0.993798		129	128	0.992248
Phylum	vpf_class	1861	1495	0.803332		930	848	0.911828		186	176	0.946237
Phylum	wish	1768	1434	0.811086		884	766	0.866516		176	154	0.875
####################
Class	blast	1166	1099	0.942539		583	578	0.991424		116	116	1
Class	crispr	610	501	0.821311		305	299	0.980328		61	56	0.918033
Class	hostphinder	1614	1454	0.900867		807	788	0.976456		161	158	0.981366
Class	php	1870	1586	0.848128		935	883	0.944385		187	181	0.967914
Class	rafah	1736	1601	0.922235		868	858	0.988479		173	173	1
Class	spacepharer	638	513	0.804075		319	292	0.915361		63	58	0.920635
Class	virhostmatcher	1870	1472	0.787166		935	811	0.86738		187	167	0.893048
Class	vhulk	1291	1240	0.960496		645	625	0.968992		129	126	0.976744
Class	vpf_class	1861	1402	0.753358		930	820	0.88172		186	174	0.935484
Class	wish	1768	1396	0.789593		884	737	0.83371		176	152	0.863636
####################
Order	blast	1166	1071	0.918525		583	569	0.975986		116	111	0.956897
Order	crispr	610	477	0.781967		305	297	0.97377		61	56	0.918033
Order	hostphinder	1614	1261	0.781289		807	778	0.964064		161	158	0.981366
Order	php	1870	1329	0.710695		935	798	0.853476		187	170	0.909091
Order	rafah	1736	1439	0.828917		868	851	0.980415		173	173	1
Order	spacepharer	638	462	0.724138		319	277	0.868339		63	55	0.873016
Order	virhostmatcher	1870	1223	0.654011		935	702	0.750802		187	153	0.818182
Order	vhulk	1291	1178	0.912471		645	610	0.945736		129	123	0.953488
Order	vpf_class	1861	1128	0.606126		930	745	0.801075		186	168	0.903226
Order	wish	1768	1235	0.698529		884	657	0.743213		176	139	0.789773
####################
Family	blast	1166	1062	0.910806		583	565	0.969125		116	109	0.939655
Family	crispr	610	464	0.760656		305	291	0.954098		61	53	0.868852
Family	hostphinder	1614	1094	0.677819		807	752	0.931846		161	157	0.975155
Family	php	1870	1205	0.644385		935	756	0.808556		187	167	0.893048
Family	rafah	1736	1367	0.787442		868	845	0.973502		173	173	1
Family	spacepharer	638	422	0.661442		319	263	0.824451		63	52	0.825397
Family	virhostmatcher	1870	1137	0.608021		935	662	0.708021		187	147	0.786096
Family	vhulk	1291	1109	0.859024		645	582	0.902326		129	114	0.883721
Family	vpf_class	1861	999	0.536808		930	706	0.75914		186	161	0.865591
Family	wish	1768	1156	0.653846		884	636	0.719457		176	129	0.732955
