# Supplementary material for: iPHoP: An integrated machine learning framework to maximize host prediction for metagenome-derived viruses of archaea and bacteria
Source: PLoS Biol. 2023 Apr 21;21(4):e3002083. doi: 10.1371/journal.pbio.3002083 (PMC10155999; doi:10.1371/journal.pbio.3002083)
Supplement: S4 Table — The classifiers eventually included in iPHoP v1.0 are indicated with a “x” symbol in the column “Classifiers selected for inclusion in iPHoP.” (XLSX) [file pbio.3002083.s017.xlsx]

## Sheet: Sheet1
Method	Classifier
	Name	Type	Main parameters	Performance metrics (“loss, accuracy” for neural networks, “accuracy” for random forests)	Classifiers selected for inclusion in iPHoP
Blast	Blast Dense_13	Dense neural network	n layers = 4	0.27762097120285034, 0.891008198261261
	Blast Dense_23	Dense neural network	n layers = 4	0.27703461050987244, 0.8889645934104919
	Blast Dense_36	Dense neural network	n layers = 4	0.27787303924560547, 0.8880563378334045
	Blast Dense_43	Dense neural network	n layers = 4	0.2777376174926758, 0.8880563378334045
	Blast Dense_52	Dense neural network	n layers = 4	0.2754639983177185, 0.8921434879302979
	Blast Conv 71	Convolution neural network	n conv layers = 3, n dense layers = 3	0.21809542179107666, 0.9089463949203491
	Blast Conv 82	Convolution neural network	n conv layers = 3, n dense layers = 3	0.22845463454723358, 0.9132606983184814
	Blast Conv 83	Convolution neural network	n conv layers = 3, n dense layers = 3	0.22477170825004578, 0.9059945344924927
	Blast Conv 87	Convolution neural network	n conv layers = 3, n dense layers = 3	0.22427602112293243, 0.9030426740646362	x
	Blast Conv 90	Convolution neural network	n conv layers = 3, n dense layers = 3	0.22137288749217987, 0.9118982553482056
	Blast RF_1	Random Forest classifier	max depth = 32, n trees = 100	0.905768
	Blast RF_29	Random Forest classifier	max depth = 16, n trees = 100	0.905086
	Blast RF_32	Random Forest classifier	max depth = 32, n trees = 1000	0.903497
	Blast RF_39	Random Forest classifier	max depth = 12, n trees = 1000	0.902816	x
	Blast RF_40	Random Forest classifier	max depth = 32, n trees = 1000	0.903043
CRISPR	CRISPR Dense_0	Dense neural network	n layers = 3	0.37557169795036316, 0.8453563451766968
	CRISPR Dense_14	Dense neural network	n layers = 2	0.3724933862686157, 0.8483801484107971
	CRISPR Dense_15	Dense neural network	n layers = 2	0.37383535504341125, 0.8479481935501099	x
	CRISPR Dense_17	Dense neural network	n layers = 2	0.3712650239467621, 0.8491000533103943
	CRISPR Dense_18	Dense neural network	n layers = 2	0.3769068419933319, 0.846508264541626
	CRISPR Conv 16	Convolution neural network	n conv layers = 2, n dense layers = 2	0.31512391567230225, 0.8770338296890259
	CRISPR Conv 22	Convolution neural network	n conv layers = 2, n dense layers = 2	0.31543558835983276, 0.8776097893714905
	CRISPR Conv 39	Convolution neural network	n conv layers = 2, n dense layers = 3	0.3166918158531189, 0.876745879650116
	CRISPR Conv 40	Convolution neural network	n conv layers = 2, n dense layers = 3	0.313844233751297, 0.8803455829620361
	CRISPR Conv 85	Convolution neural network	n conv layers = 2, n dense layers = 3	0.3177852928638458, 0.876745879650116	x
	CRISPR RF_3	Random Forest classifier	max depth = 20, n trees = 100	0.866235
	CRISPR RF_7	Random Forest classifier	max depth = 32, n trees = 500	0.866523
	CRISPR RF_17	Random Forest classifier	max depth = 20, n trees = 1000	0.866235
	CRISPR RF_33	Random Forest classifier	max depth = 28, n trees = 300	0.867819
	CRISPR RF_38	Random Forest classifier	max depth = 32, n trees = 300	0.867099
WIsH	WIsH Dense_2	Dense neural network	n layers = 5	0.42701834440231323, 0.8234920501708984
	WIsH Dense_11	Dense neural network	n layers = 5	0.4157212972640991, 0.821587324142456
	WIsH Dense_25	Dense neural network	n layers = 5	0.41589733958244324, 0.8342857360839844
	WIsH Dense_51	Dense neural network	n layers = 5	0.41781556606292725, 0.8380952477455139
	WIsH Dense_54	Dense neural network	n layers = 5	0.4210290312767029, 0.8247619271278381	x
	WIsH Conv 2	Convolution neural network	n conv layers = 3, n dense layers = 3	0.3876480758190155, 0.8225396871566772	x
	WIsH Conv 61	Convolution neural network	n conv layers = 1, n dense layers = 3	0.38898754119873047, 0.8333333134651184
	WIsH Conv 83	Convolution neural network	n conv layers = 3, n dense layers = 3	0.3870936334133148, 0.8317460417747498
	WIsH Conv 85	Convolution neural network	n conv layers = 3, n dense layers = 3	0.37036755681037903, 0.8301587104797363
	WIsH Conv 90	Convolution neural network	n conv layers = 3, n dense layers = 3	0.39157184958457947, 0.8292063474655151
VHM	VHM Dense_43	Dense neural network	n layers = 1	0.5735357999801636, 0.7291371822357178
	VHM Dense_61	Dense neural network	n layers = 1	0.5727996230125427, 0.7298443913459778
	VHM Dense_64	Dense neural network	n layers = 1	0.5720587372779846, 0.7326732873916626
	VHM Dense_85	Dense neural network	n layers = 1	0.5742871165275574, 0.7287836074829102
	VHM Dense_97	Dense neural network	n layers = 1	0.5737541317939758, 0.7284299731254578	x
	VHM Conv 31	Convolution neural network	n conv layers = 3, n dense layers = 3	0.44679272174835205, 0.8072842955589294
	VHM Conv 81	Convolution neural network	n conv layers = 3, n dense layers = 3	0.44733136892318726, 0.8157708644866943
	VHM Conv 84	Convolution neural network	n conv layers = 3, n dense layers = 3	0.4425850510597229, 0.8044554591178894
	VHM Conv 91	Convolution neural network	n conv layers = 3, n dense layers = 3	0.43358486890792847, 0.7984441518783569
	VHM Conv 92	Convolution neural network	n conv layers = 3, n dense layers = 3	0.4453170895576477, 0.8058698773384094	x
PHP	PHP Dense_18	Dense neural network	n layers = 4	0.5487368106842041, 0.7368830442428589
	PHP Dense_72	Dense neural network	n layers = 5	0.5433263778686523, 0.749319851398468
	PHP Dense_74	Dense neural network	n layers = 5	0.5361322164535522, 0.7547609806060791	x
	PHP Dense_75	Dense neural network	n layers = 5	0.5424116849899292, 0.7757481336593628
	PHP Dense_84	Dense neural network	n layers = 5	0.5297808647155762, 0.7578701972961426
	PHP Conv 61	Convolution neural network	n conv layers = 3, n dense layers = 3	0.4554741680622101, 0.7854644656181335
	PHP Conv 87	Convolution neural network	n conv layers = 3, n dense layers = 3	0.43878939747810364, 0.805285632610321
	PHP Conv 90	Convolution neural network	n conv layers = 3, n dense layers = 3	0.45423829555511475, 0.7947920560836792	x
	PHP Conv 95	Convolution neural network	n conv layers = 3, n dense layers = 3	0.44952258467674255, 0.8041197061538696
	PHP Conv 96	Convolution neural network	n conv layers = 2, n dense layers = 3	0.45535847544670105, 0.8087835311889648
