# Supplementary material for: iPHoP: An integrated machine learning framework to maximize host prediction for metagenome-derived viruses of archaea and bacteria
Source: PLoS Biol. 2023 Apr 21;21(4):e3002083. doi: 10.1371/journal.pbio.3002083 (PMC10155999; doi:10.1371/journal.pbio.3002083)
Supplement: S6 Table — Host genera with at least 2 species and considered in Fig 5 are listed in the first tab, while host genera composed of a single species are indicated in the second tab. (XLSX) [file pbio.3002083.s019.xlsx]

## Sheet: Host genera with 2 or more spec
Host Phylum	Host Genus	Number of species in host genus	Number of associated viruses in RefSeq	Number of IMG/VR v3 HQ sequences predicted to infect this taxon (score ≥95)	Number of IMG/VR v3 HQ sequences predicted to infect this taxon (score ≥90 & <95)
d__Archaea;p__Aenigmatarchaeota_A	d__Archaea;p__Aenigmatarchaeota_A;c__Aenigmatarchaeia_A;o__GW2011-AR5;f__GW2011-AR5;g__GW2011-AR5	2	0	0	0
d__Archaea;p__Altarchaeota	d__Archaea;p__Altarchaeota;c__Altarchaeia;o__Altarchaeales;f__Altarchaeaceae;g__Altarchaeum	3	0	0	0
d__Archaea;p__Altarchaeota	d__Archaea;p__Altarchaeota;c__Altarchaeia;o__IMC4;f__QMZM01;g__EX4484-2	3	0	0	0
d__Archaea;p__Altarchaeota	d__Archaea;p__Altarchaeota;c__Altarchaeia;o__IMC4;f__WOR-SM1-SCG;g__WOR-SM1-SCG	2	0	0	0
d__Archaea;p__Asgardarchaeota	d__Archaea;p__Asgardarchaeota;c__DTBI01;o__DTBI01;f__DTBI01;g__DTBI01	2	0	0	0
d__Archaea;p__Asgardarchaeota	d__Archaea;p__Asgardarchaeota;c__Heimdallarchaeia;o__LC-3;f__B3-JM-08;g__B3-JM-08	2	0	0	4
d__Archaea;p__Asgardarchaeota	d__Archaea;p__Asgardarchaeota;c__Heimdallarchaeia;o__UBA460;f__UBA460;g__UBA460	3	0	0	4
d__Archaea;p__Asgardarchaeota	d__Archaea;p__Asgardarchaeota;c__Lokiarchaeia;o__CR-4;f__SOKP01;g__SDNM01	4	0	0	1
d__Archaea;p__Asgardarchaeota	d__Archaea;p__Asgardarchaeota;c__Lokiarchaeia;o__CR-4;f__SOKP01;g__SOKP01	9	0	0	1
d__Archaea;p__Asgardarchaeota	d__Archaea;p__Asgardarchaeota;c__Lokiarchaeia;o__CR-4;f__SOKP01;g__TEKIR-8	3	0	0	2
d__Archaea;p__Asgardarchaeota	d__Archaea;p__Asgardarchaeota;c__Lokiarchaeia;o__Helarchaeales;f__HEL-GB-A;g__HEL-GB-A	3	0	0	5
d__Archaea;p__Asgardarchaeota	d__Archaea;p__Asgardarchaeota;c__Thorarchaeia;o__Thorarchaeales;f__Thorarchaeaceae;g__MP8T-1	5	0	0	1
d__Archaea;p__Asgardarchaeota	d__Archaea;p__Asgardarchaeota;c__Thorarchaeia;o__Thorarchaeales;f__Thorarchaeaceae;g__OWC5	2	0	0	1
d__Archaea;p__Asgardarchaeota	d__Archaea;p__Asgardarchaeota;c__Thorarchaeia;o__Thorarchaeales;f__Thorarchaeaceae;g__SMTZ1-45	5	0	0	0
d__Archaea;p__Asgardarchaeota	d__Archaea;p__Asgardarchaeota;c__Thorarchaeia;o__Thorarchaeales;f__Thorarchaeaceae;g__SMTZ1-83	3	0	0	0
d__Archaea;p__EX4484-52	d__Archaea;p__EX4484-52;c__EX4484-52;o__EX4484-52;f__EX4484-52;g__EX4484-52	2	0	0	0
d__Archaea;p__EX4484-52	d__Archaea;p__EX4484-52;c__EX4484-52;o__EX4484-52;f__GLR71;g__GLR71	2	0	0	0
d__Archaea;p__Hadarchaeota	d__Archaea;p__Hadarchaeota;c__Hadarchaeia;o__Hadarchaeales;f__DSZJ01;g__DSZJ01	2	0	0	0
d__Archaea;p__Hadarchaeota	d__Archaea;p__Hadarchaeota;c__Hadarchaeia;o__Hadarchaeales;f__DTKF01;g__DTKF01	2	0	0	0
d__Archaea;p__Hadarchaeota	d__Archaea;p__Hadarchaeota;c__Hadarchaeia;o__Hadarchaeales;f__Hadarchaeaceae;g__B75-G9	3	0	0	0
d__Archaea;p__Hadarchaeota	d__Archaea;p__Hadarchaeota;c__Hadarchaeia;o__Hadarchaeales;f__Hadarchaeaceae;g__DG-33	2	0	0	0
d__Archaea;p__Hadarchaeota	d__Archaea;p__Hadarchaeota;c__Hadarchaeia;o__Hadarchaeales;f__Hadarchaeaceae;g__Hadarchaeum	2	0	0	1
d__Archaea;p__Hadarchaeota	d__Archaea;p__Hadarchaeota;c__Hadarchaeia;o__Hadarchaeales;f__WYZ-LMO6;g__WYZ-LMO6	3	0	0	0
d__Archaea;p__Halobacteriota	d__Archaea;p__Halobacteriota;c__Archaeoglobi;o__Archaeoglobales;f__Archaeoglobaceae;g__Archaeoglobus	3	0	0	0
d__Archaea;p__Halobacteriota	d__Archaea;p__Halobacteriota;c__Archaeoglobi;o__Archaeoglobales;f__Archaeoglobaceae;g__Archaeoglobus_A	7	0	0	0
d__Archaea;p__Halobacteriota	d__Archaea;p__Halobacteriota;c__Archaeoglobi;o__Archaeoglobales;f__Archaeoglobaceae;g__Archaeoglobus_B	3	0	0	1
d__Archaea;p__Halobacteriota	d__Archaea;p__Halobacteriota;c__Archaeoglobi;o__Archaeoglobales;f__Archaeoglobaceae;g__Archaeoglobus_C	4	0	0	0
d__Archaea;p__Halobacteriota	d__Archaea;p__Halobacteriota;c__Archaeoglobi;o__Archaeoglobales;f__Archaeoglobaceae;g__Geoglobus	4	0	0	1
d__Archaea;p__Halobacteriota	d__Archaea;p__Halobacteriota;c__Archaeoglobi;o__Archaeoglobales;f__Archaeoglobaceae;g__WYZ-LMO2	7	0	0	0
d__Archaea;p__Halobacteriota	d__Archaea;p__Halobacteriota;c__Archaeoglobi;o__JdFR-21;f__JdFR-21;g__JdFR-21	3	0	0	0
d__Archaea;p__Halobacteriota	d__Archaea;p__Halobacteriota;c__Bog-38;o__Bog-38;f__Bog-38;g__Bog-38	5	0	0	4
d__Archaea;p__Halobacteriota	d__Archaea;p__Halobacteriota;c__Halobacteria;o__Halobacteriales;f__Haladaptataceae;g__Haladaptatus	5	0	0	0
d__Archaea;p__Halobacteriota	d__Archaea;p__Halobacteriota;c__Halobacteria;o__Halobacteriales;f__Haladaptataceae;g__Halorussus	12	0	0	0
d__Archaea;p__Halobacteriota	d__Archaea;p__Halobacteriota;c__Halobacteria;o__Halobacteriales;f__Halalkalicoccaceae;g__Halalkalicoccus	3	0	0	0
d__Archaea;p__Halobacteriota	d__Archaea;p__Halobacteriota;c__Halobacteria;o__Halobacteriales;f__Halalkalicoccaceae;g__SKXI01	2	0	0	0
d__Archaea;p__Halobacteriota	d__Archaea;p__Halobacteriota;c__Halobacteria;o__Halobacteriales;f__Haloarculaceae;g__CBA1134	5	0	0	0
d__Archaea;p__Halobacteriota	d__Archaea;p__Halobacteriota;c__Halobacteria;o__Halobacteriales;f__Haloarculaceae;g__Halapricum	3	0	0	1
d__Archaea;p__Halobacteriota	d__Archaea;p__Halobacteriota;c__Halobacteria;o__Halobacteriales;f__Haloarculaceae;g__Haloarcula	14	17	8	8
d__Archaea;p__Halobacteriota	d__Archaea;p__Halobacteriota;c__Halobacteria;o__Halobacteriales;f__Haloarculaceae;g__Halomarina	3	0	0	0
d__Archaea;p__Halobacteriota	d__Archaea;p__Halobacteriota;c__Halobacteria;o__Halobacteriales;f__Haloarculaceae;g__Halomicroarcula	6	0	0	2
d__Archaea;p__Halobacteriota	d__Archaea;p__Halobacteriota;c__Halobacteria;o__Halobacteriales;f__Haloarculaceae;g__Halomicrobium	6	0	0	0
d__Archaea;p__Halobacteriota	d__Archaea;p__Halobacteriota;c__Halobacteria;o__Halobacteriales;f__Haloarculaceae;g__Halorhabdus	6	0	0	0
d__Archaea;p__Halobacteriota	d__Archaea;p__Halobacteriota;c__Halobacteria;o__Halobacteriales;f__Haloarculaceae;g__Halorientalis	5	0	0	0
d__Archaea;p__Halobacteriota	d__Archaea;p__Halobacteriota;c__Halobacteria;o__Halobacteriales;f__Haloarculaceae;g__Halosimplex	7	0	1	0
d__Archaea;p__Halobacteriota	d__Archaea;p__Halobacteriota;c__Halobacteria;o__Halobacteriales;f__Haloarculaceae;g__Halovenus	14	0	0	0
d__Archaea;p__Halobacteriota	d__Archaea;p__Halobacteriota;c__Halobacteria;o__Halobacteriales;f__Haloarculaceae;g__Natronomonas	20	0	0	0
d__Archaea;p__Halobacteriota	d__Archaea;p__Halobacteriota;c__Halobacteria;o__Halobacteriales;f__Haloarculaceae;g__QS-4-70-19	2	0	0	0
d__Archaea;p__Halobacteriota	d__Archaea;p__Halobacteriota;c__Halobacteria;o__Halobacteriales;f__Halobacteriaceae;g__Halarchaeum	4	0	0	1
d__Archaea;p__Halobacteriota	d__Archaea;p__Halobacteriota;c__Halobacteria;o__Halobacteriales;f__Halobacteriaceae;g__Halobacterium	9	2	0	3
d__Archaea;p__Halobacteriota	d__Archaea;p__Halobacteriota;c__Halobacteria;o__Halobacteriales;f__Halococcaceae;g__Halococcus	15	0	0	0
d__Archaea;p__Halobacteriota	d__Archaea;p__Halobacteriota;c__Halobacteria;o__Halobacteriales;f__Haloferacaceae;g__Halegenticoccus	2	0	0	0
d__Archaea;p__Halobacteriota	d__Archaea;p__Halobacteriota;c__Halobacteria;o__Halobacteriales;f__Haloferacaceae;g__Halobaculum	6	0	0	0
d__Archaea;p__Halobacteriota	d__Archaea;p__Halobacteriota;c__Halobacteria;o__Halobacteriales;f__Haloferacaceae;g__Halobellus	8	0	0	0
d__Archaea;p__Halobacteriota	d__Archaea;p__Halobacteriota;c__Halobacteria;o__Halobacteriales;f__Haloferacaceae;g__Haloferax	16	1	0	1
d__Archaea;p__Halobacteriota	d__Archaea;p__Halobacteriota;c__Halobacteria;o__Halobacteriales;f__Haloferacaceae;g__Halogeometricum	4	1	0	0
d__Archaea;p__Halobacteriota	d__Archaea;p__Halobacteriota;c__Halobacteria;o__Halobacteriales;f__Haloferacaceae;g__Halogranum	3	1	0	0
d__Archaea;p__Halobacteriota	d__Archaea;p__Halobacteriota;c__Halobacteria;o__Halobacteriales;f__Haloferacaceae;g__Halohasta	4	0	0	0
d__Archaea;p__Halobacteriota	d__Archaea;p__Halobacteriota;c__Halobacteria;o__Halobacteriales;f__Haloferacaceae;g__Halolamina	6	0	0	0
d__Archaea;p__Halobacteriota	d__Archaea;p__Halobacteriota;c__Halobacteria;o__Halobacteriales;f__Haloferacaceae;g__Halonotius	6	0	0	0
d__Archaea;p__Halobacteriota	d__Archaea;p__Halobacteriota;c__Halobacteria;o__Halobacteriales;f__Haloferacaceae;g__Halopelagius	2	0	0	0
d__Archaea;p__Halobacteriota	d__Archaea;p__Halobacteriota;c__Halobacteria;o__Halobacteriales;f__Haloferacaceae;g__Halopenitus	3	0	0	0
d__Archaea;p__Halobacteriota	d__Archaea;p__Halobacteriota;c__Halobacteria;o__Halobacteriales;f__Haloferacaceae;g__Haloplanus	7	0	1	2
d__Archaea;p__Halobacteriota	d__Archaea;p__Halobacteriota;c__Halobacteria;o__Halobacteriales;f__Haloferacaceae;g__Haloprofundus	2	0	0	0
d__Archaea;p__Halobacteriota	d__Archaea;p__Halobacteriota;c__Halobacteria;o__Halobacteriales;f__Haloferacaceae;g__Haloquadratum	4	0	0	0
d__Archaea;p__Halobacteriota	d__Archaea;p__Halobacteriota;c__Halobacteria;o__Halobacteriales;f__Haloferacaceae;g__Halorubrum	45	16	5	10
d__Archaea;p__Halobacteriota	d__Archaea;p__Halobacteriota;c__Halobacteria;o__Halobacteriales;f__Haloferacaceae;g__N1521	3	0	0	0
d__Archaea;p__Halobacteriota	d__Archaea;p__Halobacteriota;c__Halobacteria;o__Halobacteriales;f__Haloferacaceae;g__Salinigranum	3	0	0	0
d__Archaea;p__Halobacteriota	d__Archaea;p__Halobacteriota;c__Halobacteria;o__Halobacteriales;f__Natrialbaceae;g__Halobiforma	2	0	0	0
d__Archaea;p__Halobacteriota	d__Archaea;p__Halobacteriota;c__Halobacteria;o__Halobacteriales;f__Natrialbaceae;g__Halopiger	2	0	0	0
d__Archaea;p__Halobacteriota	d__Archaea;p__Halobacteriota;c__Halobacteria;o__Halobacteriales;f__Natrialbaceae;g__Halostagnicola	3	0	0	0
d__Archaea;p__Halobacteriota	d__Archaea;p__Halobacteriota;c__Halobacteria;o__Halobacteriales;f__Natrialbaceae;g__Haloterrigena	4	0	1	4
d__Archaea;p__Halobacteriota	d__Archaea;p__Halobacteriota;c__Halobacteria;o__Halobacteriales;f__Natrialbaceae;g__Halovivax	4	0	0	0
d__Archaea;p__Halobacteriota	d__Archaea;p__Halobacteriota;c__Halobacteria;o__Halobacteriales;f__Natrialbaceae;g__Natrarchaeobaculum	4	0	0	0
d__Archaea;p__Halobacteriota	d__Archaea;p__Halobacteriota;c__Halobacteria;o__Halobacteriales;f__Natrialbaceae;g__Natrarchaeobius	4	0	0	0
d__Archaea;p__Halobacteriota	d__Archaea;p__Halobacteriota;c__Halobacteria;o__Halobacteriales;f__Natrialbaceae;g__Natrialba	7	2	0	0
d__Archaea;p__Halobacteriota	d__Archaea;p__Halobacteriota;c__Halobacteria;o__Halobacteriales;f__Natrialbaceae;g__Natrinema	20	1	0	2
d__Archaea;p__Halobacteriota	d__Archaea;p__Halobacteriota;c__Halobacteria;o__Halobacteriales;f__Natrialbaceae;g__Natronococcus	5	0	0	0
d__Archaea;p__Halobacteriota	d__Archaea;p__Halobacteriota;c__Halobacteria;o__Halobacteriales;f__Natrialbaceae;g__Natronolimnobius	2	0	0	0
d__Archaea;p__Halobacteriota	d__Archaea;p__Halobacteriota;c__Halobacteria;o__Halobacteriales;f__Natrialbaceae;g__Natronorubrum	10	0	0	0
d__Archaea;p__Halobacteriota	d__Archaea;p__Halobacteriota;c__Halobacteria;o__Halobacteriales;f__Natrialbaceae;g__Tc-Br11	3	0	0	0
d__Archaea;p__Halobacteriota	d__Archaea;p__Halobacteriota;c__Halobacteria;o__Halobacteriales;f__Natrialbaceae;g__Tc-Br11-E2g8	2	0	0	0
d__Archaea;p__Halobacteriota	d__Archaea;p__Halobacteriota;c__Halobacteria;o__Halobacteriales;f__QS-9-68-17;g__Halostella	5	0	0	0
d__Archaea;p__Halobacteriota	d__Archaea;p__Halobacteriota;c__Halobacteria;o__Halobacteriales;f__SKNY01;g__SKNY01	2	0	0	0
d__Archaea;p__Halobacteriota	d__Archaea;p__Halobacteriota;c__Halobacteria;o__Halobacteriales;f__SKSH01;g__SKSH01	2	0	0	0
d__Archaea;p__Halobacteriota	d__Archaea;p__Halobacteriota;c__Halobacteria;o__Halobacteriales;f__SW-7-71-33;g__SW-7-71-33	2	0	0	0
d__Archaea;p__Halobacteriota	d__Archaea;p__Halobacteriota;c__Halobacteria;o__Halobacteriales;f__UBA12382;g__UBA12382	4	0	0	0
d__Archaea;p__Halobacteriota	d__Archaea;p__Halobacteriota;c__Methanocellia;o__Methanocellales;f__Methanocellaceae;g__Methanocella	3	0	0	0
d__Archaea;p__Halobacteriota	d__Archaea;p__Halobacteriota;c__Methanocellia;o__Methanocellales;f__Methanocellaceae;g__Methanocella_A	2	0	0	0
d__Archaea;p__Halobacteriota	d__Archaea;p__Halobacteriota;c__Methanocellia;o__Methanocellales;f__UBA148;g__UBA148	2	0	1	3
d__Archaea;p__Halobacteriota	d__Archaea;p__Halobacteriota;c__Methanoliparia;o__Methanoliparales;f__Methanoliparaceae;g__Methanoliparum	3	0	0	2
d__Archaea;p__Halobacteriota	d__Archaea;p__Halobacteriota;c__Methanoliparia;o__Methanoliparales;f__Methanoliparaceae;g__Methanolliviera	3	0	0	2
d__Archaea;p__Halobacteriota	d__Archaea;p__Halobacteriota;c__Methanomicrobia;o__Methanomicrobiales;f__Methanocorpusculaceae;g__Methanocalculus	6	0	0	0
d__Archaea;p__Halobacteriota	d__Archaea;p__Halobacteriota;c__Methanomicrobia;o__Methanomicrobiales;f__Methanocorpusculaceae;g__Methanocorpusculum	6	0	2	0
d__Archaea;p__Halobacteriota	d__Archaea;p__Halobacteriota;c__Methanomicrobia;o__Methanomicrobiales;f__Methanoculleaceae;g__Methanoculleus	25	0	3	3
d__Archaea;p__Halobacteriota	d__Archaea;p__Halobacteriota;c__Methanomicrobia;o__Methanomicrobiales;f__Methanofollaceae;g__Methanofollis	6	0	0	0
d__Archaea;p__Halobacteriota	d__Archaea;p__Halobacteriota;c__Methanomicrobia;o__Methanomicrobiales;f__Methanomicrobiaceae;g__LKUD01	2	0	0	0
d__Archaea;p__Halobacteriota	d__Archaea;p__Halobacteriota;c__Methanomicrobia;o__Methanomicrobiales;f__Methanomicrobiaceae;g__Methanogenium	5	0	0	0
d__Archaea;p__Halobacteriota	d__Archaea;p__Halobacteriota;c__Methanomicrobia;o__Methanomicrobiales;f__Methanomicrobiaceae;g__Methanolacinia	2	0	0	0
d__Archaea;p__Halobacteriota	d__Archaea;p__Halobacteriota;c__Methanomicrobia;o__Methanomicrobiales;f__Methanoregulaceae;g__CAIKOD01	2	0	0	0
d__Archaea;p__Halobacteriota	d__Archaea;p__Halobacteriota;c__Methanomicrobia;o__Methanomicrobiales;f__Methanoregulaceae;g__MVRE01	3	0	0	0
d__Archaea;p__Halobacteriota	d__Archaea;p__Halobacteriota;c__Methanomicrobia;o__Methanomicrobiales;f__Methanoregulaceae;g__Methanolinea	10	0	0	0
d__Archaea;p__Halobacteriota	d__Archaea;p__Halobacteriota;c__Methanomicrobia;o__Methanomicrobiales;f__Methanoregulaceae;g__Methanoregula	21	0	0	0
d__Archaea;p__Halobacteriota	d__Archaea;p__Halobacteriota;c__Methanomicrobia;o__Methanomicrobiales;f__Methanoregulaceae;g__SD8	3	0	0	0
d__Archaea;p__Halobacteriota	d__Archaea;p__Halobacteriota;c__Methanomicrobia;o__Methanomicrobiales;f__Methanoregulaceae;g__UBA9949	7	0	0	1
d__Archaea;p__Halobacteriota	d__Archaea;p__Halobacteriota;c__Methanomicrobia;o__Methanomicrobiales;f__Methanosphaerulaceae;g__UBA288	5	0	13	2
d__Archaea;p__Halobacteriota	d__Archaea;p__Halobacteriota;c__Methanomicrobia;o__Methanomicrobiales;f__Methanospirillaceae;g__Methanospirillum	8	0	0	0
d__Archaea;p__Halobacteriota	d__Archaea;p__Halobacteriota;c__Methanonatronarchaeia;o__Methanonatronarchaeales;f__Methanonatronarchaeaceae;g__Methanonatronarchaeum	2	0	0	0
d__Archaea;p__Halobacteriota	d__Archaea;p__Halobacteriota;c__Methanosarcinia;o__Methanosarcinales;f__ANME-2c;g__UBA203	9	0	0	0
d__Archaea;p__Halobacteriota	d__Archaea;p__Halobacteriota;c__Methanosarcinia;o__Methanosarcinales;f__EX4572-44;g__EX4572-44	2	0	0	0
d__Archaea;p__Halobacteriota	d__Archaea;p__Halobacteriota;c__Methanosarcinia;o__Methanosarcinales;f__EX4572-44;g__Ethanoperedens	4	0	0	0
d__Archaea;p__Halobacteriota	d__Archaea;p__Halobacteriota;c__Methanosarcinia;o__Methanosarcinales;f__HR1;g__UBA7939	4	0	0	0
d__Archaea;p__Halobacteriota	d__Archaea;p__Halobacteriota;c__Methanosarcinia;o__Methanosarcinales;f__Methanoperedenaceae;g__Methanoperedens	13	0	0	9
d__Archaea;p__Halobacteriota	d__Archaea;p__Halobacteriota;c__Methanosarcinia;o__Methanosarcinales;f__Methanosarcinaceae;g__MTP4	3	0	0	0
d__Archaea;p__Halobacteriota	d__Archaea;p__Halobacteriota;c__Methanosarcinia;o__Methanosarcinales;f__Methanosarcinaceae;g__Methanimicrococcus	6	0	0	0
d__Archaea;p__Halobacteriota	d__Archaea;p__Halobacteriota;c__Methanosarcinia;o__Methanosarcinales;f__Methanosarcinaceae;g__Methanococcoides	5	0	0	0
d__Archaea;p__Halobacteriota	d__Archaea;p__Halobacteriota;c__Methanosarcinia;o__Methanosarcinales;f__Methanosarcinaceae;g__Methanohalophilus	6	0	0	0
d__Archaea;p__Halobacteriota	d__Archaea;p__Halobacteriota;c__Methanosarcinia;o__Methanosarcinales;f__Methanosarcinaceae;g__Methanolobus	13	0	0	16
d__Archaea;p__Halobacteriota	d__Archaea;p__Halobacteriota;c__Methanosarcinia;o__Methanosarcinales;f__Methanosarcinaceae;g__Methanomethylovorans	7	0	0	2
d__Archaea;p__Halobacteriota	d__Archaea;p__Halobacteriota;c__Methanosarcinia;o__Methanosarcinales;f__Methanosarcinaceae;g__Methanosalsum	3	0	0	5
d__Archaea;p__Halobacteriota	d__Archaea;p__Halobacteriota;c__Methanosarcinia;o__Methanosarcinales;f__Methanosarcinaceae;g__Methanosarcina	26	0	4	9
d__Archaea;p__Halobacteriota	d__Archaea;p__Halobacteriota;c__Methanosarcinia;o__Methanotrichales;f__Methanotrichaceae;g__Methanothrix	13	0	18	21
d__Archaea;p__Halobacteriota	d__Archaea;p__Halobacteriota;c__Methanosarcinia;o__Methanotrichales;f__Methanotrichaceae;g__Methanothrix_A	7	0	38	8
d__Archaea;p__Halobacteriota	d__Archaea;p__Halobacteriota;c__Methanosarcinia_A;o__Methanosarcinales_A;f__Methermicoccaceae;g__JdFR-19	2	0	0	0
d__Archaea;p__Halobacteriota	d__Archaea;p__Halobacteriota;c__Syntropharchaeia;o__ANME-1;f__ANME-1;g__JACGMN01	3	0	0	0
d__Archaea;p__Halobacteriota	d__Archaea;p__Halobacteriota;c__Syntropharchaeia;o__ANME-1;f__ANME-1;g__QENH01	4	0	0	2
d__Archaea;p__Halobacteriota	d__Archaea;p__Halobacteriota;c__Syntropharchaeia;o__ANME-1;f__ANME-1;g__QENJ01	2	0	0	0
d__Archaea;p__Halobacteriota	d__Archaea;p__Halobacteriota;c__Syntropharchaeia;o__ANME-1;f__ANME-1;g__QEXZ01	4	0	0	1
d__Archaea;p__Hydrothermarchaeota	d__Archaea;p__Hydrothermarchaeota;c__Hydrothermarchaeia;o__Hydrothermarchaeales;f__BMS3B;g__BMS3B	2	0	0	0
d__Archaea;p__Hydrothermarchaeota	d__Archaea;p__Hydrothermarchaeota;c__Hydrothermarchaeia;o__Hydrothermarchaeales;f__SZUA-236;g__SZUA-236	2	0	0	0
d__Archaea;p__Iainarchaeota	d__Archaea;p__Iainarchaeota;c__Iainarchaeia;o__0-14-0-20-30-16;f__0-14-0-20-30-16;g__0-14-0-20-30-16	2	0	0	0
d__Archaea;p__Iainarchaeota	d__Archaea;p__Iainarchaeota;c__Iainarchaeia;o__B1Sed10-29;f__B1Sed10-29;g__B1Sed10-29	2	0	0	0
d__Archaea;p__Iainarchaeota	d__Archaea;p__Iainarchaeota;c__Iainarchaeia;o__Iainarchaeales;f__Iainarchaeaceae;g__UBA10205	4	0	0	0
d__Archaea;p__Iainarchaeota	d__Archaea;p__Iainarchaeota;c__Iainarchaeia;o__Iainarchaeales;f__Iainarchaeaceae;g__UBA493	3	0	0	0
d__Archaea;p__Iainarchaeota	d__Archaea;p__Iainarchaeota;c__Iainarchaeia;o__Iainarchaeales;f__JAAZKV01;g__JAAZKV01	4	0	0	0
d__Archaea;p__Methanobacteriota	d__Archaea;p__Methanobacteriota;c__Methanobacteria;o__Methanobacteriales;f__Methanobacteriaceae;g__Methanobacterium	11	0	2	3
d__Archaea;p__Methanobacteriota	d__Archaea;p__Methanobacteriota;c__Methanobacteria;o__Methanobacteriales;f__Methanobacteriaceae;g__Methanobacterium_A	9	0	0	36
d__Archaea;p__Methanobacteriota	d__Archaea;p__Methanobacteriota;c__Methanobacteria;o__Methanobacteriales;f__Methanobacteriaceae;g__Methanobacterium_B	9	0	0	2
d__Archaea;p__Methanobacteriota	d__Archaea;p__Methanobacteriota;c__Methanobacteria;o__Methanobacteriales;f__Methanobacteriaceae;g__Methanobacterium_C	4	0	0	1
d__Archaea;p__Methanobacteriota	d__Archaea;p__Methanobacteriota;c__Methanobacteria;o__Methanobacteriales;f__Methanobacteriaceae;g__Methanobacterium_D	6	0	0	3
d__Archaea;p__Methanobacteriota	d__Archaea;p__Methanobacteriota;c__Methanobacteria;o__Methanobacteriales;f__Methanobacteriaceae;g__Methanobrevibacter	9	0	1	5
d__Archaea;p__Methanobacteriota	d__Archaea;p__Methanobacteriota;c__Methanobacteria;o__Methanobacteriales;f__Methanobacteriaceae;g__Methanobrevibacter_A	40	0	72	27
d__Archaea;p__Methanobacteriota	d__Archaea;p__Methanobacteriota;c__Methanobacteria;o__Methanobacteriales;f__Methanobacteriaceae;g__Methanobrevibacter_B	4	0	0	3
d__Archaea;p__Methanobacteriota	d__Archaea;p__Methanobacteriota;c__Methanobacteria;o__Methanobacteriales;f__Methanobacteriaceae;g__Methanobrevibacter_C	7	0	0	0
d__Archaea;p__Methanobacteriota	d__Archaea;p__Methanobacteriota;c__Methanobacteria;o__Methanobacteriales;f__Methanobacteriaceae;g__Methanobrevibacter_D	2	0	0	1
d__Archaea;p__Methanobacteriota	d__Archaea;p__Methanobacteriota;c__Methanobacteria;o__Methanobacteriales;f__Methanobacteriaceae;g__Methanosphaera	14	0	4	2
d__Archaea;p__Methanobacteriota	d__Archaea;p__Methanobacteriota;c__Methanobacteria;o__Methanobacteriales;f__Methanobacteriaceae;g__UBA349	2	0	0	0
d__Archaea;p__Methanobacteriota	d__Archaea;p__Methanobacteriota;c__Methanobacteria;o__Methanobacteriales;f__Methanobacteriaceae;g__UBA588	3	0	1	0
d__Archaea;p__Methanobacteriota	d__Archaea;p__Methanobacteriota;c__Methanobacteria;o__Methanobacteriales;f__Methanothermobacteraceae;g__Methanothermobacter	4	2	3	0
d__Archaea;p__Methanobacteriota	d__Archaea;p__Methanobacteriota;c__Methanobacteria;o__Methanobacteriales;f__Methanothermobacteraceae_A;g__Methanothermobacter_A	5	0	0	0
d__Archaea;p__Methanobacteriota	d__Archaea;p__Methanobacteriota;c__Methanococci;o__Methanococcales;f__Methanocaldococcaceae;g__Methanocaldococcus	7	0	1	3
d__Archaea;p__Methanobacteriota	d__Archaea;p__Methanobacteriota;c__Methanococci;o__Methanococcales;f__Methanocaldococcaceae;g__Methanocaldococcus_A	2	0	0	0
d__Archaea;p__Methanobacteriota	d__Archaea;p__Methanobacteriota;c__Methanococci;o__Methanococcales;f__Methanococcaceae;g__Methanococcus	6	0	0	0
d__Archaea;p__Methanobacteriota	d__Archaea;p__Methanobacteriota;c__Methanococci;o__Methanococcales;f__Methanococcaceae;g__Methanofervidicoccus	2	0	0	0
d__Archaea;p__Methanobacteriota	d__Archaea;p__Methanobacteriota;c__Methanococci;o__Methanococcales;f__Methanococcaceae;g__Methanothermococcus_A	2	0	0	0
d__Archaea;p__Methanobacteriota	d__Archaea;p__Methanobacteriota;c__Methanococci;o__Methanococcales;f__Methanococcaceae;g__Methanotorris	2	0	0	0
d__Archaea;p__Methanobacteriota	d__Archaea;p__Methanobacteriota;c__Methanopyri;o__Methanopyrales;f__Methanopyraceae;g__Methanopyrus	3	0	0	0
d__Archaea;p__Methanobacteriota	d__Archaea;p__Methanobacteriota;c__Thermococci;o__Methanofastidiosales;f__Methanofastidiosaceae;g__Methanofastidiosum	9	0	0	17
d__Archaea;p__Methanobacteriota	d__Archaea;p__Methanobacteriota;c__Thermococci;o__Methanofastidiosales;f__NM3;g__NM3	2	0	0	0
d__Archaea;p__Methanobacteriota	d__Archaea;p__Methanobacteriota;c__Thermococci;o__Thermococcales;f__Thermococcaceae;g__Palaeococcus	4	0	0	0
d__Archaea;p__Methanobacteriota	d__Archaea;p__Methanobacteriota;c__Thermococci;o__Thermococcales;f__Thermococcaceae;g__Pyrococcus	9	1	0	0
d__Archaea;p__Methanobacteriota	d__Archaea;p__Methanobacteriota;c__Thermococci;o__Thermococcales;f__Thermococcaceae;g__Thermococcus	37	1	1	2
d__Archaea;p__Methanobacteriota	d__Archaea;p__Methanobacteriota;c__Thermococci;o__Thermococcales;f__Thermococcaceae;g__Thermococcus_A	9	0	0	1
d__Archaea;p__Methanobacteriota	d__Archaea;p__Methanobacteriota;c__Thermococci;o__Thermococcales;f__Thermococcaceae;g__Thermococcus_B	4	0	0	0
d__Archaea;p__Micrarchaeota	d__Archaea;p__Micrarchaeota;c__Micrarchaeia;o__CAILAH01;f__CAILAH01;g__CAILAH01	2	0	0	0
d__Archaea;p__Micrarchaeota	d__Archaea;p__Micrarchaeota;c__Micrarchaeia;o__DTNL01;f__DTGH01;g__Sv326	3	0	0	0
d__Archaea;p__Micrarchaeota	d__Archaea;p__Micrarchaeota;c__Micrarchaeia;o__UBA10214;f__J096;g__JAADEL01	3	0	0	0
d__Archaea;p__Micrarchaeota	d__Archaea;p__Micrarchaeota;c__Micrarchaeia;o__UBA10214;f__UBA10161;g__CAIXYX01	2	0	0	0
d__Archaea;p__Micrarchaeota	d__Archaea;p__Micrarchaeota;c__Micrarchaeia;o__UBA10214;f__UBA10161;g__UBA10161	3	0	0	0
d__Archaea;p__Micrarchaeota	d__Archaea;p__Micrarchaeota;c__Micrarchaeia;o__UBA10214;f__UBA10214;g__CAILMU01	4	0	0	0
d__Archaea;p__Micrarchaeota	d__Archaea;p__Micrarchaeota;c__Micrarchaeia;o__UBA10214;f__UBA10214;g__CAIXOA01	2	0	0	0
d__Archaea;p__Micrarchaeota	d__Archaea;p__Micrarchaeota;c__Micrarchaeia;o__UBA10214;f__UBA10214;g__JACCLJ01	3	0	0	0
d__Archaea;p__Micrarchaeota	d__Archaea;p__Micrarchaeota;c__Micrarchaeia;o__UBA8480;f__UBA8480;g__UBA8480	2	0	0	0
d__Archaea;p__Micrarchaeota	d__Archaea;p__Micrarchaeota;c__Micrarchaeia;o__UBA8480;f__UBA93;g__0-14-0-20-59-11	3	0	0	0
d__Archaea;p__Nanoarchaeota	d__Archaea;p__Nanoarchaeota;c__Nanoarchaeia;o__CSSed11-243R1;f__CSSed11-243R1;g__CSSed11-243R1	2	0	0	0
d__Archaea;p__Nanoarchaeota	d__Archaea;p__Nanoarchaeota;c__Nanoarchaeia;o__Nanoarchaeales;f__Nanopusillaceae;g__Nanopusillus	4	0	0	0
d__Archaea;p__Nanoarchaeota	d__Archaea;p__Nanoarchaeota;c__Nanoarchaeia;o__Pacearchaeales;f__ARS1285;g__ARS1285	3	0	0	0
d__Archaea;p__Nanoarchaeota	d__Archaea;p__Nanoarchaeota;c__Nanoarchaeia;o__Pacearchaeales;f__GW2011-AR1;g__GW2011-AR1	5	0	0	0
d__Archaea;p__Nanoarchaeota	d__Archaea;p__Nanoarchaeota;c__Nanoarchaeia;o__Pacearchaeales;f__GW2011-AR1;g__NP1466	2	0	0	0
d__Archaea;p__Nanoarchaeota	d__Archaea;p__Nanoarchaeota;c__Nanoarchaeia;o__Pacearchaeales;f__GW2011-AR1;g__RBG-13-33-26	3	0	0	0
d__Archaea;p__Nanoarchaeota	d__Archaea;p__Nanoarchaeota;c__Nanoarchaeia;o__Pacearchaeales;f__PFCU01;g__PFCU01	3	0	0	0
d__Archaea;p__Nanoarchaeota	d__Archaea;p__Nanoarchaeota;c__Nanoarchaeia;o__Parvarchaeales;f__Parvarchaeaceae;g__Parvarchaeum	2	0	0	0
d__Archaea;p__Nanoarchaeota	d__Archaea;p__Nanoarchaeota;c__Nanoarchaeia;o__SCGC-AAA011-G17;f__ARS1403;g__ARS1403	2	0	0	2
d__Archaea;p__Nanoarchaeota	d__Archaea;p__Nanoarchaeota;c__Nanoarchaeia;o__SCGC-AAA011-G17;f__GW2011-AR17;g__GW2011-AR17	2	0	0	0
d__Archaea;p__Nanoarchaeota	d__Archaea;p__Nanoarchaeota;c__Nanoarchaeia;o__UBA10117;f__ARS21;g__ARS21	4	0	0	18
d__Archaea;p__Nanoarchaeota	d__Archaea;p__Nanoarchaeota;c__Nanoarchaeia;o__UBA583;f__UBA583;g__UBA583	2	0	0	0
d__Archaea;p__Nanoarchaeota	d__Archaea;p__Nanoarchaeota;c__Nanoarchaeia;o__Woesearchaeales;f__21-14-0-10-32-9;g__21-14-0-10-32-9	2	0	0	0
d__Archaea;p__Nanoarchaeota	d__Archaea;p__Nanoarchaeota;c__Nanoarchaeia;o__Woesearchaeales;f__21-14-0-10-32-9;g__PWWA01	3	0	0	0
d__Archaea;p__Nanoarchaeota	d__Archaea;p__Nanoarchaeota;c__Nanoarchaeia;o__Woesearchaeales;f__21-14-0-10-32-9;g__SKIS01	2	0	0	0
d__Archaea;p__Nanoarchaeota	d__Archaea;p__Nanoarchaeota;c__Nanoarchaeia;o__Woesearchaeales;f__B29-G15;g__B29-G15	2	0	0	0
d__Archaea;p__Nanoarchaeota	d__Archaea;p__Nanoarchaeota;c__Nanoarchaeia;o__Woesearchaeales;f__GCA-2686295;g__GCA-2686295	4	0	0	1
d__Archaea;p__Nanoarchaeota	d__Archaea;p__Nanoarchaeota;c__Nanoarchaeia;o__Woesearchaeales;f__GW2011-AR9;g__1-14-0-10-32-24	2	0	0	0
d__Archaea;p__Nanoarchaeota	d__Archaea;p__Nanoarchaeota;c__Nanoarchaeia;o__Woesearchaeales;f__GW2011-AR9;g__UBA11998	3	0	0	4
d__Archaea;p__Nanoarchaeota	d__Archaea;p__Nanoarchaeota;c__Nanoarchaeia;o__Woesearchaeales;f__SKIA01;g__SKIA01	3	0	0	0
d__Archaea;p__Nanoarchaeota	d__Archaea;p__Nanoarchaeota;c__Nanoarchaeia;o__Woesearchaeales;f__SM23-78;g__SM23-78	2	0	0	0
d__Archaea;p__Nanoarchaeota	d__Archaea;p__Nanoarchaeota;c__Nanoarchaeia;o__Woesearchaeales;f__UBA525;g__UBA153	3	0	0	0
d__Archaea;p__Nanoarchaeota	d__Archaea;p__Nanoarchaeota;c__Nanoarchaeia;o__Woesearchaeales;f__UBA525;g__UBA525	3	0	0	0
d__Archaea;p__Nanoarchaeota	d__Archaea;p__Nanoarchaeota;c__Nanoarchaeia;o__Woesearchaeales;f__UBA9642;g__UBA9642	2	0	0	0
d__Archaea;p__Nanohaloarchaeota	d__Archaea;p__Nanohaloarchaeota;c__Nanosalinia;o__Nanosalinales;f__Nanosalinaceae;g__B1-Br10-U2g19	3	0	0	0
d__Archaea;p__Nanohaloarchaeota	d__Archaea;p__Nanohaloarchaeota;c__Nanosalinia;o__Nanosalinales;f__Nanosalinaceae;g__B1-Br10-U2g21	4	0	0	0
d__Archaea;p__Nanohaloarchaeota	d__Archaea;p__Nanohaloarchaeota;c__Nanosalinia;o__Nanosalinales;f__Nanosalinaceae;g__PL-Br10-U2g16	2	0	0	0
d__Archaea;p__Nanohaloarchaeota	d__Archaea;p__Nanohaloarchaeota;c__Nanosalinia;o__Nanosalinales;f__Nanosalinaceae;g__SG9	2	0	0	0
d__Archaea;p__Nanohaloarchaeota	d__Archaea;p__Nanohaloarchaeota;c__Nanosalinia;o__Nanosalinales;f__Nanosalinaceae;g__SW-4-43-9	2	0	0	0
d__Archaea;p__PWEA01	d__Archaea;p__PWEA01;c__PWEA01;o__PWEA01;f__PWEA01;g__PWEA01	5	0	0	0
d__Archaea;p__QMZS01	d__Archaea;p__QMZS01;c__QMZS01;o__QMZS01;f__QMZS01;g__QMZS01	2	0	0	0
d__Archaea;p__Thermoplasmatota	d__Archaea;p__Thermoplasmatota;c__B47-G6;o__B47-G6B;f__47-G6;g__B47-G6	2	0	0	1
d__Archaea;p__Thermoplasmatota	d__Archaea;p__Thermoplasmatota;c__E2;o__DHVEG-1;f__DHVEG-1;g__SM1-50	7	0	0	2
d__Archaea;p__Thermoplasmatota	d__Archaea;p__Thermoplasmatota;c__E2;o__UBA202;f__JdFR-43;g__JACIWB01	2	0	0	0
d__Archaea;p__Thermoplasmatota	d__Archaea;p__Thermoplasmatota;c__E2;o__UBA9212;f__UBA9212;g__UBA9212	2	0	0	0
d__Archaea;p__Thermoplasmatota	d__Archaea;p__Thermoplasmatota;c__JABDBI01;o__JABDBI01;f__JABDBI01;g__JABDRC01	2	0	0	0
d__Archaea;p__Thermoplasmatota	d__Archaea;p__Thermoplasmatota;c__Poseidoniia_A;o__Poseidoniales;f__Poseidoniaceae;g__MGIIa-I	6	0	0	0
d__Archaea;p__Thermoplasmatota	d__Archaea;p__Thermoplasmatota;c__Poseidoniia_A;o__Poseidoniales;f__Poseidoniaceae;g__MGIIa-K1	26	0	17	44
d__Archaea;p__Thermoplasmatota	d__Archaea;p__Thermoplasmatota;c__Poseidoniia_A;o__Poseidoniales;f__Poseidoniaceae;g__MGIIa-K2	2	0	0	0
d__Archaea;p__Thermoplasmatota	d__Archaea;p__Thermoplasmatota;c__Poseidoniia_A;o__Poseidoniales;f__Poseidoniaceae;g__MGIIa-L1	38	0	1	15
d__Archaea;p__Thermoplasmatota	d__Archaea;p__Thermoplasmatota;c__Poseidoniia_A;o__Poseidoniales;f__Poseidoniaceae;g__MGIIa-L2	16	0	0	8
d__Archaea;p__Thermoplasmatota	d__Archaea;p__Thermoplasmatota;c__Poseidoniia_A;o__Poseidoniales;f__Poseidoniaceae;g__MGIIa-L3	8	0	0	0
d__Archaea;p__Thermoplasmatota	d__Archaea;p__Thermoplasmatota;c__Poseidoniia_A;o__Poseidoniales;f__Poseidoniaceae;g__MGIIa-L4	2	0	0	0
d__Archaea;p__Thermoplasmatota	d__Archaea;p__Thermoplasmatota;c__Poseidoniia_A;o__Poseidoniales;f__Poseidoniaceae;g__Poseidonia	19	0	0	7
d__Archaea;p__Thermoplasmatota	d__Archaea;p__Thermoplasmatota;c__Poseidoniia_A;o__Poseidoniales;f__Poseidoniaceae;g__UBA226	4	0	0	0
d__Archaea;p__Thermoplasmatota	d__Archaea;p__Thermoplasmatota;c__Poseidoniia_A;o__Poseidoniales;f__Thalassarchaeaceae;g__MGIIb-N1	11	0	0	0
d__Archaea;p__Thermoplasmatota	d__Archaea;p__Thermoplasmatota;c__Poseidoniia_A;o__Poseidoniales;f__Thalassarchaeaceae;g__MGIIb-N2	12	0	0	0
d__Archaea;p__Thermoplasmatota	d__Archaea;p__Thermoplasmatota;c__Poseidoniia_A;o__Poseidoniales;f__Thalassarchaeaceae;g__MGIIb-O1	15	0	0	0
d__Archaea;p__Thermoplasmatota	d__Archaea;p__Thermoplasmatota;c__Poseidoniia_A;o__Poseidoniales;f__Thalassarchaeaceae;g__MGIIb-O2	14	0	1	11
d__Archaea;p__Thermoplasmatota	d__Archaea;p__Thermoplasmatota;c__Poseidoniia_A;o__Poseidoniales;f__Thalassarchaeaceae;g__MGIIb-O3	35	0	0	14
d__Archaea;p__Thermoplasmatota	d__Archaea;p__Thermoplasmatota;c__Poseidoniia_A;o__Poseidoniales;f__Thalassarchaeaceae;g__MGIIb-O5	16	0	0	33
d__Archaea;p__Thermoplasmatota	d__Archaea;p__Thermoplasmatota;c__Poseidoniia_A;o__Poseidoniales;f__Thalassarchaeaceae;g__MGIIb-P	7	0	0	0
d__Archaea;p__Thermoplasmatota	d__Archaea;p__Thermoplasmatota;c__Poseidoniia_A;o__Poseidoniales;f__Thalassarchaeaceae;g__MGIIb-Q1	8	0	0	0
d__Archaea;p__Thermoplasmatota	d__Archaea;p__Thermoplasmatota;c__Poseidoniia_A;o__Poseidoniales;f__Thalassarchaeaceae;g__Thalassarchaeum	13	0	0	1
d__Archaea;p__Thermoplasmatota	d__Archaea;p__Thermoplasmatota;c__Poseidoniia_B;o__MGIII;f__CG-Epi1;g__CG-Epi1	11	0	0	0
d__Archaea;p__Thermoplasmatota	d__Archaea;p__Thermoplasmatota;c__Poseidoniia_B;o__MGIII;f__CG-Epi1;g__UBA102	2	0	0	0
d__Archaea;p__Thermoplasmatota	d__Archaea;p__Thermoplasmatota;c__Poseidoniia_B;o__MGIII;f__CG-Epi1;g__UBA8886	6	0	0	0
d__Archaea;p__Thermoplasmatota	d__Archaea;p__Thermoplasmatota;c__Thermoplasmata;o__ARK-15;f__ARK-15;g__ARK-15	2	0	0	0
d__Archaea;p__Thermoplasmatota	d__Archaea;p__Thermoplasmatota;c__Thermoplasmata;o__Aciduliprofundales;f__Aciduliprofundaceae;g__Aciduliprofundum	2	0	0	1
d__Archaea;p__Thermoplasmatota	d__Archaea;p__Thermoplasmatota;c__Thermoplasmata;o__Methanomassiliicoccales;f__JACIVX01;g__JACIVX01	2	0	0	0
d__Archaea;p__Thermoplasmatota	d__Archaea;p__Thermoplasmatota;c__Thermoplasmata;o__Methanomassiliicoccales;f__Methanomassiliicoccaceae;g__DTU008	7	0	0	1
d__Archaea;p__Thermoplasmatota	d__Archaea;p__Thermoplasmatota;c__Thermoplasmata;o__Methanomassiliicoccales;f__Methanomassiliicoccaceae;g__Methanomassiliicoccus	4	0	0	0
d__Archaea;p__Thermoplasmatota	d__Archaea;p__Thermoplasmatota;c__Thermoplasmata;o__Methanomassiliicoccales;f__Methanomethylophilaceae;g__ISO4-G1	3	0	0	6
d__Archaea;p__Thermoplasmatota	d__Archaea;p__Thermoplasmatota;c__Thermoplasmata;o__Methanomassiliicoccales;f__Methanomethylophilaceae;g__Methanomethylophilus	9	0	0	0
d__Archaea;p__Thermoplasmatota	d__Archaea;p__Thermoplasmatota;c__Thermoplasmata;o__Methanomassiliicoccales;f__Methanomethylophilaceae;g__Methanoplasma	7	0	0	0
d__Archaea;p__Thermoplasmatota	d__Archaea;p__Thermoplasmatota;c__Thermoplasmata;o__Methanomassiliicoccales;f__Methanomethylophilaceae;g__PWHV01	6	0	0	0
d__Archaea;p__Thermoplasmatota	d__Archaea;p__Thermoplasmatota;c__Thermoplasmata;o__Methanomassiliicoccales;f__Methanomethylophilaceae;g__RumEn-M2	4	0	0	0
d__Archaea;p__Thermoplasmatota	d__Archaea;p__Thermoplasmatota;c__Thermoplasmata;o__Methanomassiliicoccales;f__Methanomethylophilaceae;g__UBA328	2	0	0	0
d__Archaea;p__Thermoplasmatota	d__Archaea;p__Thermoplasmatota;c__Thermoplasmata;o__Methanomassiliicoccales;f__Methanomethylophilaceae;g__UBA71	6	0	0	0
d__Archaea;p__Thermoplasmatota	d__Archaea;p__Thermoplasmatota;c__Thermoplasmata;o__Methanomassiliicoccales;f__Methanomethylophilaceae;g__VadinCA11	6	0	0	0
d__Archaea;p__Thermoplasmatota	d__Archaea;p__Thermoplasmatota;c__Thermoplasmata;o__Methanomassiliicoccales;f__Methanomethylophilaceae;g__WRKA01	6	0	0	0
d__Archaea;p__Thermoplasmatota	d__Archaea;p__Thermoplasmatota;c__Thermoplasmata;o__Methanomassiliicoccales;f__UBA472;g__FEN-33	2	0	0	0
d__Archaea;p__Thermoplasmatota	d__Archaea;p__Thermoplasmatota;c__Thermoplasmata;o__Methanomassiliicoccales;f__UBA472;g__MVRC01	2	0	0	0
d__Archaea;p__Thermoplasmatota	d__Archaea;p__Thermoplasmatota;c__Thermoplasmata;o__Methanomassiliicoccales;f__UBA472;g__UBA472	6	0	0	0
d__Archaea;p__Thermoplasmatota	d__Archaea;p__Thermoplasmatota;c__Thermoplasmata;o__PWKY01;f__PWKY01;g__PWHR01	3	0	0	0
d__Archaea;p__Thermoplasmatota	d__Archaea;p__Thermoplasmatota;c__Thermoplasmata;o__PWKY01;f__PWKY01;g__PWKY01	3	0	0	0
d__Archaea;p__Thermoplasmatota	d__Archaea;p__Thermoplasmatota;c__Thermoplasmata;o__RBG-16-68-12;f__RBG-16-68-12;g__EA-19	2	0	0	0
d__Archaea;p__Thermoplasmatota	d__Archaea;p__Thermoplasmatota;c__Thermoplasmata;o__RBG-16-68-12;f__RBG-16-68-12;g__RBG-16-68-12	21	0	0	2
d__Archaea;p__Thermoplasmatota	d__Archaea;p__Thermoplasmatota;c__Thermoplasmata;o__SG8-5;f__SG8-5;g__UBA147	3	0	0	0
d__Archaea;p__Thermoplasmatota	d__Archaea;p__Thermoplasmatota;c__Thermoplasmata;o__Thermoplasmatales;f__GCA-001856825;g__GCA-001856825	3	0	0	0
d__Archaea;p__Thermoplasmatota	d__Archaea;p__Thermoplasmatota;c__Thermoplasmata;o__Thermoplasmatales;f__Thermoplasmataceae;g__B-DKE	2	0	0	0
d__Archaea;p__Thermoplasmatota	d__Archaea;p__Thermoplasmatota;c__Thermoplasmata;o__Thermoplasmatales;f__Thermoplasmataceae;g__Ferroplasma	3	0	0	0
d__Archaea;p__Thermoplasmatota	d__Archaea;p__Thermoplasmatota;c__Thermoplasmata;o__Thermoplasmatales;f__Thermoplasmataceae;g__Thermoplasma	4	0	0	0
d__Archaea;p__Thermoplasmatota	d__Archaea;p__Thermoplasmatota;c__Thermoplasmata;o__Thermoplasmatales;f__Thermoplasmataceae;g__UBA582	2	0	0	0
d__Archaea;p__Thermoplasmatota	d__Archaea;p__Thermoplasmatota;c__Thermoplasmata;o__UBA10834;f__UBA10834;g__COMBO-56-21	2	0	0	1
d__Archaea;p__Thermoplasmatota	d__Archaea;p__Thermoplasmatota;c__Thermoplasmata;o__UBA10834;f__UBA10834;g__UBA9653	2	0	0	1
d__Archaea;p__Thermoplasmatota	d__Archaea;p__Thermoplasmatota;c__Thermoplasmata;o__UBA184;f__UBA184;g__UBA184	5	0	0	0
d__Archaea;p__Thermoplasmatota	d__Archaea;p__Thermoplasmatota;c__UBA186;o__UBA287;f__UBA287;g__UBA287	2	0	0	0
d__Archaea;p__Thermoproteota	d__Archaea;p__Thermoproteota;c__Bathyarchaeia;o__40CM-2-53-6;f__40CM-2-53-6;g__40CM-2-53-6	19	0	0	1
d__Archaea;p__Thermoproteota	d__Archaea;p__Thermoproteota;c__Bathyarchaeia;o__40CM-2-53-6;f__40CM-2-53-6;g__BA-13	2	0	0	0
d__Archaea;p__Thermoproteota	d__Archaea;p__Thermoproteota;c__Bathyarchaeia;o__40CM-2-53-6;f__DTDX01;g__DTDX01	2	0	0	0
d__Archaea;p__Thermoproteota	d__Archaea;p__Thermoproteota;c__Bathyarchaeia;o__40CM-2-53-6;f__FEN-987;g__FEN-987	2	0	0	0
d__Archaea;p__Thermoproteota	d__Archaea;p__Thermoproteota;c__Bathyarchaeia;o__40CM-2-53-6;f__RBG-13-38-9;g__RBG-13-38-9	2	0	0	1
d__Archaea;p__Thermoproteota	d__Archaea;p__Thermoproteota;c__Bathyarchaeia;o__B24;f__B24;g__DTBU01	4	0	0	0
d__Archaea;p__Thermoproteota	d__Archaea;p__Thermoproteota;c__Bathyarchaeia;o__B24;f__DRYS01;g__DRYS01	2	0	0	0
d__Archaea;p__Thermoproteota	d__Archaea;p__Thermoproteota;c__Bathyarchaeia;o__B25;f__B25;g__B25	5	0	0	0
d__Archaea;p__Thermoproteota	d__Archaea;p__Thermoproteota;c__Bathyarchaeia;o__B25;f__B25;g__EX4484-218	2	0	0	0
d__Archaea;p__Thermoproteota	d__Archaea;p__Thermoproteota;c__Bathyarchaeia;o__B26-1;f__B26-1;g__B26-1	2	0	0	0
d__Archaea;p__Thermoproteota	d__Archaea;p__Thermoproteota;c__Bathyarchaeia;o__B26-1;f__B26-1;g__B63	4	0	0	0
d__Archaea;p__Thermoproteota	d__Archaea;p__Thermoproteota;c__Bathyarchaeia;o__B26-1;f__B26-1;g__DTEX01	6	0	0	0
d__Archaea;p__Thermoproteota	d__Archaea;p__Thermoproteota;c__Bathyarchaeia;o__B26-1;f__BA1;g__BIN-L-1	3	0	0	5
d__Archaea;p__Thermoproteota	d__Archaea;p__Thermoproteota;c__Bathyarchaeia;o__B26-1;f__UBA233;g__DRVP01	3	0	0	1
d__Archaea;p__Thermoproteota	d__Archaea;p__Thermoproteota;c__Bathyarchaeia;o__B26-1;f__UBA233;g__DRVV01	2	0	0	0
d__Archaea;p__Thermoproteota	d__Archaea;p__Thermoproteota;c__Bathyarchaeia;o__B26-1;f__UBA233;g__JACAEI01	2	0	0	0
d__Archaea;p__Thermoproteota	d__Archaea;p__Thermoproteota;c__Bathyarchaeia;o__B26-1;f__UBA233;g__JdFR-07	3	0	0	4
d__Archaea;p__Thermoproteota	d__Archaea;p__Thermoproteota;c__Bathyarchaeia;o__B26-1;f__UBA233;g__PALSA-986	21	0	0	12
d__Archaea;p__Thermoproteota	d__Archaea;p__Thermoproteota;c__Bathyarchaeia;o__B26-1;f__UBA233;g__PIYA01	2	0	0	3
d__Archaea;p__Thermoproteota	d__Archaea;p__Thermoproteota;c__Bathyarchaeia;o__B26-1;f__UBA233;g__SG8-32-3	2	0	0	0
d__Archaea;p__Thermoproteota	d__Archaea;p__Thermoproteota;c__Bathyarchaeia;o__B26-1;f__UBA233;g__UBA233	3	0	0	0
d__Archaea;p__Thermoproteota	d__Archaea;p__Thermoproteota;c__Bathyarchaeia;o__EX4484-135;f__EX4484-135;g__EX4484-135	3	0	0	0
d__Archaea;p__Thermoproteota	d__Archaea;p__Thermoproteota;c__Bathyarchaeia;o__TCS64;f__TCS64;g__GCA-2726865	2	0	0	0
d__Archaea;p__Thermoproteota	d__Archaea;p__Thermoproteota;c__Bathyarchaeia;o__TCS64;f__TCS64;g__RBG-16-57-9	4	0	0	0
d__Archaea;p__Thermoproteota	d__Archaea;p__Thermoproteota;c__Bathyarchaeia;o__TCS64;f__TCS64;g__UBA8941	2	0	0	0
d__Archaea;p__Thermoproteota	d__Archaea;p__Thermoproteota;c__EX4484-205;o__EX4484-205;f__JAAOZP01;g__JAAOZP01	5	0	0	0
d__Archaea;p__Thermoproteota	d__Archaea;p__Thermoproteota;c__Korarchaeia;o__Korarchaeales;f__Korarchaeaceae;g__Korarchaeum	3	0	0	0
d__Archaea;p__Thermoproteota	d__Archaea;p__Thermoproteota;c__Korarchaeia;o__Korarchaeales;f__QMVU01;g__QMVU01	3	0	0	0
d__Archaea;p__Thermoproteota	d__Archaea;p__Thermoproteota;c__Methanomethylicia;o__B29-G17;f__B29-G17;g__B29-G17	3	0	0	0
d__Archaea;p__Thermoproteota	d__Archaea;p__Thermoproteota;c__Methanomethylicia;o__B29-G17;f__DSZF01;g__DSZF01	4	0	0	0
d__Archaea;p__Thermoproteota	d__Archaea;p__Thermoproteota;c__Methanomethylicia;o__Methanomethylicales;f__Methanomethylicaceae;g__Methanomethylicus	4	0	0	0
d__Archaea;p__Thermoproteota	d__Archaea;p__Thermoproteota;c__Methanomethylicia;o__Methanomethylicales;f__Methanomethylicaceae;g__Methanosuratus	3	0	0	0
d__Archaea;p__Thermoproteota	d__Archaea;p__Thermoproteota;c__Methanomethylicia;o__Methanomethylicales;f__Methanomethylicaceae;g__WYZ-LMO10	3	0	0	0
d__Archaea;p__Thermoproteota	d__Archaea;p__Thermoproteota;c__Methanomethylicia;o__Nezhaarchaeales;f__WYZ-LMO8;g__WYZ-LMO8	7	0	0	0
d__Archaea;p__Thermoproteota	d__Archaea;p__Thermoproteota;c__Nitrososphaeria;o__Caldarchaeales;f__Caldarchaeaceae;g__Caldarchaeum	4	0	0	0
d__Archaea;p__Thermoproteota	d__Archaea;p__Thermoproteota;c__Nitrososphaeria;o__Caldarchaeales;f__HR02;g__DTDI01	3	0	0	0
d__Archaea;p__Thermoproteota	d__Archaea;p__Thermoproteota;c__Nitrososphaeria;o__Caldarchaeales;f__HR02;g__HRBIN02	4	0	0	0
d__Archaea;p__Thermoproteota	d__Archaea;p__Thermoproteota;c__Nitrososphaeria;o__Caldarchaeales;f__HR02;g__JGI-OTU-1	3	0	0	0
d__Archaea;p__Thermoproteota	d__Archaea;p__Thermoproteota;c__Nitrososphaeria;o__Caldarchaeales;f__NZ13-MGT;g__EX4484-121	3	0	0	0
d__Archaea;p__Thermoproteota	d__Archaea;p__Thermoproteota;c__Nitrososphaeria;o__Caldarchaeales;f__NZ13-MGT;g__JGI-0000106-J15	6	0	0	0
d__Archaea;p__Thermoproteota	d__Archaea;p__Thermoproteota;c__Nitrososphaeria;o__Caldarchaeales;f__NZ13-MGT;g__NZ13-MG1	4	0	0	0
d__Archaea;p__Thermoproteota	d__Archaea;p__Thermoproteota;c__Nitrososphaeria;o__Conexivisphaerales;f__Conexivisphaeraceae;g__Conexivisphaera	2	0	0	0
d__Archaea;p__Thermoproteota	d__Archaea;p__Thermoproteota;c__Nitrososphaeria;o__Conexivisphaerales;f__UBA164;g__UBA164	4	0	0	0
d__Archaea;p__Thermoproteota	d__Archaea;p__Thermoproteota;c__Nitrososphaeria;o__Geothermarchaeales;f__JDFR-13;g__B109-G9	2	0	0	0
d__Archaea;p__Thermoproteota	d__Archaea;p__Thermoproteota;c__Nitrososphaeria;o__Nitrososphaerales;f__JAAOZN01;g__JAAOZN01	2	0	0	0
d__Archaea;p__Thermoproteota	d__Archaea;p__Thermoproteota;c__Nitrososphaeria;o__Nitrososphaerales;f__JACAEJ01;g__JACAEJ01	3	0	0	0
d__Archaea;p__Thermoproteota	d__Archaea;p__Thermoproteota;c__Nitrososphaeria;o__Nitrososphaerales;f__Nitrosocaldaceae;g__Nitrosocaldus	4	0	0	0
d__Archaea;p__Thermoproteota	d__Archaea;p__Thermoproteota;c__Nitrososphaeria;o__Nitrososphaerales;f__Nitrosopumilaceae;g__CSP1-1	3	0	0	0
d__Archaea;p__Thermoproteota	d__Archaea;p__Thermoproteota;c__Nitrososphaeria;o__Nitrososphaerales;f__Nitrosopumilaceae;g__Cenarchaeum	3	0	0	0
d__Archaea;p__Thermoproteota	d__Archaea;p__Thermoproteota;c__Nitrososphaeria;o__Nitrososphaerales;f__Nitrosopumilaceae;g__JACEMX01	2	0	0	0
d__Archaea;p__Thermoproteota	d__Archaea;p__Thermoproteota;c__Nitrososphaeria;o__Nitrososphaerales;f__Nitrosopumilaceae;g__Nitrosarchaeum	10	0	0	4
d__Archaea;p__Thermoproteota	d__Archaea;p__Thermoproteota;c__Nitrososphaeria;o__Nitrososphaerales;f__Nitrosopumilaceae;g__Nitrosopelagicus	22	0	0	0
d__Archaea;p__Thermoproteota	d__Archaea;p__Thermoproteota;c__Nitrososphaeria;o__Nitrososphaerales;f__Nitrosopumilaceae;g__Nitrosopumilus	50	1	0	6
d__Archaea;p__Thermoproteota	d__Archaea;p__Thermoproteota;c__Nitrososphaeria;o__Nitrososphaerales;f__Nitrosopumilaceae;g__Nitrosotalea	12	0	0	1
d__Archaea;p__Thermoproteota	d__Archaea;p__Thermoproteota;c__Nitrososphaeria;o__Nitrososphaerales;f__Nitrosopumilaceae;g__Nitrosotenuis	11	0	0	10
d__Archaea;p__Thermoproteota	d__Archaea;p__Thermoproteota;c__Nitrososphaeria;o__Nitrososphaerales;f__Nitrosopumilaceae;g__PXYB01	2	0	0	0
d__Archaea;p__Thermoproteota	d__Archaea;p__Thermoproteota;c__Nitrososphaeria;o__Nitrososphaerales;f__Nitrosopumilaceae;g__TA-20	4	0	0	0
d__Archaea;p__Thermoproteota	d__Archaea;p__Thermoproteota;c__Nitrososphaeria;o__Nitrososphaerales;f__Nitrosopumilaceae;g__VYCS01	2	0	0	0
d__Archaea;p__Thermoproteota	d__Archaea;p__Thermoproteota;c__Nitrososphaeria;o__Nitrososphaerales;f__Nitrososphaeraceae;g__Nitrosocosmicus	10	0	0	0
d__Archaea;p__Thermoproteota	d__Archaea;p__Thermoproteota;c__Nitrososphaeria;o__Nitrososphaerales;f__Nitrososphaeraceae;g__Nitrososphaera	8	0	0	0
d__Archaea;p__Thermoproteota	d__Archaea;p__Thermoproteota;c__Nitrososphaeria;o__Nitrososphaerales;f__Nitrososphaeraceae;g__TA-21	6	0	0	1
d__Archaea;p__Thermoproteota	d__Archaea;p__Thermoproteota;c__Nitrososphaeria;o__Nitrososphaerales;f__Nitrososphaeraceae;g__TH1177	3	0	0	0
d__Archaea;p__Thermoproteota	d__Archaea;p__Thermoproteota;c__Nitrososphaeria;o__Nitrososphaerales;f__Nitrososphaeraceae;g__TH5896	5	0	0	1
d__Archaea;p__Thermoproteota	d__Archaea;p__Thermoproteota;c__Nitrososphaeria;o__Nitrososphaerales;f__Nitrososphaeraceae;g__UBA10452	5	0	0	0
d__Archaea;p__Thermoproteota	d__Archaea;p__Thermoproteota;c__Nitrososphaeria;o__Nitrososphaerales;f__UBA183;g__BOG-1369	3	0	0	0
d__Archaea;p__Thermoproteota	d__Archaea;p__Thermoproteota;c__Nitrososphaeria;o__Nitrososphaerales;f__UBA183;g__UBA183	5	0	0	0
d__Archaea;p__Thermoproteota	d__Archaea;p__Thermoproteota;c__Nitrososphaeria;o__Nitrososphaerales;f__UBA213;g__UBA213	2	0	0	1
d__Archaea;p__Thermoproteota	d__Archaea;p__Thermoproteota;c__Nitrososphaeria;o__Nitrososphaerales;f__UBA57;g__UBA57	6	0	0	0
d__Archaea;p__Thermoproteota	d__Archaea;p__Thermoproteota;c__Thermoproteia;o__;f__B15-G2;g__B15-G2	2	0	0	0
d__Archaea;p__Thermoproteota	d__Archaea;p__Thermoproteota;c__Thermoproteia;o__Marsarchaeales;f__Marsarchaeaceae;g__ECH-B-1	2	0	0	0
d__Archaea;p__Thermoproteota	d__Archaea;p__Thermoproteota;c__Thermoproteia;o__Marsarchaeales;f__UBA168;g__UBA168	2	0	0	0
d__Archaea;p__Thermoproteota	d__Archaea;p__Thermoproteota;c__Thermoproteia;o__Sulfolobales;f__AG1;g__AG1	3	0	0	0
d__Archaea;p__Thermoproteota	d__Archaea;p__Thermoproteota;c__Thermoproteia;o__Sulfolobales;f__Acidilobaceae;g__Acidilobus	4	0	0	0
d__Archaea;p__Thermoproteota	d__Archaea;p__Thermoproteota;c__Thermoproteia;o__Sulfolobales;f__Acidilobaceae;g__Aeropyrum	2	5	0	0
d__Archaea;p__Thermoproteota	d__Archaea;p__Thermoproteota;c__Thermoproteia;o__Sulfolobales;f__Acidilobaceae;g__Caldisphaera	4	0	0	0
d__Archaea;p__Thermoproteota	d__Archaea;p__Thermoproteota;c__Thermoproteia;o__Sulfolobales;f__Desulfurococcaceae;g__Desulfurococcus	2	0	0	0
d__Archaea;p__Thermoproteota	d__Archaea;p__Thermoproteota;c__Thermoproteia;o__Sulfolobales;f__Desulfurococcaceae;g__Staphylothermus	2	0	0	0
d__Archaea;p__Thermoproteota	d__Archaea;p__Thermoproteota;c__Thermoproteia;o__Sulfolobales;f__Desulfurococcaceae;g__Thermogladius	3	0	0	0
d__Archaea;p__Thermoproteota	d__Archaea;p__Thermoproteota;c__Thermoproteia;o__Sulfolobales;f__Desulfurococcaceae;g__Thermosphaera	2	0	0	0
d__Archaea;p__Thermoproteota	d__Archaea;p__Thermoproteota;c__Thermoproteia;o__Sulfolobales;f__Desulfurococcaceae;g__UBA285	7	0	0	0
d__Archaea;p__Thermoproteota	d__Archaea;p__Thermoproteota;c__Thermoproteia;o__Sulfolobales;f__Fervidicoccaceae;g__ARK-14	3	0	0	0
d__Archaea;p__Thermoproteota	d__Archaea;p__Thermoproteota;c__Thermoproteia;o__Sulfolobales;f__Ignicoccaceae;g__Ignicoccus_A	2	0	0	0
d__Archaea;p__Thermoproteota	d__Archaea;p__Thermoproteota;c__Thermoproteia;o__Sulfolobales;f__Ignisphaeraceae;g__Ignisphaera	11	0	0	0
d__Archaea;p__Thermoproteota	d__Archaea;p__Thermoproteota;c__Thermoproteia;o__Sulfolobales;f__Ignisphaeraceae;g__QMWT01	2	0	0	1
d__Archaea;p__Thermoproteota	d__Archaea;p__Thermoproteota;c__Thermoproteia;o__Sulfolobales;f__NBVN01;g__DRZP01	3	0	0	0
d__Archaea;p__Thermoproteota	d__Archaea;p__Thermoproteota;c__Thermoproteia;o__Sulfolobales;f__NBVN01;g__DTCV01	3	0	0	0
d__Archaea;p__Thermoproteota	d__Archaea;p__Thermoproteota;c__Thermoproteia;o__Sulfolobales;f__NBVN01;g__EX4484-204	2	0	0	0
d__Archaea;p__Thermoproteota	d__Archaea;p__Thermoproteota;c__Thermoproteia;o__Sulfolobales;f__NBVN01;g__Zestosphaera	5	0	0	0
d__Archaea;p__Thermoproteota	d__Archaea;p__Thermoproteota;c__Thermoproteia;o__Sulfolobales;f__Pyrodictiaceae;g__Pyrodictium	2	0	0	0
d__Archaea;p__Thermoproteota	d__Archaea;p__Thermoproteota;c__Thermoproteia;o__Sulfolobales;f__Pyrodictiaceae;g__QNYQ01	4	0	0	0
d__Archaea;p__Thermoproteota	d__Archaea;p__Thermoproteota;c__Thermoproteia;o__Sulfolobales;f__Sulfolobaceae;g__Acidianus	6	11	0	0
d__Archaea;p__Thermoproteota	d__Archaea;p__Thermoproteota;c__Thermoproteia;o__Sulfolobales;f__Sulfolobaceae;g__Metallosphaera	5	1	0	0
d__Archaea;p__Thermoproteota	d__Archaea;p__Thermoproteota;c__Thermoproteia;o__Sulfolobales;f__Sulfolobaceae;g__Saccharolobus	5	23	0	2
d__Archaea;p__Thermoproteota	d__Archaea;p__Thermoproteota;c__Thermoproteia;o__Sulfolobales;f__Sulfolobaceae;g__Stygiolobus	3	1	0	0
d__Archaea;p__Thermoproteota	d__Archaea;p__Thermoproteota;c__Thermoproteia;o__Sulfolobales;f__Sulfolobaceae;g__Sulfolobus	2	9	0	2
d__Archaea;p__Thermoproteota	d__Archaea;p__Thermoproteota;c__Thermoproteia;o__Sulfolobales;f__Sulfolobaceae;g__Sulfuracidifex	3	0	0	0
d__Archaea;p__Thermoproteota	d__Archaea;p__Thermoproteota;c__Thermoproteia;o__Sulfolobales;f__Sulfolobaceae;g__Sulfurisphaera	3	0	0	0
d__Archaea;p__Thermoproteota	d__Archaea;p__Thermoproteota;c__Thermoproteia;o__Thermofilales;f__B15-G2;g__B15-G2	2	0	0	0
d__Archaea;p__Thermoproteota	d__Archaea;p__Thermoproteota;c__Thermoproteia;o__Thermofilales;f__Thermofilaceae;g__DRZQ01	5	0	0	0
d__Archaea;p__Thermoproteota	d__Archaea;p__Thermoproteota;c__Thermoproteia;o__Thermofilales;f__Thermofilaceae;g__Thermofilum_A	2	0	0	0
d__Archaea;p__Thermoproteota	d__Archaea;p__Thermoproteota;c__Thermoproteia;o__Thermofilales;f__Thermofilaceae;g__Thermofilum_B	3	0	0	0
d__Archaea;p__Thermoproteota	d__Archaea;p__Thermoproteota;c__Thermoproteia;o__Thermofilales;f__Thermofilaceae;g__Thermofilum_C	4	0	0	0
d__Archaea;p__Thermoproteota	d__Archaea;p__Thermoproteota;c__Thermoproteia;o__Thermoproteales;f__Thermocladiaceae;g__Caldivirga	3	0	0	0
d__Archaea;p__Thermoproteota	d__Archaea;p__Thermoproteota;c__Thermoproteia;o__Thermoproteales;f__Thermocladiaceae;g__JAADER01	3	0	0	1
d__Archaea;p__Thermoproteota	d__Archaea;p__Thermoproteota;c__Thermoproteia;o__Thermoproteales;f__Thermocladiaceae;g__Thermocladium	3	0	0	0
d__Archaea;p__Thermoproteota	d__Archaea;p__Thermoproteota;c__Thermoproteia;o__Thermoproteales;f__Thermocladiaceae;g__Vulcanisaeta	13	0	0	0
d__Archaea;p__Thermoproteota	d__Archaea;p__Thermoproteota;c__Thermoproteia;o__Thermoproteales;f__Thermoproteaceae;g__Pyrobaculum	10	2	0	0
d__Archaea;p__Thermoproteota	d__Archaea;p__Thermoproteota;c__Thermoproteia;o__Thermoproteales;f__Thermoproteaceae;g__Thermoproteus	6	2	0	0
d__Archaea;p__Undinarchaeota	d__Archaea;p__Undinarchaeota;c__Undinarchaeia;o__Undinarchaeales;f__Undinarchaeaceae;g__Undinarchaeum	3	0	0	2
d__Bacteria;p__	d__Bacteria;p__;c__Oligoflexia;o__Oligoflexales;f__Oligoflexaceae;g__Oligoflexus	2	0	0	0
d__Bacteria;p__	d__Bacteria;p__;c__Oligoflexia;o__Silvanigrellales;f__Silvanigrellaceae;g__RFOM01	2	0	0	0
d__Bacteria;p__	d__Bacteria;p__;c__UBA9160;o__UBA9160;f__UBA4427;g__UBA4427	3	0	0	0
d__Bacteria;p__Acidobacteriota	d__Bacteria;p__Acidobacteriota;c__Acidobacteriae;o__20CM-2-55-15;f__20CM-2-55-15;g__20CM-2-55-15	3	0	0	0
d__Bacteria;p__Acidobacteriota	d__Bacteria;p__Acidobacteriota;c__Acidobacteriae;o__Acidobacteriales;f__Acidobacteriaceae;g__Acidobacterium	2	0	0	0
d__Bacteria;p__Acidobacteriota	d__Bacteria;p__Acidobacteriota;c__Acidobacteriae;o__Acidobacteriales;f__Acidobacteriaceae;g__Acidobacterium_A	5	0	0	0
d__Bacteria;p__Acidobacteriota	d__Bacteria;p__Acidobacteriota;c__Acidobacteriae;o__Acidobacteriales;f__Acidobacteriaceae;g__CAIVDV01	3	0	0	0
d__Bacteria;p__Acidobacteriota	d__Bacteria;p__Acidobacteriota;c__Acidobacteriae;o__Acidobacteriales;f__Acidobacteriaceae;g__Edaphobacter	24	0	4	14
d__Bacteria;p__Acidobacteriota	d__Bacteria;p__Acidobacteriota;c__Acidobacteriae;o__Acidobacteriales;f__Acidobacteriaceae;g__Granulicella_A	3	0	0	0
d__Bacteria;p__Acidobacteriota	d__Bacteria;p__Acidobacteriota;c__Acidobacteriae;o__Acidobacteriales;f__Acidobacteriaceae;g__Granulicella_C	9	0	0	0
d__Bacteria;p__Acidobacteriota	d__Bacteria;p__Acidobacteriota;c__Acidobacteriae;o__Acidobacteriales;f__Acidobacteriaceae;g__Palsa-288	7	0	0	2
d__Bacteria;p__Acidobacteriota	d__Bacteria;p__Acidobacteriota;c__Acidobacteriae;o__Acidobacteriales;f__Acidobacteriaceae;g__Palsa-343	6	0	0	0
d__Bacteria;p__Acidobacteriota	d__Bacteria;p__Acidobacteriota;c__Acidobacteriae;o__Acidobacteriales;f__Acidobacteriaceae;g__Silvibacterium	3	0	0	0
d__Bacteria;p__Acidobacteriota	d__Bacteria;p__Acidobacteriota;c__Acidobacteriae;o__Acidobacteriales;f__Acidobacteriaceae;g__Terracidiphilus	38	0	6	9
d__Bacteria;p__Acidobacteriota	d__Bacteria;p__Acidobacteriota;c__Acidobacteriae;o__Acidobacteriales;f__Acidobacteriaceae;g__Terriglobus	7	0	0	0
d__Bacteria;p__Acidobacteriota	d__Bacteria;p__Acidobacteriota;c__Acidobacteriae;o__Acidobacteriales;f__Acidobacteriaceae;g__Terriglobus_A	2	0	0	0
d__Bacteria;p__Acidobacteriota	d__Bacteria;p__Acidobacteriota;c__Acidobacteriae;o__Acidobacteriales;f__Acidobacteriaceae;g__UBA5172	6	0	0	1
d__Bacteria;p__Acidobacteriota	d__Bacteria;p__Acidobacteriota;c__Acidobacteriae;o__Acidobacteriales;f__Gp1-AA112;g__Gp1-AA112	2	0	0	0
d__Bacteria;p__Acidobacteriota	d__Bacteria;p__Acidobacteriota;c__Acidobacteriae;o__Acidobacteriales;f__Gp1-AA117;g__Gp1-AA17	3	0	0	0
d__Bacteria;p__Acidobacteriota	d__Bacteria;p__Acidobacteriota;c__Acidobacteriae;o__Acidobacteriales;f__Koribacteraceae;g__40CM-3-55-5	3	0	0	0
d__Bacteria;p__Acidobacteriota	d__Bacteria;p__Acidobacteriota;c__Acidobacteriae;o__Acidobacteriales;f__Koribacteraceae;g__Bog-209	14	0	0	1
d__Bacteria;p__Acidobacteriota	d__Bacteria;p__Acidobacteriota;c__Acidobacteriae;o__Acidobacteriales;f__Koribacteraceae;g__Bog-257	7	0	0	0
d__Bacteria;p__Acidobacteriota	d__Bacteria;p__Acidobacteriota;c__Acidobacteriae;o__Acidobacteriales;f__Koribacteraceae;g__Gp1-AA124	2	0	0	0
d__Bacteria;p__Acidobacteriota	d__Bacteria;p__Acidobacteriota;c__Acidobacteriae;o__Acidobacteriales;f__Koribacteraceae;g__Gp1-AA133	2	0	0	0
d__Bacteria;p__Acidobacteriota	d__Bacteria;p__Acidobacteriota;c__Acidobacteriae;o__Acidobacteriales;f__Koribacteraceae;g__Gp1-AA145	5	0	0	0
d__Bacteria;p__Acidobacteriota	d__Bacteria;p__Acidobacteriota;c__Acidobacteriae;o__Acidobacteriales;f__Koribacteraceae;g__Koribacter	2	0	0	0
d__Bacteria;p__Acidobacteriota	d__Bacteria;p__Acidobacteriota;c__Acidobacteriae;o__Acidobacteriales;f__Koribacteraceae;g__Sulfotelmatobacter	21	0	11	25
d__Bacteria;p__Acidobacteriota	d__Bacteria;p__Acidobacteriota;c__Acidobacteriae;o__Acidobacteriales;f__Koribacteraceae;g__TOLSYN	3	0	0	6
d__Bacteria;p__Acidobacteriota	d__Bacteria;p__Acidobacteriota;c__Acidobacteriae;o__Bryobacterales;f__Bryobacteraceae;g__BOG-224	3	0	0	1
d__Bacteria;p__Acidobacteriota	d__Bacteria;p__Acidobacteriota;c__Acidobacteriae;o__Bryobacterales;f__Bryobacteraceae;g__BOG-234	13	0	0	0
d__Bacteria;p__Acidobacteriota	d__Bacteria;p__Acidobacteriota;c__Acidobacteriae;o__Bryobacterales;f__Bryobacteraceae;g__Bog-105	4	0	0	1
d__Bacteria;p__Acidobacteriota	d__Bacteria;p__Acidobacteriota;c__Acidobacteriae;o__Bryobacterales;f__Bryobacteraceae;g__Bog-113	2	0	0	0
d__Bacteria;p__Acidobacteriota	d__Bacteria;p__Acidobacteriota;c__Acidobacteriae;o__Bryobacterales;f__Bryobacteraceae;g__Bog-375	3	0	0	0
d__Bacteria;p__Acidobacteriota	d__Bacteria;p__Acidobacteriota;c__Acidobacteriae;o__Bryobacterales;f__Bryobacteraceae;g__Fen-178	2	0	0	1
d__Bacteria;p__Acidobacteriota	d__Bacteria;p__Acidobacteriota;c__Acidobacteriae;o__Bryobacterales;f__Bryobacteraceae;g__Fen-330	2	0	0	0
d__Bacteria;p__Acidobacteriota	d__Bacteria;p__Acidobacteriota;c__Acidobacteriae;o__Bryobacterales;f__Bryobacteraceae;g__Ga0077553	3	0	0	0
d__Bacteria;p__Acidobacteriota	d__Bacteria;p__Acidobacteriota;c__Acidobacteriae;o__Bryobacterales;f__Bryobacteraceae;g__PALSA-129	2	0	0	3
d__Bacteria;p__Acidobacteriota	d__Bacteria;p__Acidobacteriota;c__Acidobacteriae;o__Bryobacterales;f__Bryobacteraceae;g__PNKE01	3	0	0	0
d__Bacteria;p__Acidobacteriota	d__Bacteria;p__Acidobacteriota;c__Acidobacteriae;o__Bryobacterales;f__Bryobacteraceae;g__Palsa-187	5	0	0	0
d__Bacteria;p__Acidobacteriota	d__Bacteria;p__Acidobacteriota;c__Acidobacteriae;o__Bryobacterales;f__Bryobacteraceae;g__Palsa-89	4	0	0	1
d__Bacteria;p__Acidobacteriota	d__Bacteria;p__Acidobacteriota;c__Acidobacteriae;o__Bryobacterales;f__Bryobacteraceae;g__SYKU01	2	0	0	0
d__Bacteria;p__Acidobacteriota	d__Bacteria;p__Acidobacteriota;c__Acidobacteriae;o__Bryobacterales;f__Bryobacteraceae;g__SYLY01	2	0	0	0
d__Bacteria;p__Acidobacteriota	d__Bacteria;p__Acidobacteriota;c__Acidobacteriae;o__Bryobacterales;f__Bryobacteraceae;g__Solibacter	3	0	0	1
d__Bacteria;p__Acidobacteriota	d__Bacteria;p__Acidobacteriota;c__Acidobacteriae;o__Bryobacterales;f__Bryobacteraceae;g__UBA690	3	0	0	0
d__Bacteria;p__Acidobacteriota	d__Bacteria;p__Acidobacteriota;c__Acidobacteriae;o__Bryobacterales;f__UBA6623;g__VXMF01	2	0	0	0
d__Bacteria;p__Acidobacteriota	d__Bacteria;p__Acidobacteriota;c__Acidobacteriae;o__UBA7540;f__UBA7540;g__Bog-366	2	0	0	0
d__Bacteria;p__Acidobacteriota	d__Bacteria;p__Acidobacteriota;c__Acidobacteriae;o__UBA7540;f__UBA7540;g__Gp13-AA74	2	0	0	0
d__Bacteria;p__Acidobacteriota	d__Bacteria;p__Acidobacteriota;c__Acidobacteriae;o__UBA7540;f__UBA7540;g__RH2-MAG17b	3	0	0	0
d__Bacteria;p__Acidobacteriota	d__Bacteria;p__Acidobacteriota;c__Acidobacteriae;o__UBA7540;f__UBA7540;g__SCRD01	3	0	0	0
d__Bacteria;p__Acidobacteriota	d__Bacteria;p__Acidobacteriota;c__Acidobacteriae;o__UBA7541;f__2-02-FULL-67-57;g__2-02-FULL-67-57	2	0	0	0
d__Bacteria;p__Acidobacteriota	d__Bacteria;p__Acidobacteriota;c__Acidobacteriae;o__UBA7541;f__UBA7541;g__Palsa-147	3	0	0	0
d__Bacteria;p__Acidobacteriota	d__Bacteria;p__Acidobacteriota;c__Acidobacteriae;o__UBA7541;f__UBA7541;g__Palsa-189	4	0	0	3
d__Bacteria;p__Acidobacteriota	d__Bacteria;p__Acidobacteriota;c__Acidobacteriae;o__UBA7541;f__UBA7541;g__Palsa-295	11	0	0	0
d__Bacteria;p__Acidobacteriota	d__Bacteria;p__Acidobacteriota;c__Acidobacteriae;o__UBA7541;f__UBA7541;g__Palsa-360	2	0	0	0
d__Bacteria;p__Acidobacteriota	d__Bacteria;p__Acidobacteriota;c__Acidobacteriae;o__UBA7541;f__UBA7541;g__UBA7541	27	0	2	27
d__Bacteria;p__Acidobacteriota	d__Bacteria;p__Acidobacteriota;c__Aminicenantia;o__Aminicenantales;f__Aminicenantaceae;g__SOIV01	4	0	1	1
d__Bacteria;p__Acidobacteriota	d__Bacteria;p__Acidobacteriota;c__Aminicenantia;o__Aminicenantales;f__Aminicenantaceae_A;g__JdFR-80	3	0	0	0
d__Bacteria;p__Acidobacteriota	d__Bacteria;p__Acidobacteriota;c__Aminicenantia;o__Aminicenantales;f__DTGS01;g__DTGS01	4	0	0	0
d__Bacteria;p__Acidobacteriota	d__Bacteria;p__Acidobacteriota;c__Aminicenantia;o__Aminicenantales;f__RBG-16-66-30;g__RBG-16-66-30	6	0	0	1
d__Bacteria;p__Acidobacteriota	d__Bacteria;p__Acidobacteriota;c__Aminicenantia;o__Aminicenantales;f__Saccharicenantaceae;g__Saccharicenans	11	0	0	0
d__Bacteria;p__Acidobacteriota	d__Bacteria;p__Acidobacteriota;c__Aminicenantia;o__Aminicenantales;f__UBA4085;g__UBA4085	3	0	0	0
d__Bacteria;p__Acidobacteriota	d__Bacteria;p__Acidobacteriota;c__Aminicenantia;o__UBA2199;f__UBA2199;g__UBA2199	5	0	0	0
d__Bacteria;p__Acidobacteriota	d__Bacteria;p__Acidobacteriota;c__Aminicenantia;o__UBA2199;f__UBA2199;g__UBA876	2	0	0	0
d__Bacteria;p__Acidobacteriota	d__Bacteria;p__Acidobacteriota;c__B3-B38;o__B3-B38;f__B3-B38;g__B3-B38	2	0	0	0
d__Bacteria;p__Acidobacteriota	d__Bacteria;p__Acidobacteriota;c__Blastocatellia;o__Chloracidobacteriales;f__Chloracidobacteriaceae;g__Chloracidobacterium	4	0	0	0
d__Bacteria;p__Acidobacteriota	d__Bacteria;p__Acidobacteriota;c__Blastocatellia;o__HR10;f__HR10;g__HR10	6	0	0	0
d__Bacteria;p__Acidobacteriota	d__Bacteria;p__Acidobacteriota;c__Blastocatellia;o__Pyrinomonadales;f__Pyrinomonadaceae;g__GCA-002050365	6	0	0	0
d__Bacteria;p__Acidobacteriota	d__Bacteria;p__Acidobacteriota;c__Blastocatellia;o__Pyrinomonadales;f__Pyrinomonadaceae;g__J014	3	0	0	0
d__Bacteria;p__Acidobacteriota	d__Bacteria;p__Acidobacteriota;c__Blastocatellia;o__Pyrinomonadales;f__Pyrinomonadaceae;g__JACCYN01	2	0	0	0
d__Bacteria;p__Acidobacteriota	d__Bacteria;p__Acidobacteriota;c__Blastocatellia;o__Pyrinomonadales;f__Pyrinomonadaceae;g__JACDCK01	4	0	0	0
d__Bacteria;p__Acidobacteriota	d__Bacteria;p__Acidobacteriota;c__Blastocatellia;o__Pyrinomonadales;f__Pyrinomonadaceae;g__OLB17	17	0	0	0
d__Bacteria;p__Acidobacteriota	d__Bacteria;p__Acidobacteriota;c__Blastocatellia;o__Pyrinomonadales;f__Pyrinomonadaceae;g__QHXM01	2	0	0	0
d__Bacteria;p__Acidobacteriota	d__Bacteria;p__Acidobacteriota;c__Blastocatellia;o__Pyrinomonadales;f__Pyrinomonadaceae;g__QQUY01	3	0	0	0
d__Bacteria;p__Acidobacteriota	d__Bacteria;p__Acidobacteriota;c__Blastocatellia;o__Pyrinomonadales;f__Pyrinomonadaceae;g__UBA11740	5	0	0	0
d__Bacteria;p__Acidobacteriota	d__Bacteria;p__Acidobacteriota;c__Blastocatellia;o__Pyrinomonadales;f__Pyrinomonadaceae;g__UBA11741	5	0	0	0
d__Bacteria;p__Acidobacteriota	d__Bacteria;p__Acidobacteriota;c__Blastocatellia;o__RBC074;f__RBC074;g__CAIOZW01	3	0	0	0
d__Bacteria;p__Acidobacteriota	d__Bacteria;p__Acidobacteriota;c__Holophagae;o__Holophagales;f__Holophagaceae;g__Geothrix	21	0	21	19
d__Bacteria;p__Acidobacteriota	d__Bacteria;p__Acidobacteriota;c__Holophagae;o__Holophagales;f__Holophagaceae;g__Holophaga	8	0	0	1
d__Bacteria;p__Acidobacteriota	d__Bacteria;p__Acidobacteriota;c__Holophagae;o__Holophagales;f__Holophagaceae;g__UBA12189	3	0	0	0
d__Bacteria;p__Acidobacteriota	d__Bacteria;p__Acidobacteriota;c__Holophagae;o__UM-FILTER-49-7;f__UM-FILTER-49-7;g__UM-FILTER-49-7	4	0	0	0
d__Bacteria;p__Acidobacteriota	d__Bacteria;p__Acidobacteriota;c__Mor1;o__Gp22-AA2;f__Gp22-AA2;g__Gp22-AA3	2	0	0	0
d__Bacteria;p__Acidobacteriota	d__Bacteria;p__Acidobacteriota;c__Thermoanaerobaculia;o__Gp7-AA8;f__Gp7-AA8;g__Gp7-AA10	2	0	0	0
d__Bacteria;p__Acidobacteriota	d__Bacteria;p__Acidobacteriota;c__Thermoanaerobaculia;o__Thermoanaerobaculales;f__Thermoanaerobaculaceae;g__JACADV01	2	0	0	0
d__Bacteria;p__Acidobacteriota	d__Bacteria;p__Acidobacteriota;c__Thermoanaerobaculia;o__Thermoanaerobaculales;f__Thermoanaerobaculaceae;g__RBG-13-68-16	5	0	0	0
d__Bacteria;p__Acidobacteriota	d__Bacteria;p__Acidobacteriota;c__Thermoanaerobaculia;o__UBA5704;f__QQVD01;g__WTGL01	9	0	0	0
d__Bacteria;p__Acidobacteriota	d__Bacteria;p__Acidobacteriota;c__Thermoanaerobaculia;o__UBA5704;f__UBA5704;g__JACTMI01	2	0	0	0
d__Bacteria;p__Acidobacteriota	d__Bacteria;p__Acidobacteriota;c__UBA6911;o__UBA6911;f__UBA6911;g__JAAYCX01	2	0	0	0
d__Bacteria;p__Acidobacteriota	d__Bacteria;p__Acidobacteriota;c__UBA890;o__UBA890;f__UBA890;g__UBA890	2	0	0	0
d__Bacteria;p__Acidobacteriota	d__Bacteria;p__Acidobacteriota;c__Vicinamibacteria;o__Bin61;f__Bin61;g__Bin61	5	0	0	0
d__Bacteria;p__Acidobacteriota	d__Bacteria;p__Acidobacteriota;c__Vicinamibacteria;o__Fen-336;f__Fen-336;g__AA32	2	0	0	0
d__Bacteria;p__Acidobacteriota	d__Bacteria;p__Acidobacteriota;c__Vicinamibacteria;o__Vicinamibacterales;f__2-12-FULL-66-21;g__JACDCA01	3	0	0	0
d__Bacteria;p__Acidobacteriota	d__Bacteria;p__Acidobacteriota;c__Vicinamibacteria;o__Vicinamibacterales;f__2-12-FULL-66-21;g__QHWT01	2	0	0	0
d__Bacteria;p__Acidobacteriota	d__Bacteria;p__Acidobacteriota;c__Vicinamibacteria;o__Vicinamibacterales;f__SCN-69-37;g__SCN-69-37	2	0	0	0
d__Bacteria;p__Acidobacteriota	d__Bacteria;p__Acidobacteriota;c__Vicinamibacteria;o__Vicinamibacterales;f__SCN-69-37;g__SYFT01	3	0	0	0
d__Bacteria;p__Acidobacteriota	d__Bacteria;p__Acidobacteriota;c__Vicinamibacteria;o__Vicinamibacterales;f__UBA2999;g__12-FULL-67-14b	4	0	0	0
d__Bacteria;p__Acidobacteriota	d__Bacteria;p__Acidobacteriota;c__Vicinamibacteria;o__Vicinamibacterales;f__UBA2999;g__2-12-FULL-68-19	2	0	0	0
d__Bacteria;p__Acidobacteriota	d__Bacteria;p__Acidobacteriota;c__Vicinamibacteria;o__Vicinamibacterales;f__UBA2999;g__CADEFD01	2	0	0	0
d__Bacteria;p__Acidobacteriota	d__Bacteria;p__Acidobacteriota;c__Vicinamibacteria;o__Vicinamibacterales;f__UBA2999;g__Gp6-AA40	2	0	0	0
d__Bacteria;p__Acidobacteriota	d__Bacteria;p__Acidobacteriota;c__Vicinamibacteria;o__Vicinamibacterales;f__UBA2999;g__Gp6-AA45	3	0	0	0
d__Bacteria;p__Acidobacteriota	d__Bacteria;p__Acidobacteriota;c__Vicinamibacteria;o__Vicinamibacterales;f__UBA2999;g__WHSN01	4	0	0	0
d__Bacteria;p__Acidobacteriota	d__Bacteria;p__Acidobacteriota;c__Vicinamibacteria;o__Vicinamibacterales;f__UBA823;g__UBA11600	5	0	0	1
d__Bacteria;p__Acidobacteriota	d__Bacteria;p__Acidobacteriota;c__Vicinamibacteria;o__Vicinamibacterales;f__UBA823;g__UBA2161	2	0	0	0
d__Bacteria;p__Acidobacteriota	d__Bacteria;p__Acidobacteriota;c__Vicinamibacteria;o__Vicinamibacterales;f__UBA823;g__UBA8106	2	0	0	0
d__Bacteria;p__Acidobacteriota	d__Bacteria;p__Acidobacteriota;c__Vicinamibacteria;o__Vicinamibacterales;f__UBA8438;g__UBA8438	6	0	0	0
d__Bacteria;p__Acidobacteriota	d__Bacteria;p__Acidobacteriota;c__Vicinamibacteria;o__Vicinamibacterales;f__UBA8438;g__WTFV01	3	0	0	0
d__Bacteria;p__Acidobacteriota	d__Bacteria;p__Acidobacteriota;c__Vicinamibacteria;o__Vicinamibacterales;f__Vicinamibacteraceae;g__Luteitalea	3	0	0	0
d__Bacteria;p__Acidobacteriota	d__Bacteria;p__Acidobacteriota;c__Vicinamibacteria;o__Vicinamibacterales;f__Vicinamibacteraceae;g__WHTT01	2	0	0	0
d__Bacteria;p__Actinobacteriota	d__Bacteria;p__Actinobacteriota;c__Acidimicrobiia;o__Acidimicrobiales;f__Acidimicrobiaceae;g__Acidimicrobium	2	0	0	0
d__Bacteria;p__Actinobacteriota	d__Bacteria;p__Actinobacteriota;c__Acidimicrobiia;o__Acidimicrobiales;f__Acidimicrobiaceae;g__JABEUN01	3	0	0	0
d__Bacteria;p__Actinobacteriota	d__Bacteria;p__Actinobacteriota;c__Acidimicrobiia;o__Acidimicrobiales;f__Acidimicrobiaceae;g__SCQM01	2	0	0	0
d__Bacteria;p__Actinobacteriota	d__Bacteria;p__Actinobacteriota;c__Acidimicrobiia;o__Acidimicrobiales;f__Bin134;g__Bin134	4	0	0	0
d__Bacteria;p__Actinobacteriota	d__Bacteria;p__Actinobacteriota;c__Acidimicrobiia;o__Acidimicrobiales;f__Bin134;g__VXNF01	2	0	0	0
d__Bacteria;p__Actinobacteriota	d__Bacteria;p__Actinobacteriota;c__Acidimicrobiia;o__Acidimicrobiales;f__Bog-793;g__CAIVND01	2	0	0	0
d__Bacteria;p__Actinobacteriota	d__Bacteria;p__Actinobacteriota;c__Acidimicrobiia;o__Acidimicrobiales;f__Bog-793;g__Fen-455	5	0	0	4
d__Bacteria;p__Actinobacteriota	d__Bacteria;p__Actinobacteriota;c__Acidimicrobiia;o__Acidimicrobiales;f__Ilumatobacteraceae;g__BACL27	11	0	0	0
d__Bacteria;p__Actinobacteriota	d__Bacteria;p__Actinobacteriota;c__Acidimicrobiia;o__Acidimicrobiales;f__Ilumatobacteraceae;g__Casp-actino5	8	0	1	8
d__Bacteria;p__Actinobacteriota	d__Bacteria;p__Actinobacteriota;c__Acidimicrobiia;o__Acidimicrobiales;f__Ilumatobacteraceae;g__Casp-actino8	15	0	0	1
d__Bacteria;p__Actinobacteriota	d__Bacteria;p__Actinobacteriota;c__Acidimicrobiia;o__Acidimicrobiales;f__Ilumatobacteraceae;g__F1-20-MAGs119	6	0	0	0
d__Bacteria;p__Actinobacteriota	d__Bacteria;p__Actinobacteriota;c__Acidimicrobiia;o__Acidimicrobiales;f__Ilumatobacteraceae;g__F1-60-MAGs027	7	0	0	0
d__Bacteria;p__Actinobacteriota	d__Bacteria;p__Actinobacteriota;c__Acidimicrobiia;o__Acidimicrobiales;f__Ilumatobacteraceae;g__Ilumatobacter	3	0	0	0
d__Bacteria;p__Actinobacteriota	d__Bacteria;p__Actinobacteriota;c__Acidimicrobiia;o__Acidimicrobiales;f__Ilumatobacteraceae;g__Ilumatobacter_A	5	0	0	7
d__Bacteria;p__Actinobacteriota	d__Bacteria;p__Actinobacteriota;c__Acidimicrobiia;o__Acidimicrobiales;f__Ilumatobacteraceae;g__JACDHN01	2	0	0	0
d__Bacteria;p__Actinobacteriota	d__Bacteria;p__Actinobacteriota;c__Acidimicrobiia;o__Acidimicrobiales;f__Ilumatobacteraceae;g__SKSP01	2	0	0	0
d__Bacteria;p__Actinobacteriota	d__Bacteria;p__Actinobacteriota;c__Acidimicrobiia;o__Acidimicrobiales;f__Ilumatobacteraceae;g__UBA2093	18	0	0	0
d__Bacteria;p__Actinobacteriota	d__Bacteria;p__Actinobacteriota;c__Acidimicrobiia;o__Acidimicrobiales;f__Ilumatobacteraceae;g__UBA3006	11	0	0	1
d__Bacteria;p__Actinobacteriota	d__Bacteria;p__Actinobacteriota;c__Acidimicrobiia;o__Acidimicrobiales;f__Ilumatobacteraceae;g__UBA668	7	0	0	1
d__Bacteria;p__Actinobacteriota	d__Bacteria;p__Actinobacteriota;c__Acidimicrobiia;o__Acidimicrobiales;f__Ilumatobacteraceae;g__VFMC01	3	0	0	0
d__Bacteria;p__Actinobacteriota	d__Bacteria;p__Actinobacteriota;c__Acidimicrobiia;o__Acidimicrobiales;f__JACDCH01;g__VFJN01	2	0	0	0
d__Bacteria;p__Actinobacteriota	d__Bacteria;p__Actinobacteriota;c__Acidimicrobiia;o__Acidimicrobiales;f__MedAcidi-G1;g__MedAcidi-G1	10	0	0	0
d__Bacteria;p__Actinobacteriota	d__Bacteria;p__Actinobacteriota;c__Acidimicrobiia;o__Acidimicrobiales;f__MedAcidi-G1;g__MedAcidi-G2B	5	0	0	0
d__Bacteria;p__Actinobacteriota	d__Bacteria;p__Actinobacteriota;c__Acidimicrobiia;o__Acidimicrobiales;f__MedAcidi-G1;g__S20-B6	5	0	0	0
d__Bacteria;p__Actinobacteriota	d__Bacteria;p__Actinobacteriota;c__Acidimicrobiia;o__Acidimicrobiales;f__MedAcidi-G1;g__UBA3125	6	0	0	0
d__Bacteria;p__Actinobacteriota	d__Bacteria;p__Actinobacteriota;c__Acidimicrobiia;o__Acidimicrobiales;f__MedAcidi-G1;g__UBA9410	10	0	0	0
d__Bacteria;p__Actinobacteriota	d__Bacteria;p__Actinobacteriota;c__Acidimicrobiia;o__Acidimicrobiales;f__Microtrichaceae;g__CAJANQ01	2	0	0	0
d__Bacteria;p__Actinobacteriota	d__Bacteria;p__Actinobacteriota;c__Acidimicrobiia;o__Acidimicrobiales;f__Microtrichaceae;g__IMCC26207	3	0	0	0
d__Bacteria;p__Actinobacteriota	d__Bacteria;p__Actinobacteriota;c__Acidimicrobiia;o__Acidimicrobiales;f__Microtrichaceae;g__Microthrix	2	0	0	0
d__Bacteria;p__Actinobacteriota	d__Bacteria;p__Actinobacteriota;c__Acidimicrobiia;o__Acidimicrobiales;f__Microtrichaceae;g__SXMI01	6	0	0	0
d__Bacteria;p__Actinobacteriota	d__Bacteria;p__Actinobacteriota;c__Acidimicrobiia;o__Acidimicrobiales;f__Palsa-688;g__Fen-671	2	0	0	0
d__Bacteria;p__Actinobacteriota	d__Bacteria;p__Actinobacteriota;c__Acidimicrobiia;o__Acidimicrobiales;f__RAAP-2;g__Bog-473	5	0	0	0
d__Bacteria;p__Actinobacteriota	d__Bacteria;p__Actinobacteriota;c__Acidimicrobiia;o__Acidimicrobiales;f__RAAP-2;g__Bog-756	12	0	0	7
d__Bacteria;p__Actinobacteriota	d__Bacteria;p__Actinobacteriota;c__Acidimicrobiia;o__Acidimicrobiales;f__RAAP-2;g__CAIQEU01	4	0	0	1
d__Bacteria;p__Actinobacteriota	d__Bacteria;p__Actinobacteriota;c__Acidimicrobiia;o__Acidimicrobiales;f__RAAP-2;g__CAIQWC01	2	0	0	0
d__Bacteria;p__Actinobacteriota	d__Bacteria;p__Actinobacteriota;c__Acidimicrobiia;o__Acidimicrobiales;f__RAAP-2;g__CAIUMH01	5	0	0	1
d__Bacteria;p__Actinobacteriota	d__Bacteria;p__Actinobacteriota;c__Acidimicrobiia;o__Acidimicrobiales;f__RAAP-2;g__Palsa-459	2	0	0	0
d__Bacteria;p__Actinobacteriota	d__Bacteria;p__Actinobacteriota;c__Acidimicrobiia;o__Acidimicrobiales;f__RAAP-2;g__Palsa-461	2	0	0	0
d__Bacteria;p__Actinobacteriota	d__Bacteria;p__Actinobacteriota;c__Acidimicrobiia;o__Acidimicrobiales;f__RAAP-2;g__RAAP-2	55	0	0	6
d__Bacteria;p__Actinobacteriota	d__Bacteria;p__Actinobacteriota;c__Acidimicrobiia;o__Acidimicrobiales;f__SZUA-35;g__JABDIY01	2	0	0	0
d__Bacteria;p__Actinobacteriota	d__Bacteria;p__Actinobacteriota;c__Acidimicrobiia;o__Acidimicrobiales;f__TK06;g__MedAcidi-G3	8	0	0	1
d__Bacteria;p__Actinobacteriota	d__Bacteria;p__Actinobacteriota;c__Acidimicrobiia;o__Acidimicrobiales;f__TK06;g__UBA2110	6	0	0	0
d__Bacteria;p__Actinobacteriota	d__Bacteria;p__Actinobacteriota;c__Acidimicrobiia;o__Acidimicrobiales;f__TK06;g__UBA6944	4	0	0	3
d__Bacteria;p__Actinobacteriota	d__Bacteria;p__Actinobacteriota;c__Acidimicrobiia;o__Acidimicrobiales;f__TK06;g__UBA9040	2	0	0	0
d__Bacteria;p__Actinobacteriota	d__Bacteria;p__Actinobacteriota;c__Acidimicrobiia;o__Acidimicrobiales;f__TK06;g__WTFX01	2	0	0	0
d__Bacteria;p__Actinobacteriota	d__Bacteria;p__Actinobacteriota;c__Acidimicrobiia;o__Acidimicrobiales;f__UBA11606;g__UBA11606	5	0	0	0
d__Bacteria;p__Actinobacteriota	d__Bacteria;p__Actinobacteriota;c__Acidimicrobiia;o__Acidimicrobiales;f__UBA11606;g__VYCW01	8	0	0	0
d__Bacteria;p__Actinobacteriota	d__Bacteria;p__Actinobacteriota;c__Acidimicrobiia;o__Acidimicrobiales;f__UBA8139;g__F1-20-MAGs160	9	0	0	0
d__Bacteria;p__Actinobacteriota	d__Bacteria;p__Actinobacteriota;c__Acidimicrobiia;o__Acidimicrobiales;f__UBA8190;g__Palsa-661	2	0	0	0
d__Bacteria;p__Actinobacteriota	d__Bacteria;p__Actinobacteriota;c__Acidimicrobiia;o__Acidimicrobiales;f__UBA8592;g__MedAcidi-G2A	13	0	0	2
d__Bacteria;p__Actinobacteriota	d__Bacteria;p__Actinobacteriota;c__Acidimicrobiia;o__Acidimicrobiales;f__UBA8592;g__UBA8592	7	0	0	5
d__Bacteria;p__Actinobacteriota	d__Bacteria;p__Actinobacteriota;c__Acidimicrobiia;o__Actinomarinales;f__Actinomarinaceae;g__Actinomarina	43	0	0	41
d__Bacteria;p__Actinobacteriota	d__Bacteria;p__Actinobacteriota;c__Acidimicrobiia;o__IMCC26256;f__IMCC26256;g__IMCC26256	3	0	0	0
d__Bacteria;p__Actinobacteriota	d__Bacteria;p__Actinobacteriota;c__Acidimicrobiia;o__IMCC26256;f__PALSA-610;g__F1-120-MAGs055	2	0	0	0
d__Bacteria;p__Actinobacteriota	d__Bacteria;p__Actinobacteriota;c__Acidimicrobiia;o__UBA5794;f__Bin76;g__Bin76	3	0	0	0
d__Bacteria;p__Actinobacteriota	d__Bacteria;p__Actinobacteriota;c__Acidimicrobiia;o__UBA5794;f__SHLN01;g__SHLN01	2	0	0	0
d__Bacteria;p__Actinobacteriota	d__Bacteria;p__Actinobacteriota;c__Acidimicrobiia;o__UBA5794;f__SZUA-232;g__VXMP01	5	0	0	0
d__Bacteria;p__Actinobacteriota	d__Bacteria;p__Actinobacteriota;c__Acidimicrobiia;o__UBA5794;f__UBA4744;g__BMS3Bbin01	3	0	0	0
d__Bacteria;p__Actinobacteriota	d__Bacteria;p__Actinobacteriota;c__Acidimicrobiia;o__UBA5794;f__UBA5794;g__B3-G11	3	0	0	0
d__Bacteria;p__Actinobacteriota	d__Bacteria;p__Actinobacteriota;c__Acidimicrobiia;o__UBA5794;f__UBA5794;g__BMS3BBIN02	2	0	0	0
d__Bacteria;p__Actinobacteriota	d__Bacteria;p__Actinobacteriota;c__Acidimicrobiia;o__UBA5794;f__UBA5794;g__JABDIW01	2	0	0	0
d__Bacteria;p__Actinobacteriota	d__Bacteria;p__Actinobacteriota;c__Acidimicrobiia;o__UBA5794;f__UBA5794;g__UBA5794	2	0	0	0
d__Bacteria;p__Actinobacteriota	d__Bacteria;p__Actinobacteriota;c__Acidimicrobiia;o__UBA5794;f__ZC4RG35;g__SZUA-217	2	0	0	0
d__Bacteria;p__Actinobacteriota	d__Bacteria;p__Actinobacteriota;c__Acidimicrobiia;o__UBA5794;f__ZC4RG35;g__WHTL01	2	0	0	0
d__Bacteria;p__Actinobacteriota	d__Bacteria;p__Actinobacteriota;c__Actinomycetia;o__;f__S36-B12;g__S36-B12	3	0	0	0
d__Bacteria;p__Actinobacteriota	d__Bacteria;p__Actinobacteriota;c__Actinomycetia;o__;f__S36-B12;g__UBA4592	3	0	0	0
d__Bacteria;p__Actinobacteriota	d__Bacteria;p__Actinobacteriota;c__Actinomycetia;o__;f__UBA12327;g__AcAMD-2	2	0	0	0
d__Bacteria;p__Actinobacteriota	d__Bacteria;p__Actinobacteriota;c__Actinomycetia;o__Actinomycetales;f__Actinomycetaceae;g__Actinobaculum	2	0	0	0
d__Bacteria;p__Actinobacteriota	d__Bacteria;p__Actinobacteriota;c__Actinomycetia;o__Actinomycetales;f__Actinomycetaceae;g__Actinomyces	44	1	617	78
d__Bacteria;p__Actinobacteriota	d__Bacteria;p__Actinobacteriota;c__Actinomycetia;o__Actinomycetales;f__Actinomycetaceae;g__Actinomyces_I	4	0	0	2
d__Bacteria;p__Actinobacteriota	d__Bacteria;p__Actinobacteriota;c__Actinomycetia;o__Actinomycetales;f__Actinomycetaceae;g__Actinotignum	5	0	0	0
d__Bacteria;p__Actinobacteriota	d__Bacteria;p__Actinobacteriota;c__Actinomycetia;o__Actinomycetales;f__Actinomycetaceae;g__Ancrocorticia	2	0	0	0
d__Bacteria;p__Actinobacteriota	d__Bacteria;p__Actinobacteriota;c__Actinomycetia;o__Actinomycetales;f__Actinomycetaceae;g__Arcanobacterium	4	0	0	0
d__Bacteria;p__Actinobacteriota	d__Bacteria;p__Actinobacteriota;c__Actinomycetia;o__Actinomycetales;f__Actinomycetaceae;g__Arcanobacterium_A	4	0	0	0
d__Bacteria;p__Actinobacteriota	d__Bacteria;p__Actinobacteriota;c__Actinomycetia;o__Actinomycetales;f__Actinomycetaceae;g__Boudabousia	3	0	0	0
d__Bacteria;p__Actinobacteriota	d__Bacteria;p__Actinobacteriota;c__Actinomycetia;o__Actinomycetales;f__Actinomycetaceae;g__Bowdeniella	2	0	0	0
d__Bacteria;p__Actinobacteriota	d__Bacteria;p__Actinobacteriota;c__Actinomycetia;o__Actinomycetales;f__Actinomycetaceae;g__Flaviflexus	5	0	0	0
d__Bacteria;p__Actinobacteriota	d__Bacteria;p__Actinobacteriota;c__Actinomycetia;o__Actinomycetales;f__Actinomycetaceae;g__Georgenia	7	0	0	0
d__Bacteria;p__Actinobacteriota	d__Bacteria;p__Actinobacteriota;c__Actinomycetia;o__Actinomycetales;f__Actinomycetaceae;g__Gleimia	6	0	0	0
d__Bacteria;p__Actinobacteriota	d__Bacteria;p__Actinobacteriota;c__Actinomycetia;o__Actinomycetales;f__Actinomycetaceae;g__Mobiluncus	4	0	0	2
d__Bacteria;p__Actinobacteriota	d__Bacteria;p__Actinobacteriota;c__Actinomycetia;o__Actinomycetales;f__Actinomycetaceae;g__Oceanitalea	3	0	0	0
d__Bacteria;p__Actinobacteriota	d__Bacteria;p__Actinobacteriota;c__Actinomycetia;o__Actinomycetales;f__Actinomycetaceae;g__Pauljensenia	38	0	358	51
d__Bacteria;p__Actinobacteriota	d__Bacteria;p__Actinobacteriota;c__Actinomycetia;o__Actinomycetales;f__Actinomycetaceae;g__Peptidiphaga	3	0	21	7
d__Bacteria;p__Actinobacteriota	d__Bacteria;p__Actinobacteriota;c__Actinomycetia;o__Actinomycetales;f__Actinomycetaceae;g__Trueperella	4	0	0	0
d__Bacteria;p__Actinobacteriota	d__Bacteria;p__Actinobacteriota;c__Actinomycetia;o__Actinomycetales;f__Actinomycetaceae;g__UBA1383	4	0	0	0
d__Bacteria;p__Actinobacteriota	d__Bacteria;p__Actinobacteriota;c__Actinomycetia;o__Actinomycetales;f__Actinomycetaceae;g__Varibaculum	6	0	2	0
d__Bacteria;p__Actinobacteriota	d__Bacteria;p__Actinobacteriota;c__Actinomycetia;o__Actinomycetales;f__Actinomycetaceae;g__Winkia	2	0	0	0
d__Bacteria;p__Actinobacteriota	d__Bacteria;p__Actinobacteriota;c__Actinomycetia;o__Actinomycetales;f__Beutenbergiaceae;g__Haloactinobacterium	2	0	0	0
d__Bacteria;p__Actinobacteriota	d__Bacteria;p__Actinobacteriota;c__Actinomycetia;o__Actinomycetales;f__Beutenbergiaceae;g__Pseudactinotalea	3	0	0	0
d__Bacteria;p__Actinobacteriota	d__Bacteria;p__Actinobacteriota;c__Actinomycetia;o__Actinomycetales;f__Beutenbergiaceae;g__Ruania	2	0	0	0
d__Bacteria;p__Actinobacteriota	d__Bacteria;p__Actinobacteriota;c__Actinomycetia;o__Actinomycetales;f__Beutenbergiaceae;g__Serinibacter_A	2	0	0	0
d__Bacteria;p__Actinobacteriota	d__Bacteria;p__Actinobacteriota;c__Actinomycetia;o__Actinomycetales;f__Beutenbergiaceae;g__T3246-1	3	0	0	0
d__Bacteria;p__Actinobacteriota	d__Bacteria;p__Actinobacteriota;c__Actinomycetia;o__Actinomycetales;f__Bifidobacteriaceae;g__Aeriscardovia	3	0	0	0
d__Bacteria;p__Actinobacteriota	d__Bacteria;p__Actinobacteriota;c__Actinomycetia;o__Actinomycetales;f__Bifidobacteriaceae;g__Alloscardovia	4	0	0	0
d__Bacteria;p__Actinobacteriota	d__Bacteria;p__Actinobacteriota;c__Actinomycetia;o__Actinomycetales;f__Bifidobacteriaceae;g__Bifidobacterium	107	2	2423	234
d__Bacteria;p__Actinobacteriota	d__Bacteria;p__Actinobacteriota;c__Actinomycetia;o__Actinomycetales;f__Bifidobacteriaceae;g__Galliscardovia	9	0	5	0
d__Bacteria;p__Actinobacteriota	d__Bacteria;p__Actinobacteriota;c__Actinomycetia;o__Actinomycetales;f__Bifidobacteriaceae;g__Pseudoscardovia	3	0	0	0
d__Bacteria;p__Actinobacteriota	d__Bacteria;p__Actinobacteriota;c__Actinomycetia;o__Actinomycetales;f__Bifidobacteriaceae;g__Scardovia	2	0	1	0
d__Bacteria;p__Actinobacteriota	d__Bacteria;p__Actinobacteriota;c__Actinomycetia;o__Actinomycetales;f__Brevibacteriaceae;g__Brevibacterium	35	2	0	1
d__Bacteria;p__Actinobacteriota	d__Bacteria;p__Actinobacteriota;c__Actinomycetia;o__Actinomycetales;f__Cellulomonadaceae;g__Actinotalea	11	0	0	2
d__Bacteria;p__Actinobacteriota	d__Bacteria;p__Actinobacteriota;c__Actinomycetia;o__Actinomycetales;f__Cellulomonadaceae;g__Cellulomonas	59	0	0	2
d__Bacteria;p__Actinobacteriota	d__Bacteria;p__Actinobacteriota;c__Actinomycetia;o__Actinomycetales;f__Cellulomonadaceae;g__Cellulosimicrobium	10	0	0	0
d__Bacteria;p__Actinobacteriota	d__Bacteria;p__Actinobacteriota;c__Actinomycetia;o__Actinomycetales;f__Cellulomonadaceae;g__Flavimobilis	5	0	0	0
d__Bacteria;p__Actinobacteriota	d__Bacteria;p__Actinobacteriota;c__Actinomycetia;o__Actinomycetales;f__Cellulomonadaceae;g__Isoptericola	12	0	0	0
d__Bacteria;p__Actinobacteriota	d__Bacteria;p__Actinobacteriota;c__Actinomycetia;o__Actinomycetales;f__Cellulomonadaceae;g__Jonesia	2	0	0	0
d__Bacteria;p__Actinobacteriota	d__Bacteria;p__Actinobacteriota;c__Actinomycetia;o__Actinomycetales;f__Cellulomonadaceae;g__Luteimicrobium	2	0	0	0
d__Bacteria;p__Actinobacteriota	d__Bacteria;p__Actinobacteriota;c__Actinomycetia;o__Actinomycetales;f__Cellulomonadaceae;g__Oerskovia	3	0	0	0
d__Bacteria;p__Actinobacteriota	d__Bacteria;p__Actinobacteriota;c__Actinomycetia;o__Actinomycetales;f__Cellulomonadaceae;g__Promicromonospora	9	0	0	1
d__Bacteria;p__Actinobacteriota	d__Bacteria;p__Actinobacteriota;c__Actinomycetia;o__Actinomycetales;f__Cellulomonadaceae;g__Rarobacter	3	0	0	0
d__Bacteria;p__Actinobacteriota	d__Bacteria;p__Actinobacteriota;c__Actinomycetia;o__Actinomycetales;f__Cellulomonadaceae;g__Sanguibacter	5	0	0	0
d__Bacteria;p__Actinobacteriota	d__Bacteria;p__Actinobacteriota;c__Actinomycetia;o__Actinomycetales;f__Cellulomonadaceae;g__Sediminihabitans	2	0	0	0
d__Bacteria;p__Actinobacteriota	d__Bacteria;p__Actinobacteriota;c__Actinomycetia;o__Actinomycetales;f__Cellulomonadaceae;g__Timonella	3	0	0	0
d__Bacteria;p__Actinobacteriota	d__Bacteria;p__Actinobacteriota;c__Actinomycetia;o__Actinomycetales;f__Cellulomonadaceae;g__Xylanimonas	12	0	0	0
d__Bacteria;p__Actinobacteriota	d__Bacteria;p__Actinobacteriota;c__Actinomycetia;o__Actinomycetales;f__Demequinaceae;g__Demequina	29	0	0	7
d__Bacteria;p__Actinobacteriota	d__Bacteria;p__Actinobacteriota;c__Actinomycetia;o__Actinomycetales;f__Dermabacteraceae;g__Brachybacterium	25	0	0	0
d__Bacteria;p__Actinobacteriota	d__Bacteria;p__Actinobacteriota;c__Actinomycetia;o__Actinomycetales;f__Dermabacteraceae;g__Dermabacter	3	0	0	0
d__Bacteria;p__Actinobacteriota	d__Bacteria;p__Actinobacteriota;c__Actinomycetia;o__Actinomycetales;f__Dermatophilaceae;g__Arsenicicoccus	3	0	0	0
d__Bacteria;p__Actinobacteriota	d__Bacteria;p__Actinobacteriota;c__Actinomycetia;o__Actinomycetales;f__Dermatophilaceae;g__Austwickia	2	0	0	0
d__Bacteria;p__Actinobacteriota	d__Bacteria;p__Actinobacteriota;c__Actinomycetia;o__Actinomycetales;f__Dermatophilaceae;g__Branchiibius	2	0	0	0
d__Bacteria;p__Actinobacteriota	d__Bacteria;p__Actinobacteriota;c__Actinomycetia;o__Actinomycetales;f__Dermatophilaceae;g__Dermacoccus	2	0	1	0
d__Bacteria;p__Actinobacteriota	d__Bacteria;p__Actinobacteriota;c__Actinomycetia;o__Actinomycetales;f__Dermatophilaceae;g__Dermatophilus	2	0	0	0
d__Bacteria;p__Actinobacteriota	d__Bacteria;p__Actinobacteriota;c__Actinomycetia;o__Actinomycetales;f__Dermatophilaceae;g__F2B08	4	0	0	0
d__Bacteria;p__Actinobacteriota	d__Bacteria;p__Actinobacteriota;c__Actinomycetia;o__Actinomycetales;f__Dermatophilaceae;g__Flexivirga	4	0	0	0
d__Bacteria;p__Actinobacteriota	d__Bacteria;p__Actinobacteriota;c__Actinomycetia;o__Actinomycetales;f__Dermatophilaceae;g__Humibacillus	2	0	0	0
d__Bacteria;p__Actinobacteriota	d__Bacteria;p__Actinobacteriota;c__Actinomycetia;o__Actinomycetales;f__Dermatophilaceae;g__Janibacter	12	0	0	0
d__Bacteria;p__Actinobacteriota	d__Bacteria;p__Actinobacteriota;c__Actinomycetia;o__Actinomycetales;f__Dermatophilaceae;g__Knoellia	8	0	0	0
d__Bacteria;p__Actinobacteriota	d__Bacteria;p__Actinobacteriota;c__Actinomycetia;o__Actinomycetales;f__Dermatophilaceae;g__Kytococcus	3	0	0	0
d__Bacteria;p__Actinobacteriota	d__Bacteria;p__Actinobacteriota;c__Actinomycetia;o__Actinomycetales;f__Dermatophilaceae;g__Luteipulveratus	2	0	0	0
d__Bacteria;p__Actinobacteriota	d__Bacteria;p__Actinobacteriota;c__Actinomycetia;o__Actinomycetales;f__Dermatophilaceae;g__Mobilicoccus	4	0	0	0
d__Bacteria;p__Actinobacteriota	d__Bacteria;p__Actinobacteriota;c__Actinomycetia;o__Actinomycetales;f__Dermatophilaceae;g__Ornithinicoccus	5	0	0	0
d__Bacteria;p__Actinobacteriota	d__Bacteria;p__Actinobacteriota;c__Actinomycetia;o__Actinomycetales;f__Dermatophilaceae;g__Ornithinimicrobium	7	0	0	0
d__Bacteria;p__Actinobacteriota	d__Bacteria;p__Actinobacteriota;c__Actinomycetia;o__Actinomycetales;f__Dermatophilaceae;g__Pedococcus	9	0	0	0
d__Bacteria;p__Actinobacteriota	d__Bacteria;p__Actinobacteriota;c__Actinomycetia;o__Actinomycetales;f__Dermatophilaceae;g__Phycicoccus	7	0	0	0
d__Bacteria;p__Actinobacteriota	d__Bacteria;p__Actinobacteriota;c__Actinomycetia;o__Actinomycetales;f__Dermatophilaceae;g__Serinicoccus	10	0	0	0
d__Bacteria;p__Actinobacteriota	d__Bacteria;p__Actinobacteriota;c__Actinomycetia;o__Actinomycetales;f__Dermatophilaceae;g__Terrabacter	12	0	0	0
d__Bacteria;p__Actinobacteriota	d__Bacteria;p__Actinobacteriota;c__Actinomycetia;o__Actinomycetales;f__Dermatophilaceae;g__Terracoccus	2	0	0	0
d__Bacteria;p__Actinobacteriota	d__Bacteria;p__Actinobacteriota;c__Actinomycetia;o__Actinomycetales;f__Dermatophilaceae;g__Tetrasphaera_A	2	1	0	1
d__Bacteria;p__Actinobacteriota	d__Bacteria;p__Actinobacteriota;c__Actinomycetia;o__Actinomycetales;f__Dermatophilaceae;g__UBA4719	6	0	0	3
d__Bacteria;p__Actinobacteriota	d__Bacteria;p__Actinobacteriota;c__Actinomycetia;o__Actinomycetales;f__Dermatophilaceae;g__Yimella	4	0	0	0
d__Bacteria;p__Actinobacteriota	d__Bacteria;p__Actinobacteriota;c__Actinomycetia;o__Actinomycetales;f__Kineococcaceae;g__Kineococcus	7	0	0	0
d__Bacteria;p__Actinobacteriota	d__Bacteria;p__Actinobacteriota;c__Actinomycetia;o__Actinomycetales;f__Kineosporiaceae;g__R-H-3	2	0	0	0
d__Bacteria;p__Actinobacteriota	d__Bacteria;p__Actinobacteriota;c__Actinomycetia;o__Actinomycetales;f__Microbacteriaceae;g__Agreia	5	0	0	0
d__Bacteria;p__Actinobacteriota	d__Bacteria;p__Actinobacteriota;c__Actinomycetia;o__Actinomycetales;f__Microbacteriaceae;g__Agrococcus	13	0	0	0
d__Bacteria;p__Actinobacteriota	d__Bacteria;p__Actinobacteriota;c__Actinomycetia;o__Actinomycetales;f__Microbacteriaceae;g__Agromyces	39	0	0	0
d__Bacteria;p__Actinobacteriota	d__Bacteria;p__Actinobacteriota;c__Actinomycetia;o__Actinomycetales;f__Microbacteriaceae;g__Amnibacterium	2	0	0	0
d__Bacteria;p__Actinobacteriota	d__Bacteria;p__Actinobacteriota;c__Actinomycetia;o__Actinomycetales;f__Microbacteriaceae;g__Aquiluna	11	0	0	4
d__Bacteria;p__Actinobacteriota	d__Bacteria;p__Actinobacteriota;c__Actinomycetia;o__Actinomycetales;f__Microbacteriaceae;g__Aurantimicrobium	3	0	0	0
d__Bacteria;p__Actinobacteriota	d__Bacteria;p__Actinobacteriota;c__Actinomycetia;o__Actinomycetales;f__Microbacteriaceae;g__Canibacter	3	0	0	0
d__Bacteria;p__Actinobacteriota	d__Bacteria;p__Actinobacteriota;c__Actinomycetia;o__Actinomycetales;f__Microbacteriaceae;g__Chryseoglobus	12	0	0	0
d__Bacteria;p__Actinobacteriota	d__Bacteria;p__Actinobacteriota;c__Actinomycetia;o__Actinomycetales;f__Microbacteriaceae;g__Clavibacter	13	2	0	0
d__Bacteria;p__Actinobacteriota	d__Bacteria;p__Actinobacteriota;c__Actinomycetia;o__Actinomycetales;f__Microbacteriaceae;g__Conyzicola	2	0	0	0
d__Bacteria;p__Actinobacteriota	d__Bacteria;p__Actinobacteriota;c__Actinomycetia;o__Actinomycetales;f__Microbacteriaceae;g__Cryobacterium	42	0	0	1
d__Bacteria;p__Actinobacteriota	d__Bacteria;p__Actinobacteriota;c__Actinomycetia;o__Actinomycetales;f__Microbacteriaceae;g__Cryobacterium_B	3	0	0	0
d__Bacteria;p__Actinobacteriota	d__Bacteria;p__Actinobacteriota;c__Actinomycetia;o__Actinomycetales;f__Microbacteriaceae;g__Curtobacterium	43	0	0	0
d__Bacteria;p__Actinobacteriota	d__Bacteria;p__Actinobacteriota;c__Actinomycetia;o__Actinomycetales;f__Microbacteriaceae;g__Frigoribacterium	13	0	0	3
d__Bacteria;p__Actinobacteriota	d__Bacteria;p__Actinobacteriota;c__Actinomycetia;o__Actinomycetales;f__Microbacteriaceae;g__Frondihabitans	5	0	0	0
d__Bacteria;p__Actinobacteriota	d__Bacteria;p__Actinobacteriota;c__Actinomycetia;o__Actinomycetales;f__Microbacteriaceae;g__Gryllotalpicola	3	0	0	0
d__Bacteria;p__Actinobacteriota	d__Bacteria;p__Actinobacteriota;c__Actinomycetia;o__Actinomycetales;f__Microbacteriaceae;g__Gulosibacter	8	0	0	1
d__Bacteria;p__Actinobacteriota	d__Bacteria;p__Actinobacteriota;c__Actinomycetia;o__Actinomycetales;f__Microbacteriaceae;g__Herbiconiux	6	0	0	0
d__Bacteria;p__Actinobacteriota	d__Bacteria;p__Actinobacteriota;c__Actinomycetia;o__Actinomycetales;f__Microbacteriaceae;g__Homoserinimonas	3	0	0	0
d__Bacteria;p__Actinobacteriota	d__Bacteria;p__Actinobacteriota;c__Actinomycetia;o__Actinomycetales;f__Microbacteriaceae;g__Humibacter	3	0	0	0
d__Bacteria;p__Actinobacteriota	d__Bacteria;p__Actinobacteriota;c__Actinomycetia;o__Actinomycetales;f__Microbacteriaceae;g__Labedella	4	0	0	0
d__Bacteria;p__Actinobacteriota	d__Bacteria;p__Actinobacteriota;c__Actinomycetia;o__Actinomycetales;f__Microbacteriaceae;g__Lacisediminihabitans	4	0	0	0
d__Bacteria;p__Actinobacteriota	d__Bacteria;p__Actinobacteriota;c__Actinomycetia;o__Actinomycetales;f__Microbacteriaceae;g__Leifsonia	19	0	0	1
d__Bacteria;p__Actinobacteriota	d__Bacteria;p__Actinobacteriota;c__Actinomycetia;o__Actinomycetales;f__Microbacteriaceae;g__Leifsonia_A	4	0	0	0
d__Bacteria;p__Actinobacteriota	d__Bacteria;p__Actinobacteriota;c__Actinomycetia;o__Actinomycetales;f__Microbacteriaceae;g__Leucobacter	32	0	0	4
d__Bacteria;p__Actinobacteriota	d__Bacteria;p__Actinobacteriota;c__Actinomycetia;o__Actinomycetales;f__Microbacteriaceae;g__Lysinimonas_A	4	0	0	1
d__Bacteria;p__Actinobacteriota	d__Bacteria;p__Actinobacteriota;c__Actinomycetia;o__Actinomycetales;f__Microbacteriaceae;g__MWH-TA3	7	0	0	0
d__Bacteria;p__Actinobacteriota	d__Bacteria;p__Actinobacteriota;c__Actinomycetia;o__Actinomycetales;f__Microbacteriaceae;g__Marisediminicola	5	0	0	0
d__Bacteria;p__Actinobacteriota	d__Bacteria;p__Actinobacteriota;c__Actinomycetia;o__Actinomycetales;f__Microbacteriaceae;g__Microbacterium	207	49	3	21
d__Bacteria;p__Actinobacteriota	d__Bacteria;p__Actinobacteriota;c__Actinomycetia;o__Actinomycetales;f__Microbacteriaceae;g__Microbacterium_A	4	0	0	0
d__Bacteria;p__Actinobacteriota	d__Bacteria;p__Actinobacteriota;c__Actinomycetia;o__Actinomycetales;f__Microbacteriaceae;g__Microcella	3	0	0	0
d__Bacteria;p__Actinobacteriota	d__Bacteria;p__Actinobacteriota;c__Actinomycetia;o__Actinomycetales;f__Microbacteriaceae;g__Microterricola	7	0	0	0
d__Bacteria;p__Actinobacteriota	d__Bacteria;p__Actinobacteriota;c__Actinomycetia;o__Actinomycetales;f__Microbacteriaceae;g__Mycetocola	3	0	0	0
d__Bacteria;p__Actinobacteriota	d__Bacteria;p__Actinobacteriota;c__Actinomycetia;o__Actinomycetales;f__Microbacteriaceae;g__Mycetocola_A	4	0	0	0
d__Bacteria;p__Actinobacteriota	d__Bacteria;p__Actinobacteriota;c__Actinomycetia;o__Actinomycetales;f__Microbacteriaceae;g__Naasia	2	0	0	0
d__Bacteria;p__Actinobacteriota	d__Bacteria;p__Actinobacteriota;c__Actinomycetia;o__Actinomycetales;f__Microbacteriaceae;g__Okibacterium	2	0	0	0
d__Bacteria;p__Actinobacteriota	d__Bacteria;p__Actinobacteriota;c__Actinomycetia;o__Actinomycetales;f__Microbacteriaceae;g__Planctomonas	2	0	0	0
d__Bacteria;p__Actinobacteriota	d__Bacteria;p__Actinobacteriota;c__Actinomycetia;o__Actinomycetales;f__Microbacteriaceae;g__Plantibacter	5	0	0	0
d__Bacteria;p__Actinobacteriota	d__Bacteria;p__Actinobacteriota;c__Actinomycetia;o__Actinomycetales;f__Microbacteriaceae;g__Pontimonas	7	0	0	1
d__Bacteria;p__Actinobacteriota	d__Bacteria;p__Actinobacteriota;c__Actinomycetia;o__Actinomycetales;f__Microbacteriaceae;g__Protaetiibacter	10	0	0	6
d__Bacteria;p__Actinobacteriota	d__Bacteria;p__Actinobacteriota;c__Actinomycetia;o__Actinomycetales;f__Microbacteriaceae;g__Pseudoclavibacter	9	0	0	0
d__Bacteria;p__Actinobacteriota	d__Bacteria;p__Actinobacteriota;c__Actinomycetia;o__Actinomycetales;f__Microbacteriaceae;g__Pseudoclavibacter_A	3	0	0	0
d__Bacteria;p__Actinobacteriota	d__Bacteria;p__Actinobacteriota;c__Actinomycetia;o__Actinomycetales;f__Microbacteriaceae;g__RFQD01	2	0	0	0
d__Bacteria;p__Actinobacteriota	d__Bacteria;p__Actinobacteriota;c__Actinomycetia;o__Actinomycetales;f__Microbacteriaceae;g__Rathayibacter	20	0	0	0
d__Bacteria;p__Actinobacteriota	d__Bacteria;p__Actinobacteriota;c__Actinomycetia;o__Actinomycetales;f__Microbacteriaceae;g__Rhodoglobus	11	0	0	0
d__Bacteria;p__Actinobacteriota	d__Bacteria;p__Actinobacteriota;c__Actinomycetia;o__Actinomycetales;f__Microbacteriaceae;g__Rhodoluna	33	0	0	22
d__Bacteria;p__Actinobacteriota	d__Bacteria;p__Actinobacteriota;c__Actinomycetia;o__Actinomycetales;f__Microbacteriaceae;g__Schumannella	3	0	0	0
d__Bacteria;p__Actinobacteriota	d__Bacteria;p__Actinobacteriota;c__Actinomycetia;o__Actinomycetales;f__Microbacteriaceae;g__Subtercola	7	0	0	1
d__Bacteria;p__Actinobacteriota	d__Bacteria;p__Actinobacteriota;c__Actinomycetia;o__Actinomycetales;f__Microbacteriaceae;g__UBA963	5	0	0	5
d__Bacteria;p__Actinobacteriota	d__Bacteria;p__Actinobacteriota;c__Actinomycetia;o__Actinomycetales;f__Microbacteriaceae;g__Yonghaparkia	5	0	0	0
d__Bacteria;p__Actinobacteriota	d__Bacteria;p__Actinobacteriota;c__Actinomycetia;o__Actinomycetales;f__Microbacteriaceae;g__ZJ450	2	0	0	0
d__Bacteria;p__Actinobacteriota	d__Bacteria;p__Actinobacteriota;c__Actinomycetia;o__Actinomycetales;f__Micrococcaceae;g__Arthrobacter	7	18	0	0
d__Bacteria;p__Actinobacteriota	d__Bacteria;p__Actinobacteriota;c__Actinomycetia;o__Actinomycetales;f__Micrococcaceae;g__Arthrobacter_A	17	0	0	1
d__Bacteria;p__Actinobacteriota	d__Bacteria;p__Actinobacteriota;c__Actinomycetia;o__Actinomycetales;f__Micrococcaceae;g__Arthrobacter_B	9	0	0	0
d__Bacteria;p__Actinobacteriota	d__Bacteria;p__Actinobacteriota;c__Actinomycetia;o__Actinomycetales;f__Micrococcaceae;g__Arthrobacter_C	2	0	0	0
d__Bacteria;p__Actinobacteriota	d__Bacteria;p__Actinobacteriota;c__Actinomycetia;o__Actinomycetales;f__Micrococcaceae;g__Arthrobacter_D	31	0	0	0
d__Bacteria;p__Actinobacteriota	d__Bacteria;p__Actinobacteriota;c__Actinomycetia;o__Actinomycetales;f__Micrococcaceae;g__Arthrobacter_F	7	0	0	0
d__Bacteria;p__Actinobacteriota	d__Bacteria;p__Actinobacteriota;c__Actinomycetia;o__Actinomycetales;f__Micrococcaceae;g__Arthrobacter_G	5	0	0	1
d__Bacteria;p__Actinobacteriota	d__Bacteria;p__Actinobacteriota;c__Actinomycetia;o__Actinomycetales;f__Micrococcaceae;g__Arthrobacter_I	27	0	0	1
d__Bacteria;p__Actinobacteriota	d__Bacteria;p__Actinobacteriota;c__Actinomycetia;o__Actinomycetales;f__Micrococcaceae;g__Citricoccus	6	0	0	0
d__Bacteria;p__Actinobacteriota	d__Bacteria;p__Actinobacteriota;c__Actinomycetia;o__Actinomycetales;f__Micrococcaceae;g__Enteractinococcus	2	0	0	0
d__Bacteria;p__Actinobacteriota	d__Bacteria;p__Actinobacteriota;c__Actinomycetia;o__Actinomycetales;f__Micrococcaceae;g__Galactobacter	3	0	1	0
d__Bacteria;p__Actinobacteriota	d__Bacteria;p__Actinobacteriota;c__Actinomycetia;o__Actinomycetales;f__Micrococcaceae;g__Glutamicibacter	17	0	0	0
d__Bacteria;p__Actinobacteriota	d__Bacteria;p__Actinobacteriota;c__Actinomycetia;o__Actinomycetales;f__Micrococcaceae;g__Kocuria	20	0	4	0
d__Bacteria;p__Actinobacteriota	d__Bacteria;p__Actinobacteriota;c__Actinomycetia;o__Actinomycetales;f__Micrococcaceae;g__MA-N2	5	0	1	0
d__Bacteria;p__Actinobacteriota	d__Bacteria;p__Actinobacteriota;c__Actinomycetia;o__Actinomycetales;f__Micrococcaceae;g__Micrococcus	6	0	0	0
d__Bacteria;p__Actinobacteriota	d__Bacteria;p__Actinobacteriota;c__Actinomycetia;o__Actinomycetales;f__Micrococcaceae;g__Neomicrococcus	2	0	0	0
d__Bacteria;p__Actinobacteriota	d__Bacteria;p__Actinobacteriota;c__Actinomycetia;o__Actinomycetales;f__Micrococcaceae;g__Nesterenkonia	21	0	0	3
d__Bacteria;p__Actinobacteriota	d__Bacteria;p__Actinobacteriota;c__Actinomycetia;o__Actinomycetales;f__Micrococcaceae;g__Paenarthrobacter	21	57	0	5
d__Bacteria;p__Actinobacteriota	d__Bacteria;p__Actinobacteriota;c__Actinomycetia;o__Actinomycetales;f__Micrococcaceae;g__Paeniglutamicibacter	7	0	0	0
d__Bacteria;p__Actinobacteriota	d__Bacteria;p__Actinobacteriota;c__Actinomycetia;o__Actinomycetales;f__Micrococcaceae;g__Pseudarthrobacter	52	0	1	1
d__Bacteria;p__Actinobacteriota	d__Bacteria;p__Actinobacteriota;c__Actinomycetia;o__Actinomycetales;f__Micrococcaceae;g__Pseudoglutamicibacter	2	0	0	0
d__Bacteria;p__Actinobacteriota	d__Bacteria;p__Actinobacteriota;c__Actinomycetia;o__Actinomycetales;f__Micrococcaceae;g__Psychromicrobium	2	0	0	0
d__Bacteria;p__Actinobacteriota	d__Bacteria;p__Actinobacteriota;c__Actinomycetia;o__Actinomycetales;f__Micrococcaceae;g__Renibacterium	2	0	0	0
d__Bacteria;p__Actinobacteriota	d__Bacteria;p__Actinobacteriota;c__Actinomycetia;o__Actinomycetales;f__Micrococcaceae;g__Rothia	23	0	256	5
d__Bacteria;p__Actinobacteriota	d__Bacteria;p__Actinobacteriota;c__Actinomycetia;o__Actinomycetales;f__Micrococcaceae;g__Sinomonas	8	1	0	0
d__Bacteria;p__Actinobacteriota	d__Bacteria;p__Actinobacteriota;c__Actinomycetia;o__Actinomycetales;f__Micrococcaceae;g__Tersicoccus	3	0	0	0
d__Bacteria;p__Actinobacteriota	d__Bacteria;p__Actinobacteriota;c__Actinomycetia;o__Actinomycetales;f__Micrococcaceae;g__Yaniella	3	0	0	0
d__Bacteria;p__Actinobacteriota	d__Bacteria;p__Actinobacteriota;c__Actinomycetia;o__Actinomycetales;f__Micrococcaceae;g__Zhihengliuella	2	0	0	0
d__Bacteria;p__Actinobacteriota	d__Bacteria;p__Actinobacteriota;c__Actinomycetia;o__Actinomycetales;f__Quadrisphaeraceae;g__Pseudokineococcus	2	0	0	0
d__Bacteria;p__Actinobacteriota	d__Bacteria;p__Actinobacteriota;c__Actinomycetia;o__Actinomycetales;f__Quadrisphaeraceae;g__Quadrisphaera	6	0	0	0
d__Bacteria;p__Actinobacteriota	d__Bacteria;p__Actinobacteriota;c__Actinomycetia;o__Euzebyales;f__Egibacteraceae;g__JACCTL01	2	0	0	0
d__Bacteria;p__Actinobacteriota	d__Bacteria;p__Actinobacteriota;c__Actinomycetia;o__Euzebyales;f__Egibacteraceae;g__PUKE01	2	0	0	0
d__Bacteria;p__Actinobacteriota	d__Bacteria;p__Actinobacteriota;c__Actinomycetia;o__Euzebyales;f__Egibacteraceae;g__SLAO01	2	0	0	0
d__Bacteria;p__Actinobacteriota	d__Bacteria;p__Actinobacteriota;c__Actinomycetia;o__Euzebyales;f__Egibacteraceae;g__T1Sed10-49	2	0	0	0
d__Bacteria;p__Actinobacteriota	d__Bacteria;p__Actinobacteriota;c__Actinomycetia;o__Euzebyales;f__Euzebyaceae;g__Euzebya	3	0	0	0
d__Bacteria;p__Actinobacteriota	d__Bacteria;p__Actinobacteriota;c__Actinomycetia;o__Jiangellales;f__Jiangellaceae;g__Jiangella	11	0	0	0
d__Bacteria;p__Actinobacteriota	d__Bacteria;p__Actinobacteriota;c__Actinomycetia;o__Jiangellales;f__Jiangellaceae;g__Phytoactinopolyspora	5	0	5	0
d__Bacteria;p__Actinobacteriota	d__Bacteria;p__Actinobacteriota;c__Actinomycetia;o__Mycobacteriales;f__Antricoccaceae;g__Cumulibacter	3	0	0	0
d__Bacteria;p__Actinobacteriota	d__Bacteria;p__Actinobacteriota;c__Actinomycetia;o__Mycobacteriales;f__Cryptosporangiaceae;g__Cryptosporangium	3	0	0	0
d__Bacteria;p__Actinobacteriota	d__Bacteria;p__Actinobacteriota;c__Actinomycetia;o__Mycobacteriales;f__Frankiaceae;g__Frankia	22	0	3	0
d__Bacteria;p__Actinobacteriota	d__Bacteria;p__Actinobacteriota;c__Actinomycetia;o__Mycobacteriales;f__Geodermatophilaceae;g__Blastococcus	29	0	0	0
d__Bacteria;p__Actinobacteriota	d__Bacteria;p__Actinobacteriota;c__Actinomycetia;o__Mycobacteriales;f__Geodermatophilaceae;g__Geodermatophilus	28	0	0	1
d__Bacteria;p__Actinobacteriota	d__Bacteria;p__Actinobacteriota;c__Actinomycetia;o__Mycobacteriales;f__Geodermatophilaceae;g__JACCQS01	4	0	0	0
d__Bacteria;p__Actinobacteriota	d__Bacteria;p__Actinobacteriota;c__Actinomycetia;o__Mycobacteriales;f__Geodermatophilaceae;g__JACCTY01	4	0	0	0
d__Bacteria;p__Actinobacteriota	d__Bacteria;p__Actinobacteriota;c__Actinomycetia;o__Mycobacteriales;f__Geodermatophilaceae;g__Klenkia	7	0	0	0
d__Bacteria;p__Actinobacteriota	d__Bacteria;p__Actinobacteriota;c__Actinomycetia;o__Mycobacteriales;f__Geodermatophilaceae;g__Modestobacter	12	0	0	1
d__Bacteria;p__Actinobacteriota	d__Bacteria;p__Actinobacteriota;c__Actinomycetia;o__Mycobacteriales;f__HKI-0501;g__Fodinicola	2	0	0	0
d__Bacteria;p__Actinobacteriota	d__Bacteria;p__Actinobacteriota;c__Actinomycetia;o__Mycobacteriales;f__Jatrophihabitantaceae;g__MT45	2	0	0	0
d__Bacteria;p__Actinobacteriota	d__Bacteria;p__Actinobacteriota;c__Actinomycetia;o__Mycobacteriales;f__Micromonosporaceae;g__AC-43	2	0	0	0
d__Bacteria;p__Actinobacteriota	d__Bacteria;p__Actinobacteriota;c__Actinomycetia;o__Mycobacteriales;f__Micromonosporaceae;g__Actinoplanes	34	1	0	5
d__Bacteria;p__Actinobacteriota	d__Bacteria;p__Actinobacteriota;c__Actinomycetia;o__Mycobacteriales;f__Micromonosporaceae;g__Asanoa	3	0	0	0
d__Bacteria;p__Actinobacteriota	d__Bacteria;p__Actinobacteriota;c__Actinomycetia;o__Mycobacteriales;f__Micromonosporaceae;g__Catellatospora	5	0	0	0
d__Bacteria;p__Actinobacteriota	d__Bacteria;p__Actinobacteriota;c__Actinomycetia;o__Mycobacteriales;f__Micromonosporaceae;g__Catelliglobosispora	3	0	0	0
d__Bacteria;p__Actinobacteriota	d__Bacteria;p__Actinobacteriota;c__Actinomycetia;o__Mycobacteriales;f__Micromonosporaceae;g__Dactylosporangium	2	0	0	0
d__Bacteria;p__Actinobacteriota	d__Bacteria;p__Actinobacteriota;c__Actinomycetia;o__Mycobacteriales;f__Micromonosporaceae;g__Glycomyces	12	0	0	0
d__Bacteria;p__Actinobacteriota	d__Bacteria;p__Actinobacteriota;c__Actinomycetia;o__Mycobacteriales;f__Micromonosporaceae;g__Hamadaea	3	0	0	0
d__Bacteria;p__Actinobacteriota	d__Bacteria;p__Actinobacteriota;c__Actinomycetia;o__Mycobacteriales;f__Micromonosporaceae;g__Micromonospora	120	0	5	2
d__Bacteria;p__Actinobacteriota	d__Bacteria;p__Actinobacteriota;c__Actinomycetia;o__Mycobacteriales;f__Micromonosporaceae;g__Phytohabitans	4	0	1	1
d__Bacteria;p__Actinobacteriota	d__Bacteria;p__Actinobacteriota;c__Actinomycetia;o__Mycobacteriales;f__Micromonosporaceae;g__Pilimelia	2	0	0	0
d__Bacteria;p__Actinobacteriota	d__Bacteria;p__Actinobacteriota;c__Actinomycetia;o__Mycobacteriales;f__Micromonosporaceae;g__Planosporangium	3	0	0	0
d__Bacteria;p__Actinobacteriota	d__Bacteria;p__Actinobacteriota;c__Actinomycetia;o__Mycobacteriales;f__Micromonosporaceae;g__SLSW01	2	0	0	0
d__Bacteria;p__Actinobacteriota	d__Bacteria;p__Actinobacteriota;c__Actinomycetia;o__Mycobacteriales;f__Micromonosporaceae;g__Stackebrandtia	4	0	0	0
d__Bacteria;p__Actinobacteriota	d__Bacteria;p__Actinobacteriota;c__Actinomycetia;o__Mycobacteriales;f__Mycobacteriaceae;g__Corynebacterium	173	17	191	71
d__Bacteria;p__Actinobacteriota	d__Bacteria;p__Actinobacteriota;c__Actinomycetia;o__Mycobacteriales;f__Mycobacteriaceae;g__Dietzia	16	0	0	2
d__Bacteria;p__Actinobacteriota	d__Bacteria;p__Actinobacteriota;c__Actinomycetia;o__Mycobacteriales;f__Mycobacteriaceae;g__Gordonia	49	212	1	4
d__Bacteria;p__Actinobacteriota	d__Bacteria;p__Actinobacteriota;c__Actinomycetia;o__Mycobacteriales;f__Mycobacteriaceae;g__Hoyosella	4	0	0	0
d__Bacteria;p__Actinobacteriota	d__Bacteria;p__Actinobacteriota;c__Actinomycetia;o__Mycobacteriales;f__Mycobacteriaceae;g__Lawsonella	3	0	0	4
d__Bacteria;p__Actinobacteriota	d__Bacteria;p__Actinobacteriota;c__Actinomycetia;o__Mycobacteriales;f__Mycobacteriaceae;g__Mycobacterium	340	749	58	152
d__Bacteria;p__Actinobacteriota	d__Bacteria;p__Actinobacteriota;c__Actinomycetia;o__Mycobacteriales;f__Mycobacteriaceae;g__Nocardia	113	2	0	1
d__Bacteria;p__Actinobacteriota	d__Bacteria;p__Actinobacteriota;c__Actinomycetia;o__Mycobacteriales;f__Mycobacteriaceae;g__Rhodococcus	52	22	1	12
d__Bacteria;p__Actinobacteriota	d__Bacteria;p__Actinobacteriota;c__Actinomycetia;o__Mycobacteriales;f__Mycobacteriaceae;g__Rhodococcus_B	23	0	0	5
d__Bacteria;p__Actinobacteriota	d__Bacteria;p__Actinobacteriota;c__Actinomycetia;o__Mycobacteriales;f__Mycobacteriaceae;g__Rhodococcus_C	5	0	0	0
d__Bacteria;p__Actinobacteriota	d__Bacteria;p__Actinobacteriota;c__Actinomycetia;o__Mycobacteriales;f__Mycobacteriaceae;g__Segniliparus	2	0	0	0
d__Bacteria;p__Actinobacteriota	d__Bacteria;p__Actinobacteriota;c__Actinomycetia;o__Mycobacteriales;f__Mycobacteriaceae;g__Tomitella	3	0	0	0
d__Bacteria;p__Actinobacteriota	d__Bacteria;p__Actinobacteriota;c__Actinomycetia;o__Mycobacteriales;f__Mycobacteriaceae;g__Tsukamurella	11	5	0	2
d__Bacteria;p__Actinobacteriota	d__Bacteria;p__Actinobacteriota;c__Actinomycetia;o__Mycobacteriales;f__Mycobacteriaceae;g__Williamsia	8	0	0	0
d__Bacteria;p__Actinobacteriota	d__Bacteria;p__Actinobacteriota;c__Actinomycetia;o__Mycobacteriales;f__Mycobacteriaceae;g__Williamsia_A	2	0	0	0
d__Bacteria;p__Actinobacteriota	d__Bacteria;p__Actinobacteriota;c__Actinomycetia;o__Mycobacteriales;f__Mycobacteriaceae;g__YC2-7	2	0	0	0
d__Bacteria;p__Actinobacteriota	d__Bacteria;p__Actinobacteriota;c__Actinomycetia;o__Mycobacteriales;f__Nakamurellaceae;g__Nakamurella	13	0	0	0
d__Bacteria;p__Actinobacteriota	d__Bacteria;p__Actinobacteriota;c__Actinomycetia;o__Mycobacteriales;f__Pseudonocardiaceae;g__Actinoalloteichus	5	0	0	0
d__Bacteria;p__Actinobacteriota	d__Bacteria;p__Actinobacteriota;c__Actinomycetia;o__Mycobacteriales;f__Pseudonocardiaceae;g__Actinokineospora	12	0	0	0
d__Bacteria;p__Actinobacteriota	d__Bacteria;p__Actinobacteriota;c__Actinomycetia;o__Mycobacteriales;f__Pseudonocardiaceae;g__Actinomycetospora	6	0	0	0
d__Bacteria;p__Actinobacteriota	d__Bacteria;p__Actinobacteriota;c__Actinomycetia;o__Mycobacteriales;f__Pseudonocardiaceae;g__Actinophytocola	5	0	0	0
d__Bacteria;p__Actinobacteriota	d__Bacteria;p__Actinobacteriota;c__Actinomycetia;o__Mycobacteriales;f__Pseudonocardiaceae;g__Actinopolyspora	10	0	0	0
d__Bacteria;p__Actinobacteriota	d__Bacteria;p__Actinobacteriota;c__Actinomycetia;o__Mycobacteriales;f__Pseudonocardiaceae;g__Actinosynnema	17	0	0	1
d__Bacteria;p__Actinobacteriota	d__Bacteria;p__Actinobacteriota;c__Actinomycetia;o__Mycobacteriales;f__Pseudonocardiaceae;g__Allokutzneria	2	0	0	0
d__Bacteria;p__Actinobacteriota	d__Bacteria;p__Actinobacteriota;c__Actinomycetia;o__Mycobacteriales;f__Pseudonocardiaceae;g__Amycolatopsis	68	0	0	1
d__Bacteria;p__Actinobacteriota	d__Bacteria;p__Actinobacteriota;c__Actinomycetia;o__Mycobacteriales;f__Pseudonocardiaceae;g__Amycolatopsis_C	5	0	0	0
d__Bacteria;p__Actinobacteriota	d__Bacteria;p__Actinobacteriota;c__Actinomycetia;o__Mycobacteriales;f__Pseudonocardiaceae;g__Amycolatopsis_D	3	0	0	0
d__Bacteria;p__Actinobacteriota	d__Bacteria;p__Actinobacteriota;c__Actinomycetia;o__Mycobacteriales;f__Pseudonocardiaceae;g__Crossiella	2	0	0	0
d__Bacteria;p__Actinobacteriota	d__Bacteria;p__Actinobacteriota;c__Actinomycetia;o__Mycobacteriales;f__Pseudonocardiaceae;g__GCA-003244245	2	0	0	1
d__Bacteria;p__Actinobacteriota	d__Bacteria;p__Actinobacteriota;c__Actinomycetia;o__Mycobacteriales;f__Pseudonocardiaceae;g__Haloechinothrix	2	0	0	0
d__Bacteria;p__Actinobacteriota	d__Bacteria;p__Actinobacteriota;c__Actinomycetia;o__Mycobacteriales;f__Pseudonocardiaceae;g__Kibdelosporangium	6	0	0	0
d__Bacteria;p__Actinobacteriota	d__Bacteria;p__Actinobacteriota;c__Actinomycetia;o__Mycobacteriales;f__Pseudonocardiaceae;g__Kutzneria	4	0	0	0
d__Bacteria;p__Actinobacteriota	d__Bacteria;p__Actinobacteriota;c__Actinomycetia;o__Mycobacteriales;f__Pseudonocardiaceae;g__Lentzea	21	0	0	0
d__Bacteria;p__Actinobacteriota	d__Bacteria;p__Actinobacteriota;c__Actinomycetia;o__Mycobacteriales;f__Pseudonocardiaceae;g__Pseudonocardia	35	0	1	8
d__Bacteria;p__Actinobacteriota	d__Bacteria;p__Actinobacteriota;c__Actinomycetia;o__Mycobacteriales;f__Pseudonocardiaceae;g__Saccharomonospora	21	0	0	0
d__Bacteria;p__Actinobacteriota	d__Bacteria;p__Actinobacteriota;c__Actinomycetia;o__Mycobacteriales;f__Pseudonocardiaceae;g__Saccharopolyspora	18	0	0	0
d__Bacteria;p__Actinobacteriota	d__Bacteria;p__Actinobacteriota;c__Actinomycetia;o__Mycobacteriales;f__Pseudonocardiaceae;g__Sciscionella	2	0	0	0
d__Bacteria;p__Actinobacteriota	d__Bacteria;p__Actinobacteriota;c__Actinomycetia;o__Mycobacteriales;f__Pseudonocardiaceae;g__Tamaricihabitans	2	0	0	0
d__Bacteria;p__Actinobacteriota	d__Bacteria;p__Actinobacteriota;c__Actinomycetia;o__Mycobacteriales;f__Pseudonocardiaceae;g__Thermocrispum	2	0	0	0
d__Bacteria;p__Actinobacteriota	d__Bacteria;p__Actinobacteriota;c__Actinomycetia;o__Mycobacteriales;f__Pseudonocardiaceae;g__WHSY01	2	0	0	0
d__Bacteria;p__Actinobacteriota	d__Bacteria;p__Actinobacteriota;c__Actinomycetia;o__Mycobacteriales;f__SCTD01;g__SCTD01	3	0	0	0
d__Bacteria;p__Actinobacteriota	d__Bacteria;p__Actinobacteriota;c__Actinomycetia;o__Nanopelagicales;f__AcAMD-5;g__ATZT02	3	0	0	0
d__Bacteria;p__Actinobacteriota	d__Bacteria;p__Actinobacteriota;c__Actinomycetia;o__Nanopelagicales;f__AcAMD-5;g__AcAMD-5	2	0	0	1
d__Bacteria;p__Actinobacteriota	d__Bacteria;p__Actinobacteriota;c__Actinomycetia;o__Nanopelagicales;f__CAIYMF01;g__CAIYMF01	2	0	0	0
d__Bacteria;p__Actinobacteriota	d__Bacteria;p__Actinobacteriota;c__Actinomycetia;o__Nanopelagicales;f__CAIYMF01;g__WLRQ01	3	0	0	0
d__Bacteria;p__Actinobacteriota	d__Bacteria;p__Actinobacteriota;c__Actinomycetia;o__Nanopelagicales;f__Nanopelagicaceae;g__AAA044-D11	20	0	0	0
d__Bacteria;p__Actinobacteriota	d__Bacteria;p__Actinobacteriota;c__Actinomycetia;o__Nanopelagicales;f__Nanopelagicaceae;g__CAIMZW01	3	0	0	0
d__Bacteria;p__Actinobacteriota	d__Bacteria;p__Actinobacteriota;c__Actinomycetia;o__Nanopelagicales;f__Nanopelagicaceae;g__GCA-2737595	5	0	0	0
d__Bacteria;p__Actinobacteriota	d__Bacteria;p__Actinobacteriota;c__Actinomycetia;o__Nanopelagicales;f__Nanopelagicaceae;g__IMCC26077	4	0	0	0
d__Bacteria;p__Actinobacteriota	d__Bacteria;p__Actinobacteriota;c__Actinomycetia;o__Nanopelagicales;f__Nanopelagicaceae;g__MAG-120802	9	0	0	3
d__Bacteria;p__Actinobacteriota	d__Bacteria;p__Actinobacteriota;c__Actinomycetia;o__Nanopelagicales;f__Nanopelagicaceae;g__Nanopelagicus	19	0	0	1
d__Bacteria;p__Actinobacteriota	d__Bacteria;p__Actinobacteriota;c__Actinomycetia;o__Nanopelagicales;f__Nanopelagicaceae;g__PALSA-747	29	0	0	24
d__Bacteria;p__Actinobacteriota	d__Bacteria;p__Actinobacteriota;c__Actinomycetia;o__Nanopelagicales;f__Nanopelagicaceae;g__Planktophila	85	0	0	29
d__Bacteria;p__Actinobacteriota	d__Bacteria;p__Actinobacteriota;c__Actinomycetia;o__Nanopelagicales;f__Nanopelagicaceae;g__QYPT01	12	0	0	3
d__Bacteria;p__Actinobacteriota	d__Bacteria;p__Actinobacteriota;c__Actinomycetia;o__Nanopelagicales;f__Nanopelagicaceae;g__SYAN01	4	0	0	2
d__Bacteria;p__Actinobacteriota	d__Bacteria;p__Actinobacteriota;c__Actinomycetia;o__Nanopelagicales;f__Nanopelagicaceae;g__UBA3012	6	0	1	7
d__Bacteria;p__Actinobacteriota	d__Bacteria;p__Actinobacteriota;c__Actinomycetia;o__Nanopelagicales;f__Nanopelagicaceae;g__UBA7398	5	0	0	0
d__Bacteria;p__Actinobacteriota	d__Bacteria;p__Actinobacteriota;c__Actinomycetia;o__Nanopelagicales;f__S36-B12;g__CAINMH01	2	0	0	0
d__Bacteria;p__Actinobacteriota	d__Bacteria;p__Actinobacteriota;c__Actinomycetia;o__Nanopelagicales;f__S36-B12;g__GCA-2737125	7	0	0	0
d__Bacteria;p__Actinobacteriota	d__Bacteria;p__Actinobacteriota;c__Actinomycetia;o__Nanopelagicales;f__S36-B12;g__Mxb001	4	0	2	0
d__Bacteria;p__Actinobacteriota	d__Bacteria;p__Actinobacteriota;c__Actinomycetia;o__Nanopelagicales;f__S36-B12;g__S36-B12	5	0	0	0
d__Bacteria;p__Actinobacteriota	d__Bacteria;p__Actinobacteriota;c__Actinomycetia;o__Nanopelagicales;f__S36-B12;g__UBA10649	4	0	0	0
d__Bacteria;p__Actinobacteriota	d__Bacteria;p__Actinobacteriota;c__Actinomycetia;o__Nanopelagicales;f__S36-B12;g__UBA11398	3	0	0	0
d__Bacteria;p__Actinobacteriota	d__Bacteria;p__Actinobacteriota;c__Actinomycetia;o__Nanopelagicales;f__S36-B12;g__UBA4592	3	0	0	0
d__Bacteria;p__Actinobacteriota	d__Bacteria;p__Actinobacteriota;c__Actinomycetia;o__Nanopelagicales;f__S36-B12;g__UBA6154	2	0	0	0
d__Bacteria;p__Actinobacteriota	d__Bacteria;p__Actinobacteriota;c__Actinomycetia;o__Nanopelagicales;f__S36-B12;g__WLND01	2	0	0	0
d__Bacteria;p__Actinobacteriota	d__Bacteria;p__Actinobacteriota;c__Actinomycetia;o__Nanopelagicales;f__UBA12327;g__AcAMD-2	3	0	0	0
d__Bacteria;p__Actinobacteriota	d__Bacteria;p__Actinobacteriota;c__Actinomycetia;o__Nanopelagicales;f__UBA5976;g__RFTO01	2	0	0	0
d__Bacteria;p__Actinobacteriota	d__Bacteria;p__Actinobacteriota;c__Actinomycetia;o__Nanopelagicales;f__UBA5976;g__UBA5976	10	0	0	16
d__Bacteria;p__Actinobacteriota	d__Bacteria;p__Actinobacteriota;c__Actinomycetia;o__Nitriliruptorales;f__Nitriliruptoraceae;g__CSSed11-175R1	5	0	0	0
d__Bacteria;p__Actinobacteriota	d__Bacteria;p__Actinobacteriota;c__Actinomycetia;o__Nitriliruptorales;f__Nitriliruptoraceae;g__SKJO01	2	0	0	0
d__Bacteria;p__Actinobacteriota	d__Bacteria;p__Actinobacteriota;c__Actinomycetia;o__Nitriliruptorales;f__Nitriliruptoraceae;g__SKLC01	2	0	0	0
d__Bacteria;p__Actinobacteriota	d__Bacteria;p__Actinobacteriota;c__Actinomycetia;o__Nitriliruptorales;f__Nitriliruptoraceae;g__SKTG01	4	0	0	0
d__Bacteria;p__Actinobacteriota	d__Bacteria;p__Actinobacteriota;c__Actinomycetia;o__Nitriliruptorales;f__Nitriliruptoraceae;g__T1Sed10-7	6	0	0	0
d__Bacteria;p__Actinobacteriota	d__Bacteria;p__Actinobacteriota;c__Actinomycetia;o__Propionibacteriales;f__Actinopolymorphaceae;g__Actinopolymorpha	4	0	0	0
d__Bacteria;p__Actinobacteriota	d__Bacteria;p__Actinobacteriota;c__Actinomycetia;o__Propionibacteriales;f__Kribbellaceae;g__Kribbella	30	0	0	0
d__Bacteria;p__Actinobacteriota	d__Bacteria;p__Actinobacteriota;c__Actinomycetia;o__Propionibacteriales;f__Nocardioidaceae;g__Aeromicrobium	34	0	0	1
d__Bacteria;p__Actinobacteriota	d__Bacteria;p__Actinobacteriota;c__Actinomycetia;o__Propionibacteriales;f__Nocardioidaceae;g__JACCVL01	2	0	0	0
d__Bacteria;p__Actinobacteriota	d__Bacteria;p__Actinobacteriota;c__Actinomycetia;o__Propionibacteriales;f__Nocardioidaceae;g__JACCYJ01	2	0	0	0
d__Bacteria;p__Actinobacteriota	d__Bacteria;p__Actinobacteriota;c__Actinomycetia;o__Propionibacteriales;f__Nocardioidaceae;g__JACCZJ01	3	0	0	0
d__Bacteria;p__Actinobacteriota	d__Bacteria;p__Actinobacteriota;c__Actinomycetia;o__Propionibacteriales;f__Nocardioidaceae;g__JACDHG01	3	0	0	0
d__Bacteria;p__Actinobacteriota	d__Bacteria;p__Actinobacteriota;c__Actinomycetia;o__Propionibacteriales;f__Nocardioidaceae;g__Marmoricola	11	0	0	1
d__Bacteria;p__Actinobacteriota	d__Bacteria;p__Actinobacteriota;c__Actinomycetia;o__Propionibacteriales;f__Nocardioidaceae;g__Marmoricola_A	4	0	0	0
d__Bacteria;p__Actinobacteriota	d__Bacteria;p__Actinobacteriota;c__Actinomycetia;o__Propionibacteriales;f__Nocardioidaceae;g__Mumia	3	0	0	0
d__Bacteria;p__Actinobacteriota	d__Bacteria;p__Actinobacteriota;c__Actinomycetia;o__Propionibacteriales;f__Nocardioidaceae;g__Nocardioides	136	0	0	4
d__Bacteria;p__Actinobacteriota	d__Bacteria;p__Actinobacteriota;c__Actinomycetia;o__Propionibacteriales;f__Nocardioidaceae;g__Nocardioides_B	2	0	0	0
d__Bacteria;p__Actinobacteriota	d__Bacteria;p__Actinobacteriota;c__Actinomycetia;o__Propionibacteriales;f__Nocardioidaceae;g__UBA4001	2	0	0	0
d__Bacteria;p__Actinobacteriota	d__Bacteria;p__Actinobacteriota;c__Actinomycetia;o__Propionibacteriales;f__Propionibacteriaceae;g__Acidipropionibacterium	4	0	1	0
d__Bacteria;p__Actinobacteriota	d__Bacteria;p__Actinobacteriota;c__Actinomycetia;o__Propionibacteriales;f__Propionibacteriaceae;g__Arachnia	26	0	53	10
d__Bacteria;p__Actinobacteriota	d__Bacteria;p__Actinobacteriota;c__Actinomycetia;o__Propionibacteriales;f__Propionibacteriaceae;g__Auraticoccus	2	0	0	0
d__Bacteria;p__Actinobacteriota	d__Bacteria;p__Actinobacteriota;c__Actinomycetia;o__Propionibacteriales;f__Propionibacteriaceae;g__Brevilactibacter	6	0	0	0
d__Bacteria;p__Actinobacteriota	d__Bacteria;p__Actinobacteriota;c__Actinomycetia;o__Propionibacteriales;f__Propionibacteriaceae;g__Brooklawnia	5	0	0	0
d__Bacteria;p__Actinobacteriota	d__Bacteria;p__Actinobacteriota;c__Actinomycetia;o__Propionibacteriales;f__Propionibacteriaceae;g__Cutibacterium	7	70	90	8
d__Bacteria;p__Actinobacteriota	d__Bacteria;p__Actinobacteriota;c__Actinomycetia;o__Propionibacteriales;f__Propionibacteriaceae;g__DSM-21351	3	0	0	0
d__Bacteria;p__Actinobacteriota	d__Bacteria;p__Actinobacteriota;c__Actinomycetia;o__Propionibacteriales;f__Propionibacteriaceae;g__Fen-668	2	0	0	0
d__Bacteria;p__Actinobacteriota	d__Bacteria;p__Actinobacteriota;c__Actinomycetia;o__Propionibacteriales;f__Propionibacteriaceae;g__Friedmanniella	4	0	0	0
d__Bacteria;p__Actinobacteriota	d__Bacteria;p__Actinobacteriota;c__Actinomycetia;o__Propionibacteriales;f__Propionibacteriaceae;g__Luteococcus	3	0	0	0
d__Bacteria;p__Actinobacteriota	d__Bacteria;p__Actinobacteriota;c__Actinomycetia;o__Propionibacteriales;f__Propionibacteriaceae;g__Microlunatus_A	6	0	0	0
d__Bacteria;p__Actinobacteriota	d__Bacteria;p__Actinobacteriota;c__Actinomycetia;o__Propionibacteriales;f__Propionibacteriaceae;g__Microlunatus_B	2	0	0	0
d__Bacteria;p__Actinobacteriota	d__Bacteria;p__Actinobacteriota;c__Actinomycetia;o__Propionibacteriales;f__Propionibacteriaceae;g__Micropruina	2	0	0	0
d__Bacteria;p__Actinobacteriota	d__Bacteria;p__Actinobacteriota;c__Actinomycetia;o__Propionibacteriales;f__Propionibacteriaceae;g__Naumannella	2	0	0	0
d__Bacteria;p__Actinobacteriota	d__Bacteria;p__Actinobacteriota;c__Actinomycetia;o__Propionibacteriales;f__Propionibacteriaceae;g__Propionibacterium	5	9	0	1
d__Bacteria;p__Actinobacteriota	d__Bacteria;p__Actinobacteriota;c__Actinomycetia;o__Propionibacteriales;f__Propionibacteriaceae;g__Propioniciclava	2	0	0	0
d__Bacteria;p__Actinobacteriota	d__Bacteria;p__Actinobacteriota;c__Actinomycetia;o__Propionibacteriales;f__Propionibacteriaceae;g__Propionicimonas	12	0	0	0
d__Bacteria;p__Actinobacteriota	d__Bacteria;p__Actinobacteriota;c__Actinomycetia;o__Propionibacteriales;f__Propionibacteriaceae;g__Propionimicrobium	2	0	0	0
d__Bacteria;p__Actinobacteriota	d__Bacteria;p__Actinobacteriota;c__Actinomycetia;o__Propionibacteriales;f__Propionibacteriaceae;g__Raineyella	2	0	0	0
d__Bacteria;p__Actinobacteriota	d__Bacteria;p__Actinobacteriota;c__Actinomycetia;o__Propionibacteriales;f__Propionibacteriaceae;g__WQYJ01	7	0	0	0
d__Bacteria;p__Actinobacteriota	d__Bacteria;p__Actinobacteriota;c__Actinomycetia;o__Propionibacteriales;f__Propionibacteriaceae;g__WRGV01	4	0	0	0
d__Bacteria;p__Actinobacteriota	d__Bacteria;p__Actinobacteriota;c__Actinomycetia;o__RP-AC37;f__Motilibacteraceae;g__K478	2	0	0	0
d__Bacteria;p__Actinobacteriota	d__Bacteria;p__Actinobacteriota;c__Actinomycetia;o__RP-AC37;f__Motilibacteraceae;g__Motilibacter	2	0	0	0
d__Bacteria;p__Actinobacteriota	d__Bacteria;p__Actinobacteriota;c__Actinomycetia;o__Sporichthyales;f__Sporichthyaceae;g__Sporichthya	2	0	0	0
d__Bacteria;p__Actinobacteriota	d__Bacteria;p__Actinobacteriota;c__Actinomycetia;o__Streptomycetales;f__Catenulisporaceae;g__Catenulispora	4	0	0	0
d__Bacteria;p__Actinobacteriota	d__Bacteria;p__Actinobacteriota;c__Actinomycetia;o__Streptomycetales;f__Streptomycetaceae;g__Embleya	3	0	0	0
d__Bacteria;p__Actinobacteriota	d__Bacteria;p__Actinobacteriota;c__Actinomycetia;o__Streptomycetales;f__Streptomycetaceae;g__Kitasatospora	41	1	1	0
d__Bacteria;p__Actinobacteriota	d__Bacteria;p__Actinobacteriota;c__Actinomycetia;o__Streptomycetales;f__Streptomycetaceae;g__Streptacidiphilus	14	0	0	2
d__Bacteria;p__Actinobacteriota	d__Bacteria;p__Actinobacteriota;c__Actinomycetia;o__Streptomycetales;f__Streptomycetaceae;g__Streptomyces	763	98	110	71
d__Bacteria;p__Actinobacteriota	d__Bacteria;p__Actinobacteriota;c__Actinomycetia;o__Streptomycetales;f__Streptomycetaceae;g__Streptomyces_A	2	0	0	1
d__Bacteria;p__Actinobacteriota	d__Bacteria;p__Actinobacteriota;c__Actinomycetia;o__Streptomycetales;f__Streptomycetaceae;g__Streptomyces_B	17	0	0	0
d__Bacteria;p__Actinobacteriota	d__Bacteria;p__Actinobacteriota;c__Actinomycetia;o__Streptomycetales;f__Streptomycetaceae;g__Streptomyces_C	2	0	0	2
d__Bacteria;p__Actinobacteriota	d__Bacteria;p__Actinobacteriota;c__Actinomycetia;o__Streptomycetales;f__Streptomycetaceae;g__Streptomyces_D	2	0	0	0
d__Bacteria;p__Actinobacteriota	d__Bacteria;p__Actinobacteriota;c__Actinomycetia;o__Streptosporangiales;f__Streptosporangiaceae;g__Acrocarpospora	3	0	0	0
d__Bacteria;p__Actinobacteriota	d__Bacteria;p__Actinobacteriota;c__Actinomycetia;o__Streptosporangiales;f__Streptosporangiaceae;g__Actinocorallia	2	0	0	0
d__Bacteria;p__Actinobacteriota	d__Bacteria;p__Actinobacteriota;c__Actinomycetia;o__Streptosporangiales;f__Streptosporangiaceae;g__Actinomadura_C	2	0	0	0
d__Bacteria;p__Actinobacteriota	d__Bacteria;p__Actinobacteriota;c__Actinomycetia;o__Streptosporangiales;f__Streptosporangiaceae;g__Desertiactinospora	2	0	0	0
d__Bacteria;p__Actinobacteriota	d__Bacteria;p__Actinobacteriota;c__Actinomycetia;o__Streptosporangiales;f__Streptosporangiaceae;g__Herbidospora	7	0	0	0
d__Bacteria;p__Actinobacteriota	d__Bacteria;p__Actinobacteriota;c__Actinomycetia;o__Streptosporangiales;f__Streptosporangiaceae;g__Lipingzhangella	2	0	0	0
d__Bacteria;p__Actinobacteriota	d__Bacteria;p__Actinobacteriota;c__Actinomycetia;o__Streptosporangiales;f__Streptosporangiaceae;g__Microbispora	11	0	0	0
d__Bacteria;p__Actinobacteriota	d__Bacteria;p__Actinobacteriota;c__Actinomycetia;o__Streptosporangiales;f__Streptosporangiaceae;g__Microtetraspora	4	0	0	0
d__Bacteria;p__Actinobacteriota	d__Bacteria;p__Actinobacteriota;c__Actinomycetia;o__Streptosporangiales;f__Streptosporangiaceae;g__Nocardiopsis	29	0	0	2
d__Bacteria;p__Actinobacteriota	d__Bacteria;p__Actinobacteriota;c__Actinomycetia;o__Streptosporangiales;f__Streptosporangiaceae;g__Nocardiopsis_A	4	0	0	0
d__Bacteria;p__Actinobacteriota	d__Bacteria;p__Actinobacteriota;c__Actinomycetia;o__Streptosporangiales;f__Streptosporangiaceae;g__Nocardiopsis_C	2	0	0	0
d__Bacteria;p__Actinobacteriota	d__Bacteria;p__Actinobacteriota;c__Actinomycetia;o__Streptosporangiales;f__Streptosporangiaceae;g__Nonomuraea	38	0	1	3
d__Bacteria;p__Actinobacteriota	d__Bacteria;p__Actinobacteriota;c__Actinomycetia;o__Streptosporangiales;f__Streptosporangiaceae;g__Palsa-504	4	0	0	1
d__Bacteria;p__Actinobacteriota	d__Bacteria;p__Actinobacteriota;c__Actinomycetia;o__Streptosporangiales;f__Streptosporangiaceae;g__Planomonospora	3	0	0	0
d__Bacteria;p__Actinobacteriota	d__Bacteria;p__Actinobacteriota;c__Actinomycetia;o__Streptosporangiales;f__Streptosporangiaceae;g__Sphaerisporangium	5	0	0	0
d__Bacteria;p__Actinobacteriota	d__Bacteria;p__Actinobacteriota;c__Actinomycetia;o__Streptosporangiales;f__Streptosporangiaceae;g__Spirillospora	52	0	0	0
d__Bacteria;p__Actinobacteriota	d__Bacteria;p__Actinobacteriota;c__Actinomycetia;o__Streptosporangiales;f__Streptosporangiaceae;g__Streptomonospora	5	0	0	2
d__Bacteria;p__Actinobacteriota	d__Bacteria;p__Actinobacteriota;c__Actinomycetia;o__Streptosporangiales;f__Streptosporangiaceae;g__Streptosporangium	12	0	0	1
d__Bacteria;p__Actinobacteriota	d__Bacteria;p__Actinobacteriota;c__Actinomycetia;o__Streptosporangiales;f__Streptosporangiaceae;g__Thermobifida	3	0	1	1
d__Bacteria;p__Actinobacteriota	d__Bacteria;p__Actinobacteriota;c__Actinomycetia;o__Streptosporangiales;f__Streptosporangiaceae;g__Thermomonospora	5	0	1	0
d__Bacteria;p__Actinobacteriota	d__Bacteria;p__Actinobacteriota;c__Actinomycetia;o__Streptosporangiales;f__Streptosporangiaceae;g__Thermopolyspora	2	0	2	0
d__Bacteria;p__Actinobacteriota	d__Bacteria;p__Actinobacteriota;c__Actinomycetia;o__Streptosporangiales;f__Streptosporangiaceae;g__Trebonia	2	0	0	0
d__Bacteria;p__Actinobacteriota	d__Bacteria;p__Actinobacteriota;c__Actinomycetia;o__Streptosporangiales;f__WHST01;g__WHST01	2	0	0	0
d__Bacteria;p__Actinobacteriota	d__Bacteria;p__Actinobacteriota;c__Coriobacteriia;o__Coriobacteriales;f__Atopobiaceae;g__Atopobium	3	0	0	0
d__Bacteria;p__Actinobacteriota	d__Bacteria;p__Actinobacteriota;c__Coriobacteriia;o__Coriobacteriales;f__Atopobiaceae;g__Fannyhessea	3	0	0	0
d__Bacteria;p__Actinobacteriota	d__Bacteria;p__Actinobacteriota;c__Coriobacteriia;o__Coriobacteriales;f__Atopobiaceae;g__Lancefieldella	7	0	52	10
d__Bacteria;p__Actinobacteriota	d__Bacteria;p__Actinobacteriota;c__Coriobacteriia;o__Coriobacteriales;f__Atopobiaceae;g__NM07-P-09	3	0	0	4
d__Bacteria;p__Actinobacteriota	d__Bacteria;p__Actinobacteriota;c__Coriobacteriia;o__Coriobacteriales;f__Atopobiaceae;g__Olegusella	5	0	0	9
d__Bacteria;p__Actinobacteriota	d__Bacteria;p__Actinobacteriota;c__Coriobacteriia;o__Coriobacteriales;f__Atopobiaceae;g__Olsenella	14	0	0	13
d__Bacteria;p__Actinobacteriota	d__Bacteria;p__Actinobacteriota;c__Coriobacteriia;o__Coriobacteriales;f__Atopobiaceae;g__Olsenella_B	10	0	1	3
d__Bacteria;p__Actinobacteriota	d__Bacteria;p__Actinobacteriota;c__Coriobacteriia;o__Coriobacteriales;f__Atopobiaceae;g__Olsenella_E	15	0	6	17
d__Bacteria;p__Actinobacteriota	d__Bacteria;p__Actinobacteriota;c__Coriobacteriia;o__Coriobacteriales;f__Atopobiaceae;g__Parolsenella	8	0	0	3
d__Bacteria;p__Actinobacteriota	d__Bacteria;p__Actinobacteriota;c__Coriobacteriia;o__Coriobacteriales;f__Atopobiaceae;g__RUG440	10	0	0	0
d__Bacteria;p__Actinobacteriota	d__Bacteria;p__Actinobacteriota;c__Coriobacteriia;o__Coriobacteriales;f__Atopobiaceae;g__RUG721	3	0	0	0
d__Bacteria;p__Actinobacteriota	d__Bacteria;p__Actinobacteriota;c__Coriobacteriia;o__Coriobacteriales;f__Atopobiaceae;g__UBA1367	12	0	0	2
d__Bacteria;p__Actinobacteriota	d__Bacteria;p__Actinobacteriota;c__Coriobacteriia;o__Coriobacteriales;f__Atopobiaceae;g__UBA7741	2	0	0	0
d__Bacteria;p__Actinobacteriota	d__Bacteria;p__Actinobacteriota;c__Coriobacteriia;o__Coriobacteriales;f__Atopobiaceae;g__UBA7748	3	0	14	0
d__Bacteria;p__Actinobacteriota	d__Bacteria;p__Actinobacteriota;c__Coriobacteriia;o__Coriobacteriales;f__Coriobacteriaceae;g__An7	3	0	0	7
d__Bacteria;p__Actinobacteriota	d__Bacteria;p__Actinobacteriota;c__Coriobacteriia;o__Coriobacteriales;f__Coriobacteriaceae;g__Collinsella	317	0	621	83
d__Bacteria;p__Actinobacteriota	d__Bacteria;p__Actinobacteriota;c__Coriobacteriia;o__Coriobacteriales;f__Coriobacteriaceae;g__Enorma	6	0	0	0
d__Bacteria;p__Actinobacteriota	d__Bacteria;p__Actinobacteriota;c__Coriobacteriia;o__Coriobacteriales;f__Eggerthellaceae;g__Adlercreutzia	5	0	0	10
d__Bacteria;p__Actinobacteriota	d__Bacteria;p__Actinobacteriota;c__Coriobacteriia;o__Coriobacteriales;f__Eggerthellaceae;g__CAAEEV01	3	0	0	2
d__Bacteria;p__Actinobacteriota	d__Bacteria;p__Actinobacteriota;c__Coriobacteriia;o__Coriobacteriales;f__Eggerthellaceae;g__CACXMZ01	2	0	0	0
d__Bacteria;p__Actinobacteriota	d__Bacteria;p__Actinobacteriota;c__Coriobacteriia;o__Coriobacteriales;f__Eggerthellaceae;g__CAG-1427	20	0	20	14
d__Bacteria;p__Actinobacteriota	d__Bacteria;p__Actinobacteriota;c__Coriobacteriia;o__Coriobacteriales;f__Eggerthellaceae;g__D16-34	4	0	7	1
d__Bacteria;p__Actinobacteriota	d__Bacteria;p__Actinobacteriota;c__Coriobacteriia;o__Coriobacteriales;f__Eggerthellaceae;g__DNF00809	4	0	0	0
d__Bacteria;p__Actinobacteriota	d__Bacteria;p__Actinobacteriota;c__Coriobacteriia;o__Coriobacteriales;f__Eggerthellaceae;g__Eggerthella	4	1	5	1
d__Bacteria;p__Actinobacteriota	d__Bacteria;p__Actinobacteriota;c__Coriobacteriia;o__Coriobacteriales;f__Eggerthellaceae;g__Ellagibacter	2	0	0	1
d__Bacteria;p__Actinobacteriota	d__Bacteria;p__Actinobacteriota;c__Coriobacteriia;o__Coriobacteriales;f__Eggerthellaceae;g__Enteroscipio	2	0	18	2
d__Bacteria;p__Actinobacteriota	d__Bacteria;p__Actinobacteriota;c__Coriobacteriia;o__Coriobacteriales;f__Eggerthellaceae;g__Gordonibacter	4	0	2	2
d__Bacteria;p__Actinobacteriota	d__Bacteria;p__Actinobacteriota;c__Coriobacteriia;o__Coriobacteriales;f__Eggerthellaceae;g__Paraeggerthella	2	0	0	11
d__Bacteria;p__Actinobacteriota	d__Bacteria;p__Actinobacteriota;c__Coriobacteriia;o__Coriobacteriales;f__Eggerthellaceae;g__Raoultibacter	6	0	0	0
d__Bacteria;p__Actinobacteriota	d__Bacteria;p__Actinobacteriota;c__Coriobacteriia;o__Coriobacteriales;f__Eggerthellaceae;g__Rubneribacter	2	0	0	0
d__Bacteria;p__Actinobacteriota	d__Bacteria;p__Actinobacteriota;c__Coriobacteriia;o__Coriobacteriales;f__Eggerthellaceae;g__Senegalimassilia	4	0	0	2
d__Bacteria;p__Actinobacteriota	d__Bacteria;p__Actinobacteriota;c__Coriobacteriia;o__Coriobacteriales;f__Eggerthellaceae;g__Slackia	2	0	0	2
d__Bacteria;p__Actinobacteriota	d__Bacteria;p__Actinobacteriota;c__Coriobacteriia;o__Coriobacteriales;f__Eggerthellaceae;g__Slackia_A	7	0	0	3
d__Bacteria;p__Actinobacteriota	d__Bacteria;p__Actinobacteriota;c__Coriobacteriia;o__Coriobacteriales;f__Eggerthellaceae;g__UBA5808	3	0	0	0
d__Bacteria;p__Actinobacteriota	d__Bacteria;p__Actinobacteriota;c__Coriobacteriia;o__Coriobacteriales;f__Eggerthellaceae;g__UBA9715	8	0	0	1
d__Bacteria;p__Actinobacteriota	d__Bacteria;p__Actinobacteriota;c__Coriobacteriia;o__Coriobacteriales;f__Eggerthellaceae;g__UMGS1293	2	0	0	0
d__Bacteria;p__Actinobacteriota	d__Bacteria;p__Actinobacteriota;c__Coriobacteriia;o__Coriobacteriales;f__QAMH01;g__CACZQA01	2	0	0	0
d__Bacteria;p__Actinobacteriota	d__Bacteria;p__Actinobacteriota;c__Coriobacteriia;o__Coriobacteriales;f__QAMH01;g__QAMH01	5	0	0	0
d__Bacteria;p__Actinobacteriota	d__Bacteria;p__Actinobacteriota;c__Coriobacteriia;o__Coriobacteriales;f__UBA8131;g__UBA1419	2	0	0	0
d__Bacteria;p__Actinobacteriota	d__Bacteria;p__Actinobacteriota;c__Coriobacteriia;o__Coriobacteriales;f__UBA8131;g__UBA8131	2	0	0	0
d__Bacteria;p__Actinobacteriota	d__Bacteria;p__Actinobacteriota;c__Coriobacteriia;o__Coriobacteriales;f__UBA8131;g__WQXH01	2	0	0	0
d__Bacteria;p__Actinobacteriota	d__Bacteria;p__Actinobacteriota;c__Coriobacteriia;o__Coriobacteriales;f__UBA8131;g__WQXZ01	2	0	0	0
d__Bacteria;p__Actinobacteriota	d__Bacteria;p__Actinobacteriota;c__Coriobacteriia;o__Coriobacteriales;f__UBA8131;g__WRHU01	2	0	0	0
d__Bacteria;p__Actinobacteriota	d__Bacteria;p__Actinobacteriota;c__Coriobacteriia;o__Coriobacteriales;f__UMGS124;g__CAIFEU01	2	0	0	0
d__Bacteria;p__Actinobacteriota	d__Bacteria;p__Actinobacteriota;c__Coriobacteriia;o__Coriobacteriales;f__UMGS124;g__UMGS124	3	0	0	0
d__Bacteria;p__Actinobacteriota	d__Bacteria;p__Actinobacteriota;c__Coriobacteriia;o__OPB41;f__PALSA-660;g__PALSA-660	2	0	0	1
d__Bacteria;p__Actinobacteriota	d__Bacteria;p__Actinobacteriota;c__Coriobacteriia;o__OPB41;f__SLCP01;g__SLCP01	2	0	0	0
d__Bacteria;p__Actinobacteriota	d__Bacteria;p__Actinobacteriota;c__Coriobacteriia;o__OPB41;f__UBA2279;g__UBA2286	4	0	0	0
d__Bacteria;p__Actinobacteriota	d__Bacteria;p__Actinobacteriota;c__Coriobacteriia;o__OPB41;f__UBA2279;g__UBA6100	2	0	0	0
d__Bacteria;p__Actinobacteriota	d__Bacteria;p__Actinobacteriota;c__Coriobacteriia;o__OPB41;f__UBA2279;g__UBA7930	2	0	0	0
d__Bacteria;p__Actinobacteriota	d__Bacteria;p__Actinobacteriota;c__Coriobacteriia;o__WRKU01;f__WQUG01;g__WQUG01	4	0	0	0
d__Bacteria;p__Actinobacteriota	d__Bacteria;p__Actinobacteriota;c__Coriobacteriia;o__WRKU01;f__WQUG01;g__WQVN01	2	0	0	0
d__Bacteria;p__Actinobacteriota	d__Bacteria;p__Actinobacteriota;c__Coriobacteriia;o__WRKU01;f__WQUG01;g__WRBW01	3	0	0	0
d__Bacteria;p__Actinobacteriota	d__Bacteria;p__Actinobacteriota;c__Coriobacteriia;o__WRKU01;f__WRKU01;g__WRDL01	2	0	0	0
d__Bacteria;p__Actinobacteriota	d__Bacteria;p__Actinobacteriota;c__RBG-13-55-18;o__RBG-13-55-18;f__RBG-13-55-18;g__JACIXC01	4	0	0	0
d__Bacteria;p__Actinobacteriota	d__Bacteria;p__Actinobacteriota;c__RBG-13-55-18;o__RBG-13-55-18;f__RBG-13-55-18;g__JACIXD01	2	0	0	0
d__Bacteria;p__Actinobacteriota	d__Bacteria;p__Actinobacteriota;c__Rubrobacteria;o__Rubrobacterales;f__Rubrobacteraceae;g__JACCWD01	2	0	0	0
d__Bacteria;p__Actinobacteriota	d__Bacteria;p__Actinobacteriota;c__Rubrobacteria;o__Rubrobacterales;f__Rubrobacteraceae;g__JACDGB01	4	0	0	0
d__Bacteria;p__Actinobacteriota	d__Bacteria;p__Actinobacteriota;c__Rubrobacteria;o__Rubrobacterales;f__Rubrobacteraceae;g__Rubrobacter	2	0	0	0
d__Bacteria;p__Actinobacteriota	d__Bacteria;p__Actinobacteriota;c__Rubrobacteria;o__Rubrobacterales;f__Rubrobacteraceae;g__Rubrobacter_A	2	0	0	0
d__Bacteria;p__Actinobacteriota	d__Bacteria;p__Actinobacteriota;c__Rubrobacteria;o__Rubrobacterales;f__Rubrobacteraceae;g__Rubrobacter_B	2	0	0	0
d__Bacteria;p__Actinobacteriota	d__Bacteria;p__Actinobacteriota;c__Rubrobacteria;o__Rubrobacterales;f__Rubrobacteraceae;g__SCSIO-52909	11	0	0	0
d__Bacteria;p__Actinobacteriota	d__Bacteria;p__Actinobacteriota;c__Rubrobacteria;o__Rubrobacterales;f__Rubrobacteraceae;g__SCSIO-52915	5	0	0	0
d__Bacteria;p__Actinobacteriota	d__Bacteria;p__Actinobacteriota;c__Thermoleophilia;o__Ga0077560;f__Ga0077560;g__Ga0077560	3	0	0	0
d__Bacteria;p__Actinobacteriota	d__Bacteria;p__Actinobacteriota;c__Thermoleophilia;o__Ga0077560;f__Ga0077560;g__SYFI01	8	0	0	0
d__Bacteria;p__Actinobacteriota	d__Bacteria;p__Actinobacteriota;c__Thermoleophilia;o__Gaiellales;f__F1-60-MAGs149;g__F1-60-MAGs149	6	0	0	2
d__Bacteria;p__Actinobacteriota	d__Bacteria;p__Actinobacteriota;c__Thermoleophilia;o__Gaiellales;f__Gaiellaceae;g__13-2-20CM-68-14	4	0	0	0
d__Bacteria;p__Actinobacteriota	d__Bacteria;p__Actinobacteriota;c__Thermoleophilia;o__Gaiellales;f__Gaiellaceae;g__3-1-20CM-4-69-9	6	0	0	0
d__Bacteria;p__Actinobacteriota	d__Bacteria;p__Actinobacteriota;c__Thermoleophilia;o__Gaiellales;f__Gaiellaceae;g__AC-21	3	0	0	0
d__Bacteria;p__Actinobacteriota	d__Bacteria;p__Actinobacteriota;c__Thermoleophilia;o__Gaiellales;f__Gaiellaceae;g__AC-32	3	0	0	1
d__Bacteria;p__Actinobacteriota	d__Bacteria;p__Actinobacteriota;c__Thermoleophilia;o__Gaiellales;f__Gaiellaceae;g__AC-50	3	0	0	0
d__Bacteria;p__Actinobacteriota	d__Bacteria;p__Actinobacteriota;c__Thermoleophilia;o__Gaiellales;f__Gaiellaceae;g__Fen-549	6	0	0	0
d__Bacteria;p__Actinobacteriota	d__Bacteria;p__Actinobacteriota;c__Thermoleophilia;o__Gaiellales;f__Gaiellaceae;g__GMQP-bins7	7	0	0	0
d__Bacteria;p__Actinobacteriota	d__Bacteria;p__Actinobacteriota;c__Thermoleophilia;o__Gaiellales;f__Gaiellaceae;g__Gaiella	4	0	0	0
d__Bacteria;p__Actinobacteriota	d__Bacteria;p__Actinobacteriota;c__Thermoleophilia;o__Gaiellales;f__Gaiellaceae;g__JACVSB01	2	0	0	0
d__Bacteria;p__Actinobacteriota	d__Bacteria;p__Actinobacteriota;c__Thermoleophilia;o__Gaiellales;f__Gaiellaceae;g__PALSA-600	8	0	0	0
d__Bacteria;p__Actinobacteriota	d__Bacteria;p__Actinobacteriota;c__Thermoleophilia;o__Gaiellales;f__Gaiellaceae;g__Palsa-739	5	0	0	1
d__Bacteria;p__Actinobacteriota	d__Bacteria;p__Actinobacteriota;c__Thermoleophilia;o__Gaiellales;f__Gaiellaceae;g__VAXT01	2	0	0	0
d__Bacteria;p__Actinobacteriota	d__Bacteria;p__Actinobacteriota;c__Thermoleophilia;o__RBG-16-64-13;f__RBG-16-64-13;g__RBG-16-64-13	4	0	0	0
d__Bacteria;p__Actinobacteriota	d__Bacteria;p__Actinobacteriota;c__Thermoleophilia;o__Solirubrobacterales;f__70-9;g__67-14	5	0	0	0
d__Bacteria;p__Actinobacteriota	d__Bacteria;p__Actinobacteriota;c__Thermoleophilia;o__Solirubrobacterales;f__70-9;g__VAYN01	3	0	0	0
d__Bacteria;p__Actinobacteriota	d__Bacteria;p__Actinobacteriota;c__Thermoleophilia;o__Solirubrobacterales;f__Solirubrobacteraceae;g__CADCVQ01	3	0	0	0
d__Bacteria;p__Actinobacteriota	d__Bacteria;p__Actinobacteriota;c__Thermoleophilia;o__Solirubrobacterales;f__Solirubrobacteraceae;g__Conexibacter	2	0	0	0
d__Bacteria;p__Actinobacteriota	d__Bacteria;p__Actinobacteriota;c__Thermoleophilia;o__Solirubrobacterales;f__Solirubrobacteraceae;g__Conexibacter_A	2	0	0	0
d__Bacteria;p__Actinobacteriota	d__Bacteria;p__Actinobacteriota;c__Thermoleophilia;o__Solirubrobacterales;f__Solirubrobacteraceae;g__F1-60-MAGs163	10	0	0	0
d__Bacteria;p__Actinobacteriota	d__Bacteria;p__Actinobacteriota;c__Thermoleophilia;o__Solirubrobacterales;f__Solirubrobacteraceae;g__Palsa-465	6	0	0	1
d__Bacteria;p__Actinobacteriota	d__Bacteria;p__Actinobacteriota;c__Thermoleophilia;o__Solirubrobacterales;f__Solirubrobacteraceae;g__Palsa-513	5	0	0	0
d__Bacteria;p__Actinobacteriota	d__Bacteria;p__Actinobacteriota;c__Thermoleophilia;o__Solirubrobacterales;f__Solirubrobacteraceae;g__Palsa-744	9	0	0	1
d__Bacteria;p__Actinobacteriota	d__Bacteria;p__Actinobacteriota;c__Thermoleophilia;o__Solirubrobacterales;f__Solirubrobacteraceae;g__Patulibacter	4	0	0	1
d__Bacteria;p__Actinobacteriota	d__Bacteria;p__Actinobacteriota;c__Thermoleophilia;o__Solirubrobacterales;f__Solirubrobacteraceae;g__SEOHO-28	3	0	0	0
d__Bacteria;p__Actinobacteriota	d__Bacteria;p__Actinobacteriota;c__Thermoleophilia;o__Solirubrobacterales;f__Solirubrobacteraceae;g__Solirubrobacter	4	0	0	0
d__Bacteria;p__Actinobacteriota	d__Bacteria;p__Actinobacteriota;c__Thermoleophilia;o__Solirubrobacterales;f__Thermoleophilaceae;g__AC-37	2	0	0	0
d__Bacteria;p__Actinobacteriota	d__Bacteria;p__Actinobacteriota;c__Thermoleophilia;o__Solirubrobacterales;f__Thermoleophilaceae;g__JAAYBF01	4	0	0	0
d__Bacteria;p__Actinobacteriota	d__Bacteria;p__Actinobacteriota;c__Thermoleophilia;o__Solirubrobacterales;f__Thermoleophilaceae;g__JACCUC01	3	0	0	0
d__Bacteria;p__Actinobacteriota	d__Bacteria;p__Actinobacteriota;c__Thermoleophilia;o__Solirubrobacterales;f__Thermoleophilaceae;g__JACVRW01	2	0	0	0
d__Bacteria;p__Actinobacteriota	d__Bacteria;p__Actinobacteriota;c__Thermoleophilia;o__Solirubrobacterales;f__Thermoleophilaceae;g__Thermoleophilum	3	0	0	0
d__Bacteria;p__Actinobacteriota	d__Bacteria;p__Actinobacteriota;c__Thermoleophilia;o__UBA2241;f__UBA2241;g__Bog-752	3	0	0	0
d__Bacteria;p__Actinobacteriota	d__Bacteria;p__Actinobacteriota;c__Thermoleophilia;o__UBA2241;f__UBA2241;g__CAIXSE01	7	0	0	7
d__Bacteria;p__Actinobacteriota	d__Bacteria;p__Actinobacteriota;c__UBA1414;o__UBA1414;f__UBA1414;g__20-14-0-20-35-9	4	0	0	0
d__Bacteria;p__Actinobacteriota	d__Bacteria;p__Actinobacteriota;c__UBA1414;o__UBA1414;f__UBA1414;g__Fen731	3	0	0	0
d__Bacteria;p__Actinobacteriota	d__Bacteria;p__Actinobacteriota;c__UBA1414;o__UBA1414;f__UBA1414;g__SKNS01	2	0	0	0
d__Bacteria;p__Actinobacteriota	d__Bacteria;p__Actinobacteriota;c__UBA1414;o__UBA1414;f__UBA1414;g__UBA1414	3	0	0	0
d__Bacteria;p__Actinobacteriota	d__Bacteria;p__Actinobacteriota;c__UBA4738;o__AC-67;f__AC-67;g__AC-67	2	0	0	0
d__Bacteria;p__Actinobacteriota	d__Bacteria;p__Actinobacteriota;c__UBA4738;o__CADDZG01;f__WHSQ01;g__JACDDL01	2	0	0	0
d__Bacteria;p__Actinobacteriota	d__Bacteria;p__Actinobacteriota;c__UBA4738;o__UBA4738;f__HRBIN12;g__AC-51	3	0	0	0
d__Bacteria;p__Actinobacteriota	d__Bacteria;p__Actinobacteriota;c__UBA4738;o__UBA4738;f__HRBIN12;g__HRBIN12	2	0	0	0
d__Bacteria;p__Actinobacteriota	d__Bacteria;p__Actinobacteriota;c__UBA4738;o__UBA4738;f__UBA4738;g__JACDCJ01	2	0	0	0
d__Bacteria;p__Aerophobota	d__Bacteria;p__Aerophobota;c__Aerophobia;o__Aerophobales;f__AE-B3A;g__AE-B3A	3	0	0	0
d__Bacteria;p__Aerophobota	d__Bacteria;p__Aerophobota;c__Aerophobia;o__Aerophobales;f__AE-B3A;g__SOJT01	2	0	0	0
d__Bacteria;p__Aquificota	d__Bacteria;p__Aquificota;c__Aquificae;o__Aquificales;f__Aquificaceae;g__Aquifex	4	0	0	0
d__Bacteria;p__Aquificota	d__Bacteria;p__Aquificota;c__Aquificae;o__Aquificales;f__Aquificaceae;g__Hydrogenivirga	3	0	0	0
d__Bacteria;p__Aquificota	d__Bacteria;p__Aquificota;c__Aquificae;o__Aquificales;f__Aquificaceae;g__Hydrogenobacter	3	0	0	0
d__Bacteria;p__Aquificota	d__Bacteria;p__Aquificota;c__Aquificae;o__Aquificales;f__Aquificaceae;g__Thermocrinis	6	0	0	0
d__Bacteria;p__Aquificota	d__Bacteria;p__Aquificota;c__Aquificae;o__Aquificales;f__Aquificaceae;g__UBA11096	4	0	0	0
d__Bacteria;p__Aquificota	d__Bacteria;p__Aquificota;c__Aquificae;o__Aquificales;f__Hydrogenobaculaceae;g__Hydrogenobaculum	5	1	0	0
d__Bacteria;p__Aquificota	d__Bacteria;p__Aquificota;c__Aquificae;o__Aquificales;f__QOAS01;g__QOAS01	4	0	0	0
d__Bacteria;p__Aquificota	d__Bacteria;p__Aquificota;c__Aquificae;o__Hydrogenothermales;f__Hydrogenothermaceae;g__Hydrogenothermus	3	0	0	0
d__Bacteria;p__Aquificota	d__Bacteria;p__Aquificota;c__Aquificae;o__Hydrogenothermales;f__Hydrogenothermaceae;g__Persephonella	7	0	0	0
d__Bacteria;p__Aquificota	d__Bacteria;p__Aquificota;c__Aquificae;o__Hydrogenothermales;f__Hydrogenothermaceae;g__QNZC01	2	0	0	0
d__Bacteria;p__Aquificota	d__Bacteria;p__Aquificota;c__Aquificae;o__Hydrogenothermales;f__Hydrogenothermaceae;g__Sulfurihydrogenibium	6	0	0	0
d__Bacteria;p__Aquificota	d__Bacteria;p__Aquificota;c__Desulfurobacteriia;o__Desulfurobacteriales;f__Desulfurobacteriaceae;g__Balnearium	2	0	0	0
d__Bacteria;p__Aquificota	d__Bacteria;p__Aquificota;c__Desulfurobacteriia;o__Desulfurobacteriales;f__Desulfurobacteriaceae;g__Desulfurobacterium_A	3	0	0	0
d__Bacteria;p__Aquificota	d__Bacteria;p__Aquificota;c__Desulfurobacteriia;o__Desulfurobacteriales;f__Desulfurobacteriaceae;g__Phorcysia	2	0	0	0
d__Bacteria;p__Aquificota	d__Bacteria;p__Aquificota;c__Desulfurobacteriia;o__Desulfurobacteriales;f__Desulfurobacteriaceae;g__Thermovibrio	3	0	0	1
d__Bacteria;p__Armatimonadota	d__Bacteria;p__Armatimonadota;c__Abditibacteria;o__Abditibacteriales;f__Abditibacteriaceae;g__Abditibacterium	2	0	0	0
d__Bacteria;p__Armatimonadota	d__Bacteria;p__Armatimonadota;c__Armatimonadia;o__Armatimonadales;f__Armatimonadaceae;g__CAIRTT01	4	0	0	6
d__Bacteria;p__Armatimonadota	d__Bacteria;p__Armatimonadota;c__Armatimonadia;o__Armatimonadales;f__Armatimonadaceae;g__JACMIU01	3	0	0	0
d__Bacteria;p__Armatimonadota	d__Bacteria;p__Armatimonadota;c__Chthonomonadetes;o__Chthonomonadales;f__CAJBBX01;g__CAJBBX01	2	0	0	0
d__Bacteria;p__Armatimonadota	d__Bacteria;p__Armatimonadota;c__Chthonomonadetes;o__Chthonomonadales;f__Chthonomonadaceae;g__CAIJLM01	2	0	0	0
d__Bacteria;p__Armatimonadota	d__Bacteria;p__Armatimonadota;c__Chthonomonadetes;o__Chthonomonadales;f__Chthonomonadaceae;g__CAIXIX01	2	0	0	0
d__Bacteria;p__Armatimonadota	d__Bacteria;p__Armatimonadota;c__Fimbriimonadia;o__Fimbriimonadales;f__ATM1;g__J051	2	0	0	0
d__Bacteria;p__Armatimonadota	d__Bacteria;p__Armatimonadota;c__Fimbriimonadia;o__Fimbriimonadales;f__Fimbriimonadaceae;g__55-13	3	0	6	0
d__Bacteria;p__Armatimonadota	d__Bacteria;p__Armatimonadota;c__Fimbriimonadia;o__Fimbriimonadales;f__Fimbriimonadaceae;g__Fimbriimonas	8	0	0	0
d__Bacteria;p__Armatimonadota	d__Bacteria;p__Armatimonadota;c__Fimbriimonadia;o__Fimbriimonadales;f__Fimbriimonadaceae;g__UBA6659	2	0	0	0
d__Bacteria;p__Armatimonadota	d__Bacteria;p__Armatimonadota;c__Fimbriimonadia;o__Fimbriimonadales;f__Fimbriimonadaceae;g__UphvI-Ar2	5	0	0	0
d__Bacteria;p__Armatimonadota	d__Bacteria;p__Armatimonadota;c__Fimbriimonadia;o__Fimbriimonadales;f__GBS-DC;g__GBS-DC	5	0	0	1
d__Bacteria;p__Armatimonadota	d__Bacteria;p__Armatimonadota;c__Fimbriimonadia;o__Fimbriimonadales;f__GBS-DC;g__HRBIN15	2	0	0	0
d__Bacteria;p__Armatimonadota	d__Bacteria;p__Armatimonadota;c__HRBIN16;o__HRBIN16;f__HRBIN16;g__HRBIN16	5	0	0	0
d__Bacteria;p__Armatimonadota	d__Bacteria;p__Armatimonadota;c__HRBIN17;o__HRBIN17;f__HRBIN17;g__HRBIN17	6	0	0	0
d__Bacteria;p__Armatimonadota	d__Bacteria;p__Armatimonadota;c__SYMT01;o__JAAZEB01;f__JAAZEB01;g__DUUU01	2	0	0	0
d__Bacteria;p__Armatimonadota	d__Bacteria;p__Armatimonadota;c__UBA5377;o__UBA5377;f__UBA5352;g__UBA5352	3	0	0	0
d__Bacteria;p__Armatimonadota	d__Bacteria;p__Armatimonadota;c__UBA5829;o__UBA5829;f__DTLH01;g__DTLH01	2	0	0	0
d__Bacteria;p__Armatimonadota	d__Bacteria;p__Armatimonadota;c__UBA5829;o__UBA5829;f__UBA5829;g__DTKD01	5	0	2	0
d__Bacteria;p__BMS3Abin14	d__Bacteria;p__BMS3Abin14;c__BMS3Abin14;o__BMS3Abin14;f__BMS3Abin14;g__BMS3ABIN14	2	0	0	0
d__Bacteria;p__Bacteroidota	d__Bacteria;p__Bacteroidota;c__Bacteroidia;o__;f__CAIKAF01;g__CAIKAF01	2	0	0	0
d__Bacteria;p__Bacteroidota	d__Bacteria;p__Bacteroidota;c__Bacteroidia;o__AKYH767-A;f__2013-40CM-41-45;g__QQVM01	2	0	0	0
d__Bacteria;p__Bacteroidota	d__Bacteria;p__Bacteroidota;c__Bacteroidia;o__AKYH767-A;f__JABDAW01;g__JABDAW01	3	0	0	0
d__Bacteria;p__Bacteroidota	d__Bacteria;p__Bacteroidota;c__Bacteroidia;o__AKYH767-A;f__OLB10;g__CAINEC01	4	0	0	0
d__Bacteria;p__Bacteroidota	d__Bacteria;p__Bacteroidota;c__Bacteroidia;o__AKYH767-A;f__OLB10;g__OLB10	3	0	0	0
d__Bacteria;p__Bacteroidota	d__Bacteria;p__Bacteroidota;c__Bacteroidia;o__AKYH767;f__2-12-FULL-35-15;g__2-12-FULL-35-15	11	0	3	14
d__Bacteria;p__Bacteroidota	d__Bacteria;p__Bacteroidota;c__Bacteroidia;o__AKYH767;f__2-12-FULL-35-15;g__JABDFU01	3	0	0	0
d__Bacteria;p__Bacteroidota	d__Bacteria;p__Bacteroidota;c__Bacteroidia;o__AKYH767;f__B-17BO;g__PALSA-968	6	0	0	6
d__Bacteria;p__Bacteroidota	d__Bacteria;p__Bacteroidota;c__Bacteroidia;o__AKYH767;f__B-17BO;g__UBA2475	11	0	2	17
d__Bacteria;p__Bacteroidota	d__Bacteria;p__Bacteroidota;c__Bacteroidia;o__AKYH767;f__B-17BO;g__UBA4416	9	0	1	16
d__Bacteria;p__Bacteroidota	d__Bacteria;p__Bacteroidota;c__Bacteroidia;o__AKYH767;f__Palsa-948;g__JABEUT01	12	0	0	5
d__Bacteria;p__Bacteroidota	d__Bacteria;p__Bacteroidota;c__Bacteroidia;o__AKYH767;f__Palsa-948;g__Palsa-948	2	0	0	0
d__Bacteria;p__Bacteroidota	d__Bacteria;p__Bacteroidota;c__Bacteroidia;o__AKYH767;f__Palsa-965;g__GCA-2737665	4	0	0	0
d__Bacteria;p__Bacteroidota	d__Bacteria;p__Bacteroidota;c__Bacteroidia;o__AKYH767;f__Palsa-965;g__Palsa-965	5	0	0	0
d__Bacteria;p__Bacteroidota	d__Bacteria;p__Bacteroidota;c__Bacteroidia;o__Bacteroidales;f__4484-276;g__4484-276	2	0	0	0
d__Bacteria;p__Bacteroidota	d__Bacteria;p__Bacteroidota;c__Bacteroidia;o__Bacteroidales;f__4484-276;g__RZYY01	2	0	0	1
d__Bacteria;p__Bacteroidota	d__Bacteria;p__Bacteroidota;c__Bacteroidia;o__Bacteroidales;f__4484-276;g__SABY01	2	0	0	0
d__Bacteria;p__Bacteroidota	d__Bacteria;p__Bacteroidota;c__Bacteroidia;o__Bacteroidales;f__Azobacteroidaceae;g__Azobacteroides	2	1	0	0
d__Bacteria;p__Bacteroidota	d__Bacteria;p__Bacteroidota;c__Bacteroidia;o__Bacteroidales;f__B18-G4;g__B18-G4	2	0	0	0
d__Bacteria;p__Bacteroidota	d__Bacteria;p__Bacteroidota;c__Bacteroidia;o__Bacteroidales;f__BBW3;g__Tenuifilum	6	0	0	0
d__Bacteria;p__Bacteroidota	d__Bacteria;p__Bacteroidota;c__Bacteroidia;o__Bacteroidales;f__BBW3;g__UBA5261	3	0	0	0
d__Bacteria;p__Bacteroidota	d__Bacteria;p__Bacteroidota;c__Bacteroidia;o__Bacteroidales;f__BBW3;g__UBA8529	5	0	0	1
d__Bacteria;p__Bacteroidota	d__Bacteria;p__Bacteroidota;c__Bacteroidia;o__Bacteroidales;f__BM520;g__BM520	3	0	0	0
d__Bacteria;p__Bacteroidota	d__Bacteria;p__Bacteroidota;c__Bacteroidia;o__Bacteroidales;f__Bacteroidaceae;g__Alloprevotella	5	0	1	3
d__Bacteria;p__Bacteroidota	d__Bacteria;p__Bacteroidota;c__Bacteroidia;o__Bacteroidales;f__Bacteroidaceae;g__Bacteroides	79	5	11548	1217
d__Bacteria;p__Bacteroidota	d__Bacteria;p__Bacteroidota;c__Bacteroidia;o__Bacteroidales;f__Bacteroidaceae;g__Bacteroides_E	2	0	0	1
d__Bacteria;p__Bacteroidota	d__Bacteria;p__Bacteroidota;c__Bacteroidia;o__Bacteroidales;f__Bacteroidaceae;g__CAG-462	3	0	9	1
d__Bacteria;p__Bacteroidota	d__Bacteria;p__Bacteroidota;c__Bacteroidia;o__Bacteroidales;f__Bacteroidaceae;g__CAG-617	3	0	0	0
d__Bacteria;p__Bacteroidota	d__Bacteria;p__Bacteroidota;c__Bacteroidia;o__Bacteroidales;f__Bacteroidaceae;g__F0040	7	0	2	40
d__Bacteria;p__Bacteroidota	d__Bacteria;p__Bacteroidota;c__Bacteroidia;o__Bacteroidales;f__Bacteroidaceae;g__HGM04593	5	0	0	11
d__Bacteria;p__Bacteroidota	d__Bacteria;p__Bacteroidota;c__Bacteroidia;o__Bacteroidales;f__Bacteroidaceae;g__OM05-12	2	0	4	2
d__Bacteria;p__Bacteroidota	d__Bacteria;p__Bacteroidota;c__Bacteroidia;o__Bacteroidales;f__Bacteroidaceae;g__Paraprevotella	7	0	20	112
d__Bacteria;p__Bacteroidota	d__Bacteria;p__Bacteroidota;c__Bacteroidia;o__Bacteroidales;f__Bacteroidaceae;g__Phocaeicola	48	0	308	104
d__Bacteria;p__Bacteroidota	d__Bacteria;p__Bacteroidota;c__Bacteroidia;o__Bacteroidales;f__Bacteroidaceae;g__Prevotella	384	0	4029	2050
d__Bacteria;p__Bacteroidota	d__Bacteria;p__Bacteroidota;c__Bacteroidia;o__Bacteroidales;f__Bacteroidaceae;g__Prevotellamassilia	26	0	180	183
d__Bacteria;p__Bacteroidota	d__Bacteria;p__Bacteroidota;c__Bacteroidia;o__Bacteroidales;f__Bacteroidaceae;g__RUG210	3	0	0	2
d__Bacteria;p__Bacteroidota	d__Bacteria;p__Bacteroidota;c__Bacteroidia;o__Bacteroidales;f__Bacteroidaceae;g__UBA1179	15	0	0	2
d__Bacteria;p__Bacteroidota	d__Bacteria;p__Bacteroidota;c__Bacteroidia;o__Bacteroidales;f__Bacteroidaceae;g__UBA1786	6	0	0	1
d__Bacteria;p__Bacteroidota	d__Bacteria;p__Bacteroidota;c__Bacteroidia;o__Bacteroidales;f__Bacteroidaceae;g__UBA2918	5	0	0	0
d__Bacteria;p__Bacteroidota	d__Bacteria;p__Bacteroidota;c__Bacteroidia;o__Bacteroidales;f__Bacteroidaceae;g__UBA3839	9	0	0	1
d__Bacteria;p__Bacteroidota	d__Bacteria;p__Bacteroidota;c__Bacteroidia;o__Bacteroidales;f__Bacteroidaceae;g__UBA4293	2	0	0	0
d__Bacteria;p__Bacteroidota	d__Bacteria;p__Bacteroidota;c__Bacteroidia;o__Bacteroidales;f__Bacteroidaceae;g__UBA4334	19	0	4	15
d__Bacteria;p__Bacteroidota	d__Bacteria;p__Bacteroidota;c__Bacteroidia;o__Bacteroidales;f__Bacteroidaceae;g__UBA4372	44	0	0	6
d__Bacteria;p__Bacteroidota	d__Bacteria;p__Bacteroidota;c__Bacteroidia;o__Bacteroidales;f__Bacteroidaceae;g__UBA6382	11	0	0	1
d__Bacteria;p__Bacteroidota	d__Bacteria;p__Bacteroidota;c__Bacteroidia;o__Bacteroidales;f__Bacteroidaceae;g__UBA6398	6	0	0	83
d__Bacteria;p__Bacteroidota	d__Bacteria;p__Bacteroidota;c__Bacteroidia;o__Bacteroidales;f__Bacteroidaceae_A;g__Bacteroides_D	5	0	0	0
d__Bacteria;p__Bacteroidota	d__Bacteria;p__Bacteroidota;c__Bacteroidia;o__Bacteroidales;f__Barnesiellaceae;g__Barnesiella	8	0	123	47
d__Bacteria;p__Bacteroidota	d__Bacteria;p__Bacteroidota;c__Bacteroidia;o__Bacteroidales;f__CAIWKO01;g__CAIWKO01	4	0	0	1
d__Bacteria;p__Bacteroidota	d__Bacteria;p__Bacteroidota;c__Bacteroidia;o__Bacteroidales;f__CG2-30-32-10;g__CAINEZ01	3	0	1	0
d__Bacteria;p__Bacteroidota	d__Bacteria;p__Bacteroidota;c__Bacteroidia;o__Bacteroidales;f__Coprobacteraceae;g__Coprobacter	5	0	80	18
d__Bacteria;p__Bacteroidota	d__Bacteria;p__Bacteroidota;c__Bacteroidia;o__Bacteroidales;f__DTU049;g__DTU049	4	0	2	1
d__Bacteria;p__Bacteroidota	d__Bacteria;p__Bacteroidota;c__Bacteroidia;o__Bacteroidales;f__DTU049;g__GWF2-43-63	4	0	0	0
d__Bacteria;p__Bacteroidota	d__Bacteria;p__Bacteroidota;c__Bacteroidia;o__Bacteroidales;f__Dysgonomonadaceae;g__Dysgonomonas	25	0	0	7
d__Bacteria;p__Bacteroidota	d__Bacteria;p__Bacteroidota;c__Bacteroidia;o__Bacteroidales;f__Dysgonomonadaceae;g__Fermentimonas	8	0	0	2
d__Bacteria;p__Bacteroidota	d__Bacteria;p__Bacteroidota;c__Bacteroidia;o__Bacteroidales;f__Dysgonomonadaceae;g__Petrimonas	6	0	0	2
d__Bacteria;p__Bacteroidota	d__Bacteria;p__Bacteroidota;c__Bacteroidia;o__Bacteroidales;f__Dysgonomonadaceae;g__Proteiniphilum	18	0	3	4
d__Bacteria;p__Bacteroidota	d__Bacteria;p__Bacteroidota;c__Bacteroidia;o__Bacteroidales;f__Dysgonomonadaceae;g__UBA1309	2	0	0	0
d__Bacteria;p__Bacteroidota	d__Bacteria;p__Bacteroidota;c__Bacteroidia;o__Bacteroidales;f__Dysgonomonadaceae;g__UBA2632	3	0	0	1
d__Bacteria;p__Bacteroidota	d__Bacteria;p__Bacteroidota;c__Bacteroidia;o__Bacteroidales;f__Dysgonomonadaceae;g__UBA4179	4	0	0	0
d__Bacteria;p__Bacteroidota	d__Bacteria;p__Bacteroidota;c__Bacteroidia;o__Bacteroidales;f__F082;g__BM524	3	0	0	0
d__Bacteria;p__Bacteroidota	d__Bacteria;p__Bacteroidota;c__Bacteroidia;o__Bacteroidales;f__F082;g__F082	36	0	3	10
d__Bacteria;p__Bacteroidota	d__Bacteria;p__Bacteroidota;c__Bacteroidia;o__Bacteroidales;f__F082;g__GCA-002708315	5	0	0	1
d__Bacteria;p__Bacteroidota	d__Bacteria;p__Bacteroidota;c__Bacteroidia;o__Bacteroidales;f__F082;g__UBA4459	3	0	0	0
d__Bacteria;p__Bacteroidota	d__Bacteria;p__Bacteroidota;c__Bacteroidia;o__Bacteroidales;f__F082;g__UBA5536	2	0	0	0
d__Bacteria;p__Bacteroidota	d__Bacteria;p__Bacteroidota;c__Bacteroidia;o__Bacteroidales;f__F082;g__UBA6192	8	0	0	0
d__Bacteria;p__Bacteroidota	d__Bacteria;p__Bacteroidota;c__Bacteroidia;o__Bacteroidales;f__F082;g__UBA6244	5	0	0	1
d__Bacteria;p__Bacteroidota	d__Bacteria;p__Bacteroidota;c__Bacteroidia;o__Bacteroidales;f__FEN-979;g__CAIRDP01	6	0	0	0
d__Bacteria;p__Bacteroidota	d__Bacteria;p__Bacteroidota;c__Bacteroidia;o__Bacteroidales;f__FEN-979;g__CAIVAT01	12	0	0	0
d__Bacteria;p__Bacteroidota	d__Bacteria;p__Bacteroidota;c__Bacteroidia;o__Bacteroidales;f__FEN-979;g__FEN-979	4	0	0	0
d__Bacteria;p__Bacteroidota	d__Bacteria;p__Bacteroidota;c__Bacteroidia;o__Bacteroidales;f__FEN-979;g__QYOJ01	3	0	0	0
d__Bacteria;p__Bacteroidota	d__Bacteria;p__Bacteroidota;c__Bacteroidia;o__Bacteroidales;f__GCA-2748055;g__GCA-2748055	6	0	0	0
d__Bacteria;p__Bacteroidota	d__Bacteria;p__Bacteroidota;c__Bacteroidia;o__Bacteroidales;f__GWA2-32-17;g__GWA2-32-17	5	0	0	0
d__Bacteria;p__Bacteroidota	d__Bacteria;p__Bacteroidota;c__Bacteroidia;o__Bacteroidales;f__GWF2-33-38;g__GWA2-31-9	2	0	0	0
d__Bacteria;p__Bacteroidota	d__Bacteria;p__Bacteroidota;c__Bacteroidia;o__Bacteroidales;f__JAADGE01;g__JAADGE01	4	0	0	0
d__Bacteria;p__Bacteroidota	d__Bacteria;p__Bacteroidota;c__Bacteroidia;o__Bacteroidales;f__JACABE01;g__JACABE01	4	0	0	0
d__Bacteria;p__Bacteroidota	d__Bacteria;p__Bacteroidota;c__Bacteroidia;o__Bacteroidales;f__Lentimicrobiaceae;g__Lentimicrobium	12	0	1	2
d__Bacteria;p__Bacteroidota	d__Bacteria;p__Bacteroidota;c__Bacteroidia;o__Bacteroidales;f__Lentimicrobiaceae;g__UBA4417	9	0	0	0
d__Bacteria;p__Bacteroidota	d__Bacteria;p__Bacteroidota;c__Bacteroidia;o__Bacteroidales;f__ML635J-15;g__Bact-19	12	0	0	3
d__Bacteria;p__Bacteroidota	d__Bacteria;p__Bacteroidota;c__Bacteroidia;o__Bacteroidales;f__Marinifilaceae;g__Ancylomarina	4	0	0	1
d__Bacteria;p__Bacteroidota	d__Bacteria;p__Bacteroidota;c__Bacteroidia;o__Bacteroidales;f__Marinifilaceae;g__Butyricimonas	9	0	36	21
d__Bacteria;p__Bacteroidota	d__Bacteria;p__Bacteroidota;c__Bacteroidia;o__Bacteroidales;f__Marinifilaceae;g__Gabonibacter	2	0	2	4
d__Bacteria;p__Bacteroidota	d__Bacteria;p__Bacteroidota;c__Bacteroidia;o__Bacteroidales;f__Marinifilaceae;g__Labilibaculum	4	0	0	0
d__Bacteria;p__Bacteroidota	d__Bacteria;p__Bacteroidota;c__Bacteroidia;o__Bacteroidales;f__Marinifilaceae;g__Marinifilum	5	0	0	1
d__Bacteria;p__Bacteroidota	d__Bacteria;p__Bacteroidota;c__Bacteroidia;o__Bacteroidales;f__Marinifilaceae;g__Odoribacter	10	0	471	184
d__Bacteria;p__Bacteroidota	d__Bacteria;p__Bacteroidota;c__Bacteroidia;o__Bacteroidales;f__Marinilabiliaceae;g__Anaerophaga	2	0	0	0
d__Bacteria;p__Bacteroidota	d__Bacteria;p__Bacteroidota;c__Bacteroidia;o__Bacteroidales;f__Marinilabiliaceae;g__Carboxylicivirga	2	0	0	0
d__Bacteria;p__Bacteroidota	d__Bacteria;p__Bacteroidota;c__Bacteroidia;o__Bacteroidales;f__Marinilabiliaceae;g__Geofilum	6	0	0	0
d__Bacteria;p__Bacteroidota	d__Bacteria;p__Bacteroidota;c__Bacteroidia;o__Bacteroidales;f__Marinilabiliaceae;g__Marinilabilia	5	0	0	0
d__Bacteria;p__Bacteroidota	d__Bacteria;p__Bacteroidota;c__Bacteroidia;o__Bacteroidales;f__Marinilabiliaceae;g__Natronoflexus	2	0	0	0
d__Bacteria;p__Bacteroidota	d__Bacteria;p__Bacteroidota;c__Bacteroidia;o__Bacteroidales;f__Marinilabiliaceae;g__Saccharicrinis	5	0	0	1
d__Bacteria;p__Bacteroidota	d__Bacteria;p__Bacteroidota;c__Bacteroidia;o__Bacteroidales;f__Muribaculaceae;g__Amulumruptor	4	0	0	2
d__Bacteria;p__Bacteroidota	d__Bacteria;p__Bacteroidota;c__Bacteroidia;o__Bacteroidales;f__Muribaculaceae;g__CAG-1031	2	0	0	3
d__Bacteria;p__Bacteroidota	d__Bacteria;p__Bacteroidota;c__Bacteroidia;o__Bacteroidales;f__Muribaculaceae;g__CAG-279	10	0	57	8
d__Bacteria;p__Bacteroidota	d__Bacteria;p__Bacteroidota;c__Bacteroidia;o__Bacteroidales;f__Muribaculaceae;g__CAG-485	39	0	0	45
d__Bacteria;p__Bacteroidota	d__Bacteria;p__Bacteroidota;c__Bacteroidia;o__Bacteroidales;f__Muribaculaceae;g__CAG-873	31	0	8	22
d__Bacteria;p__Bacteroidota	d__Bacteria;p__Bacteroidota;c__Bacteroidia;o__Bacteroidales;f__Muribaculaceae;g__Duncaniella	11	0	1	45
d__Bacteria;p__Bacteroidota	d__Bacteria;p__Bacteroidota;c__Bacteroidia;o__Bacteroidales;f__Muribaculaceae;g__Muribaculum	10	0	7	3
d__Bacteria;p__Bacteroidota	d__Bacteria;p__Bacteroidota;c__Bacteroidia;o__Bacteroidales;f__Muribaculaceae;g__Paramuribaculum	14	0	0	3
d__Bacteria;p__Bacteroidota	d__Bacteria;p__Bacteroidota;c__Bacteroidia;o__Bacteroidales;f__Muribaculaceae;g__SFTJ01	3	0	1	55
d__Bacteria;p__Bacteroidota	d__Bacteria;p__Bacteroidota;c__Bacteroidia;o__Bacteroidales;f__Muribaculaceae;g__Sodaliphilus	51	0	3	22
d__Bacteria;p__Bacteroidota	d__Bacteria;p__Bacteroidota;c__Bacteroidia;o__Bacteroidales;f__Muribaculaceae;g__UBA3263	4	0	0	0
d__Bacteria;p__Bacteroidota	d__Bacteria;p__Bacteroidota;c__Bacteroidia;o__Bacteroidales;f__Muribaculaceae;g__UBA7173	18	0	0	28
d__Bacteria;p__Bacteroidota	d__Bacteria;p__Bacteroidota;c__Bacteroidia;o__Bacteroidales;f__P3;g__Phil12	5	0	0	1
d__Bacteria;p__Bacteroidota	d__Bacteria;p__Bacteroidota;c__Bacteroidia;o__Bacteroidales;f__P3;g__UBA10566	5	0	0	1
d__Bacteria;p__Bacteroidota	d__Bacteria;p__Bacteroidota;c__Bacteroidia;o__Bacteroidales;f__P3;g__UBA1217	9	0	2	0
d__Bacteria;p__Bacteroidota	d__Bacteria;p__Bacteroidota;c__Bacteroidia;o__Bacteroidales;f__P3;g__UBA1711	42	0	3	2
d__Bacteria;p__Bacteroidota	d__Bacteria;p__Bacteroidota;c__Bacteroidia;o__Bacteroidales;f__P3;g__UBA3388	5	0	0	5
d__Bacteria;p__Bacteroidota	d__Bacteria;p__Bacteroidota;c__Bacteroidia;o__Bacteroidales;f__P3;g__WRKV01	4	0	0	0
d__Bacteria;p__Bacteroidota	d__Bacteria;p__Bacteroidota;c__Bacteroidia;o__Bacteroidales;f__PUMT01;g__PUMT01	3	0	0	0
d__Bacteria;p__Bacteroidota	d__Bacteria;p__Bacteroidota;c__Bacteroidia;o__Bacteroidales;f__PUMT01;g__PXAP01	13	0	0	0
d__Bacteria;p__Bacteroidota	d__Bacteria;p__Bacteroidota;c__Bacteroidia;o__Bacteroidales;f__Paludibacteraceae;g__F0058	3	0	3	2
d__Bacteria;p__Bacteroidota	d__Bacteria;p__Bacteroidota;c__Bacteroidia;o__Bacteroidales;f__Paludibacteraceae;g__MVYY01	2	0	0	0
d__Bacteria;p__Bacteroidota	d__Bacteria;p__Bacteroidota;c__Bacteroidia;o__Bacteroidales;f__Paludibacteraceae;g__Microbacter	4	0	0	0
d__Bacteria;p__Bacteroidota	d__Bacteria;p__Bacteroidota;c__Bacteroidia;o__Bacteroidales;f__Paludibacteraceae;g__Paludibacter	20	0	32	96
d__Bacteria;p__Bacteroidota	d__Bacteria;p__Bacteroidota;c__Bacteroidia;o__Bacteroidales;f__Paludibacteraceae;g__RF16	73	0	7	29
d__Bacteria;p__Bacteroidota	d__Bacteria;p__Bacteroidota;c__Bacteroidia;o__Bacteroidales;f__Paludibacteraceae;g__RUG163	5	0	0	2
d__Bacteria;p__Bacteroidota	d__Bacteria;p__Bacteroidota;c__Bacteroidia;o__Bacteroidales;f__Paludibacteraceae;g__SFVR01	3	0	0	4
d__Bacteria;p__Bacteroidota	d__Bacteria;p__Bacteroidota;c__Bacteroidia;o__Bacteroidales;f__Paludibacteraceae;g__UBA1181	5	0	0	7
d__Bacteria;p__Bacteroidota	d__Bacteria;p__Bacteroidota;c__Bacteroidia;o__Bacteroidales;f__Paludibacteraceae;g__UBA1723	5	0	26	0
d__Bacteria;p__Bacteroidota	d__Bacteria;p__Bacteroidota;c__Bacteroidia;o__Bacteroidales;f__Paludibacteraceae;g__UBA4345	2	0	0	0
d__Bacteria;p__Bacteroidota	d__Bacteria;p__Bacteroidota;c__Bacteroidia;o__Bacteroidales;f__Paludibacteraceae;g__UPXZ01	6	0	5	0
d__Bacteria;p__Bacteroidota	d__Bacteria;p__Bacteroidota;c__Bacteroidia;o__Bacteroidales;f__Paludibacteraceae;g__W0P28-013	3	0	0	0
d__Bacteria;p__Bacteroidota	d__Bacteria;p__Bacteroidota;c__Bacteroidia;o__Bacteroidales;f__Paludibacteraceae;g__WRGS01	3	0	0	0
d__Bacteria;p__Bacteroidota	d__Bacteria;p__Bacteroidota;c__Bacteroidia;o__Bacteroidales;f__Porphyromonadaceae;g__Porphyromonas	24	0	78	12
d__Bacteria;p__Bacteroidota	d__Bacteria;p__Bacteroidota;c__Bacteroidia;o__Bacteroidales;f__Porphyromonadaceae;g__Porphyromonas_A	11	0	0	5
d__Bacteria;p__Bacteroidota	d__Bacteria;p__Bacteroidota;c__Bacteroidia;o__Bacteroidales;f__Prolixibacteraceae;g__CAINVV01	4	0	0	0
d__Bacteria;p__Bacteroidota	d__Bacteria;p__Bacteroidota;c__Bacteroidia;o__Bacteroidales;f__Prolixibacteraceae;g__Draconibacterium	11	0	0	2
d__Bacteria;p__Bacteroidota	d__Bacteria;p__Bacteroidota;c__Bacteroidia;o__Bacteroidales;f__Prolixibacteraceae;g__JAAFHB01	12	0	1	16
d__Bacteria;p__Bacteroidota	d__Bacteria;p__Bacteroidota;c__Bacteroidia;o__Bacteroidales;f__Prolixibacteraceae;g__JABMQB01	2	0	0	0
d__Bacteria;p__Bacteroidota	d__Bacteria;p__Bacteroidota;c__Bacteroidia;o__Bacteroidales;f__Prolixibacteraceae;g__Mangrovibacterium	4	0	0	0
d__Bacteria;p__Bacteroidota	d__Bacteria;p__Bacteroidota;c__Bacteroidia;o__Bacteroidales;f__Prolixibacteraceae;g__Mariniphaga	3	0	0	0
d__Bacteria;p__Bacteroidota	d__Bacteria;p__Bacteroidota;c__Bacteroidia;o__Bacteroidales;f__Prolixibacteraceae;g__Prolixibacter	5	0	0	0
d__Bacteria;p__Bacteroidota	d__Bacteria;p__Bacteroidota;c__Bacteroidia;o__Bacteroidales;f__Prolixibacteraceae;g__SKHV01	3	0	0	0
d__Bacteria;p__Bacteroidota	d__Bacteria;p__Bacteroidota;c__Bacteroidia;o__Bacteroidales;f__Prolixibacteraceae;g__Sunxiuqinia	4	0	0	1
d__Bacteria;p__Bacteroidota	d__Bacteria;p__Bacteroidota;c__Bacteroidia;o__Bacteroidales;f__Prolixibacteraceae;g__UBA1413	7	0	0	0
d__Bacteria;p__Bacteroidota	d__Bacteria;p__Bacteroidota;c__Bacteroidia;o__Bacteroidales;f__Prolixibacteraceae;g__UBA6024	8	0	4	16
d__Bacteria;p__Bacteroidota	d__Bacteria;p__Bacteroidota;c__Bacteroidia;o__Bacteroidales;f__Rikenellaceae;g__Alistipes	45	0	2374	374
d__Bacteria;p__Bacteroidota	d__Bacteria;p__Bacteroidota;c__Bacteroidia;o__Bacteroidales;f__Rikenellaceae;g__Alistipes_A	8	0	55	64
d__Bacteria;p__Bacteroidota	d__Bacteria;p__Bacteroidota;c__Bacteroidia;o__Bacteroidales;f__Rikenellaceae;g__Mucinivorans	2	0	0	0
d__Bacteria;p__Bacteroidota	d__Bacteria;p__Bacteroidota;c__Bacteroidia;o__Bacteroidales;f__Rikenellaceae;g__Rikenella	2	0	0	1
d__Bacteria;p__Bacteroidota	d__Bacteria;p__Bacteroidota;c__Bacteroidia;o__Bacteroidales;f__Rikenellaceae;g__Tidjanibacter	2	0	0	0
d__Bacteria;p__Bacteroidota	d__Bacteria;p__Bacteroidota;c__Bacteroidia;o__Bacteroidales;f__Rikenellaceae;g__UBA940	6	0	0	0
d__Bacteria;p__Bacteroidota	d__Bacteria;p__Bacteroidota;c__Bacteroidia;o__Bacteroidales;f__SM23-62;g__SM23-62	2	0	0	0
d__Bacteria;p__Bacteroidota	d__Bacteria;p__Bacteroidota;c__Bacteroidia;o__Bacteroidales;f__SZUA-534;g__GWE2-40-63	3	0	0	0
d__Bacteria;p__Bacteroidota	d__Bacteria;p__Bacteroidota;c__Bacteroidia;o__Bacteroidales;f__Salinivirgaceae;g__Salinivirga	2	0	0	0
d__Bacteria;p__Bacteroidota	d__Bacteria;p__Bacteroidota;c__Bacteroidia;o__Bacteroidales;f__TTA-H9;g__GWE2-42-24	2	0	0	0
d__Bacteria;p__Bacteroidota	d__Bacteria;p__Bacteroidota;c__Bacteroidia;o__Bacteroidales;f__TTA-H9;g__TTA-H9	2	0	0	1
d__Bacteria;p__Bacteroidota	d__Bacteria;p__Bacteroidota;c__Bacteroidia;o__Bacteroidales;f__Tannerellaceae;g__Barb7	3	0	0	0
d__Bacteria;p__Bacteroidota	d__Bacteria;p__Bacteroidota;c__Bacteroidia;o__Bacteroidales;f__Tannerellaceae;g__Parabacteroides	29	2	2323	755
d__Bacteria;p__Bacteroidota	d__Bacteria;p__Bacteroidota;c__Bacteroidia;o__Bacteroidales;f__Tannerellaceae;g__Tannerella	5	0	4	2
d__Bacteria;p__Bacteroidota	d__Bacteria;p__Bacteroidota;c__Bacteroidia;o__Bacteroidales;f__UBA10428;g__UBA10428	2	0	0	0
d__Bacteria;p__Bacteroidota	d__Bacteria;p__Bacteroidota;c__Bacteroidia;o__Bacteroidales;f__UBA11471;g__UBA11471	3	0	7	3
d__Bacteria;p__Bacteroidota	d__Bacteria;p__Bacteroidota;c__Bacteroidia;o__Bacteroidales;f__UBA12077;g__UBA12077	7	0	0	3
d__Bacteria;p__Bacteroidota	d__Bacteria;p__Bacteroidota;c__Bacteroidia;o__Bacteroidales;f__UBA12170;g__UBA12170	3	0	0	0
d__Bacteria;p__Bacteroidota	d__Bacteria;p__Bacteroidota;c__Bacteroidia;o__Bacteroidales;f__UBA12481;g__UBA12481	8	0	0	0
d__Bacteria;p__Bacteroidota	d__Bacteria;p__Bacteroidota;c__Bacteroidia;o__Bacteroidales;f__UBA1402;g__UBA1402	2	0	0	0
d__Bacteria;p__Bacteroidota	d__Bacteria;p__Bacteroidota;c__Bacteroidia;o__Bacteroidales;f__UBA1402;g__UBA8389	2	0	0	0
d__Bacteria;p__Bacteroidota	d__Bacteria;p__Bacteroidota;c__Bacteroidia;o__Bacteroidales;f__UBA1556;g__4572-112	2	0	0	0
d__Bacteria;p__Bacteroidota	d__Bacteria;p__Bacteroidota;c__Bacteroidia;o__Bacteroidales;f__UBA1715;g__UBA1715	3	0	0	2
d__Bacteria;p__Bacteroidota	d__Bacteria;p__Bacteroidota;c__Bacteroidia;o__Bacteroidales;f__UBA1715;g__WQTX01	3	0	0	0
d__Bacteria;p__Bacteroidota	d__Bacteria;p__Bacteroidota;c__Bacteroidia;o__Bacteroidales;f__UBA3663;g__UBA3663	6	0	1	0
d__Bacteria;p__Bacteroidota	d__Bacteria;p__Bacteroidota;c__Bacteroidia;o__Bacteroidales;f__UBA7960;g__PUKZ01	5	0	0	0
d__Bacteria;p__Bacteroidota	d__Bacteria;p__Bacteroidota;c__Bacteroidia;o__Bacteroidales;f__UBA7960;g__PUML01	3	0	0	0
d__Bacteria;p__Bacteroidota	d__Bacteria;p__Bacteroidota;c__Bacteroidia;o__Bacteroidales;f__UBA7960;g__PUPG01	14	0	0	0
d__Bacteria;p__Bacteroidota	d__Bacteria;p__Bacteroidota;c__Bacteroidia;o__Bacteroidales;f__UBA7960;g__PYGY01	4	0	0	0
d__Bacteria;p__Bacteroidota	d__Bacteria;p__Bacteroidota;c__Bacteroidia;o__Bacteroidales;f__UBA7960;g__SKTA01	5	0	0	0
d__Bacteria;p__Bacteroidota	d__Bacteria;p__Bacteroidota;c__Bacteroidia;o__Bacteroidales;f__UBA7960;g__SKVR01	11	0	0	0
d__Bacteria;p__Bacteroidota	d__Bacteria;p__Bacteroidota;c__Bacteroidia;o__Bacteroidales;f__UBA7960;g__SLSG01	2	0	0	0
d__Bacteria;p__Bacteroidota	d__Bacteria;p__Bacteroidota;c__Bacteroidia;o__Bacteroidales;f__UBA7960;g__UBA7960	4	0	0	0
d__Bacteria;p__Bacteroidota	d__Bacteria;p__Bacteroidota;c__Bacteroidia;o__Bacteroidales;f__UBA932;g__Bact-08	17	0	2	2
d__Bacteria;p__Bacteroidota	d__Bacteria;p__Bacteroidota;c__Bacteroidia;o__Bacteroidales;f__UBA932;g__Bact-11	15	0	0	0
d__Bacteria;p__Bacteroidota	d__Bacteria;p__Bacteroidota;c__Bacteroidia;o__Bacteroidales;f__UBA932;g__CAG-831	8	0	0	3
d__Bacteria;p__Bacteroidota	d__Bacteria;p__Bacteroidota;c__Bacteroidia;o__Bacteroidales;f__UBA932;g__DMER64	14	0	0	0
d__Bacteria;p__Bacteroidota	d__Bacteria;p__Bacteroidota;c__Bacteroidia;o__Bacteroidales;f__UBA932;g__RC9	151	0	63	184
d__Bacteria;p__Bacteroidota	d__Bacteria;p__Bacteroidota;c__Bacteroidia;o__Bacteroidales;f__UBA932;g__RUG11257	3	0	0	0
d__Bacteria;p__Bacteroidota	d__Bacteria;p__Bacteroidota;c__Bacteroidia;o__Bacteroidales;f__UBA932;g__UBA1232	14	0	0	2
d__Bacteria;p__Bacteroidota	d__Bacteria;p__Bacteroidota;c__Bacteroidia;o__Bacteroidales;f__UBA932;g__UBA3382	2	0	0	5
d__Bacteria;p__Bacteroidota	d__Bacteria;p__Bacteroidota;c__Bacteroidia;o__Bacteroidales;f__UBA932;g__UBA932	2	0	0	0
d__Bacteria;p__Bacteroidota	d__Bacteria;p__Bacteroidota;c__Bacteroidia;o__Bacteroidales;f__UBA932;g__WRBG01	3	0	0	0
d__Bacteria;p__Bacteroidota	d__Bacteria;p__Bacteroidota;c__Bacteroidia;o__Bacteroidales;f__VadinHA17;g__HyVt-105	2	0	0	0
d__Bacteria;p__Bacteroidota	d__Bacteria;p__Bacteroidota;c__Bacteroidia;o__Bacteroidales;f__VadinHA17;g__LD21	30	0	1	12
d__Bacteria;p__Bacteroidota	d__Bacteria;p__Bacteroidota;c__Bacteroidia;o__Bacteroidales;f__VadinHA17;g__SR-FBR-E99	13	0	0	0
d__Bacteria;p__Bacteroidota	d__Bacteria;p__Bacteroidota;c__Bacteroidia;o__Bacteroidales;f__VadinHA17;g__UBA8202	3	0	0	0
d__Bacteria;p__Bacteroidota	d__Bacteria;p__Bacteroidota;c__Bacteroidia;o__Bacteroidales;f__VadinHA17;g__UBA9300	2	0	0	0
d__Bacteria;p__Bacteroidota	d__Bacteria;p__Bacteroidota;c__Bacteroidia;o__Bacteroidales;f__W3P20-009;g__W3P20-009	2	0	0	0
d__Bacteria;p__Bacteroidota	d__Bacteria;p__Bacteroidota;c__Bacteroidia;o__Bacteroidales;f__WCHB1-69;g__F23-D06	14	0	0	2
d__Bacteria;p__Bacteroidota	d__Bacteria;p__Bacteroidota;c__Bacteroidia;o__Bacteroidales;f__WCHB1-69;g__UBA1195	3	0	0	0
d__Bacteria;p__Bacteroidota	d__Bacteria;p__Bacteroidota;c__Bacteroidia;o__Bacteroidales;f__WCHB1-69;g__UBA1205	2	0	0	2
d__Bacteria;p__Bacteroidota	d__Bacteria;p__Bacteroidota;c__Bacteroidia;o__Bacteroidales;f__WCHB1-69;g__UBA1756	2	0	0	0
d__Bacteria;p__Bacteroidota	d__Bacteria;p__Bacteroidota;c__Bacteroidia;o__Bacteroidales;f__WCHB1-69;g__UBA5266	4	0	0	0
d__Bacteria;p__Bacteroidota	d__Bacteria;p__Bacteroidota;c__Bacteroidia;o__Bacteroidales;f__WCHB1-69;g__UBA5429	7	0	0	2
d__Bacteria;p__Bacteroidota	d__Bacteria;p__Bacteroidota;c__Bacteroidia;o__Bacteroidales;f__ZOR0009;g__Acetobacteroides	3	0	0	0
d__Bacteria;p__Bacteroidota	d__Bacteria;p__Bacteroidota;c__Bacteroidia;o__CAILMK01;f__CAILMK01;g__CAILMK01	2	0	0	0
d__Bacteria;p__Bacteroidota	d__Bacteria;p__Bacteroidota;c__Bacteroidia;o__CAILMK01;f__CAILMK01;g__JABDEJ01	3	0	0	0
d__Bacteria;p__Bacteroidota	d__Bacteria;p__Bacteroidota;c__Bacteroidia;o__Chitinophagales;f__BACL12;g__UBA11426	2	0	0	0
d__Bacteria;p__Bacteroidota	d__Bacteria;p__Bacteroidota;c__Bacteroidia;o__Chitinophagales;f__CAIODY01;g__CAIODY01	2	0	0	1
d__Bacteria;p__Bacteroidota	d__Bacteria;p__Bacteroidota;c__Bacteroidia;o__Chitinophagales;f__Chitinophagaceae;g__46-32	6	0	0	0
d__Bacteria;p__Bacteroidota	d__Bacteria;p__Bacteroidota;c__Bacteroidia;o__Chitinophagales;f__Chitinophagaceae;g__Arachidicoccus	5	0	0	0
d__Bacteria;p__Bacteroidota	d__Bacteria;p__Bacteroidota;c__Bacteroidia;o__Chitinophagales;f__Chitinophagaceae;g__CAILAF01	8	0	0	0
d__Bacteria;p__Bacteroidota	d__Bacteria;p__Bacteroidota;c__Bacteroidia;o__Chitinophagales;f__Chitinophagaceae;g__Chitinophaga	60	0	2	5
d__Bacteria;p__Bacteroidota	d__Bacteria;p__Bacteroidota;c__Bacteroidia;o__Chitinophagales;f__Chitinophagaceae;g__Dinghuibacter	3	0	0	0
d__Bacteria;p__Bacteroidota	d__Bacteria;p__Bacteroidota;c__Bacteroidia;o__Chitinophagales;f__Chitinophagaceae;g__Edaphocola	9	0	0	0
d__Bacteria;p__Bacteroidota	d__Bacteria;p__Bacteroidota;c__Bacteroidia;o__Chitinophagales;f__Chitinophagaceae;g__FW021-bin31	2	0	0	0
d__Bacteria;p__Bacteroidota	d__Bacteria;p__Bacteroidota;c__Bacteroidia;o__Chitinophagales;f__Chitinophagaceae;g__Ferruginibacter	23	0	3	14
d__Bacteria;p__Bacteroidota	d__Bacteria;p__Bacteroidota;c__Bacteroidia;o__Chitinophagales;f__Chitinophagaceae;g__Filimonas	5	0	0	0
d__Bacteria;p__Bacteroidota	d__Bacteria;p__Bacteroidota;c__Bacteroidia;o__Chitinophagales;f__Chitinophagaceae;g__Flaviaesturariibacter	3	0	0	0
d__Bacteria;p__Bacteroidota	d__Bacteria;p__Bacteroidota;c__Bacteroidia;o__Chitinophagales;f__Chitinophagaceae;g__Flavihumibacter	10	0	0	0
d__Bacteria;p__Bacteroidota	d__Bacteria;p__Bacteroidota;c__Bacteroidia;o__Chitinophagales;f__Chitinophagaceae;g__Flavipsychrobacter	48	0	0	7
d__Bacteria;p__Bacteroidota	d__Bacteria;p__Bacteroidota;c__Bacteroidia;o__Chitinophagales;f__Chitinophagaceae;g__Flavisolibacter	7	0	0	0
d__Bacteria;p__Bacteroidota	d__Bacteria;p__Bacteroidota;c__Bacteroidia;o__Chitinophagales;f__Chitinophagaceae;g__Hydrotalea	3	0	0	0
d__Bacteria;p__Bacteroidota	d__Bacteria;p__Bacteroidota;c__Bacteroidia;o__Chitinophagales;f__Chitinophagaceae;g__JAAFHG01	4	0	0	7
d__Bacteria;p__Bacteroidota	d__Bacteria;p__Bacteroidota;c__Bacteroidia;o__Chitinophagales;f__Chitinophagaceae;g__JABDFW01	4	0	0	0
d__Bacteria;p__Bacteroidota	d__Bacteria;p__Bacteroidota;c__Bacteroidia;o__Chitinophagales;f__Chitinophagaceae;g__JJ008	16	0	1	11
d__Bacteria;p__Bacteroidota	d__Bacteria;p__Bacteroidota;c__Bacteroidia;o__Chitinophagales;f__Chitinophagaceae;g__Lacibacter	7	0	0	0
d__Bacteria;p__Bacteroidota	d__Bacteria;p__Bacteroidota;c__Bacteroidia;o__Chitinophagales;f__Chitinophagaceae;g__NS-102	3	0	0	0
d__Bacteria;p__Bacteroidota	d__Bacteria;p__Bacteroidota;c__Bacteroidia;o__Chitinophagales;f__Chitinophagaceae;g__Niabella	7	0	0	0
d__Bacteria;p__Bacteroidota	d__Bacteria;p__Bacteroidota;c__Bacteroidia;o__Chitinophagales;f__Chitinophagaceae;g__Niastella	7	0	0	0
d__Bacteria;p__Bacteroidota	d__Bacteria;p__Bacteroidota;c__Bacteroidia;o__Chitinophagales;f__Chitinophagaceae;g__OLB11	4	0	0	0
d__Bacteria;p__Bacteroidota	d__Bacteria;p__Bacteroidota;c__Bacteroidia;o__Chitinophagales;f__Chitinophagaceae;g__Palsa-955	6	0	0	0
d__Bacteria;p__Bacteroidota	d__Bacteria;p__Bacteroidota;c__Bacteroidia;o__Chitinophagales;f__Chitinophagaceae;g__Panacibacter	4	0	0	0
d__Bacteria;p__Bacteroidota	d__Bacteria;p__Bacteroidota;c__Bacteroidia;o__Chitinophagales;f__Chitinophagaceae;g__Parafilimonas	7	0	0	0
d__Bacteria;p__Bacteroidota	d__Bacteria;p__Bacteroidota;c__Bacteroidia;o__Chitinophagales;f__Chitinophagaceae;g__Paraflavitalea	3	0	0	0
d__Bacteria;p__Bacteroidota	d__Bacteria;p__Bacteroidota;c__Bacteroidia;o__Chitinophagales;f__Chitinophagaceae;g__Pseudobacter	3	0	0	0
d__Bacteria;p__Bacteroidota	d__Bacteria;p__Bacteroidota;c__Bacteroidia;o__Chitinophagales;f__Chitinophagaceae;g__Puia	16	0	1	2
d__Bacteria;p__Bacteroidota	d__Bacteria;p__Bacteroidota;c__Bacteroidia;o__Chitinophagales;f__Chitinophagaceae;g__QFOI01	3	0	0	0
d__Bacteria;p__Bacteroidota	d__Bacteria;p__Bacteroidota;c__Bacteroidia;o__Chitinophagales;f__Chitinophagaceae;g__RDXD01	3	0	0	0
d__Bacteria;p__Bacteroidota	d__Bacteria;p__Bacteroidota;c__Bacteroidia;o__Chitinophagales;f__Chitinophagaceae;g__SXYR01	13	0	0	14
d__Bacteria;p__Bacteroidota	d__Bacteria;p__Bacteroidota;c__Bacteroidia;o__Chitinophagales;f__Chitinophagaceae;g__Sediminibacterium	66	0	1	118
d__Bacteria;p__Bacteroidota	d__Bacteria;p__Bacteroidota;c__Bacteroidia;o__Chitinophagales;f__Chitinophagaceae;g__Segetibacter	5	0	0	0
d__Bacteria;p__Bacteroidota	d__Bacteria;p__Bacteroidota;c__Bacteroidia;o__Chitinophagales;f__Chitinophagaceae;g__Terrimonas	3	0	0	0
d__Bacteria;p__Bacteroidota	d__Bacteria;p__Bacteroidota;c__Bacteroidia;o__Chitinophagales;f__Chitinophagaceae;g__Thermoflavifilum	2	0	0	0
d__Bacteria;p__Bacteroidota	d__Bacteria;p__Bacteroidota;c__Bacteroidia;o__Chitinophagales;f__Chitinophagaceae;g__UBA10646	3	0	0	0
d__Bacteria;p__Bacteroidota	d__Bacteria;p__Bacteroidota;c__Bacteroidia;o__Chitinophagales;f__Chitinophagaceae;g__UBA1312	3	0	0	0
d__Bacteria;p__Bacteroidota	d__Bacteria;p__Bacteroidota;c__Bacteroidia;o__Chitinophagales;f__Chitinophagaceae;g__UBA1930	3	0	1	0
d__Bacteria;p__Bacteroidota	d__Bacteria;p__Bacteroidota;c__Bacteroidia;o__Chitinophagales;f__Chitinophagaceae;g__UBA1952	2	0	0	0
d__Bacteria;p__Bacteroidota	d__Bacteria;p__Bacteroidota;c__Bacteroidia;o__Chitinophagales;f__Chitinophagaceae;g__UBA2791	3	0	0	0
d__Bacteria;p__Bacteroidota	d__Bacteria;p__Bacteroidota;c__Bacteroidia;o__Chitinophagales;f__Chitinophagaceae;g__UBA3961	3	0	0	0
d__Bacteria;p__Bacteroidota	d__Bacteria;p__Bacteroidota;c__Bacteroidia;o__Chitinophagales;f__Chitinophagaceae;g__UTBCD1	3	0	0	0
d__Bacteria;p__Bacteroidota	d__Bacteria;p__Bacteroidota;c__Bacteroidia;o__Chitinophagales;f__Chitinophagaceae;g__VBAS01	5	0	0	0
d__Bacteria;p__Bacteroidota	d__Bacteria;p__Bacteroidota;c__Bacteroidia;o__Chitinophagales;f__Chitinophagaceae;g__VBAT01	2	0	0	0
d__Bacteria;p__Bacteroidota	d__Bacteria;p__Bacteroidota;c__Bacteroidia;o__Chitinophagales;f__LD1;g__Bog-950	6	0	0	0
d__Bacteria;p__Bacteroidota	d__Bacteria;p__Bacteroidota;c__Bacteroidia;o__Chitinophagales;f__LD1;g__UBA1941	4	0	0	0
d__Bacteria;p__Bacteroidota	d__Bacteria;p__Bacteroidota;c__Bacteroidia;o__Chitinophagales;f__LD1;g__UBA7692	3	0	0	0
d__Bacteria;p__Bacteroidota	d__Bacteria;p__Bacteroidota;c__Bacteroidia;o__Chitinophagales;f__Saprospiraceae;g__Aureispira	2	0	0	0
d__Bacteria;p__Bacteroidota	d__Bacteria;p__Bacteroidota;c__Bacteroidia;o__Chitinophagales;f__Saprospiraceae;g__GYS-P2D	2	0	0	0
d__Bacteria;p__Bacteroidota	d__Bacteria;p__Bacteroidota;c__Bacteroidia;o__Chitinophagales;f__Saprospiraceae;g__Haliscomenobacter	2	0	0	0
d__Bacteria;p__Bacteroidota	d__Bacteria;p__Bacteroidota;c__Bacteroidia;o__Chitinophagales;f__Saprospiraceae;g__JABDMH01	2	0	0	0
d__Bacteria;p__Bacteroidota	d__Bacteria;p__Bacteroidota;c__Bacteroidia;o__Chitinophagales;f__Saprospiraceae;g__Lewinella	2	0	0	0
d__Bacteria;p__Bacteroidota	d__Bacteria;p__Bacteroidota;c__Bacteroidia;o__Chitinophagales;f__Saprospiraceae;g__Lewinella_A	15	0	0	0
d__Bacteria;p__Bacteroidota	d__Bacteria;p__Bacteroidota;c__Bacteroidia;o__Chitinophagales;f__Saprospiraceae;g__M3007	10	0	0	2
d__Bacteria;p__Bacteroidota	d__Bacteria;p__Bacteroidota;c__Bacteroidia;o__Chitinophagales;f__Saprospiraceae;g__OLB9	3	0	0	0
d__Bacteria;p__Bacteroidota	d__Bacteria;p__Bacteroidota;c__Bacteroidia;o__Chitinophagales;f__Saprospiraceae;g__PWJY01	8	0	0	0
d__Bacteria;p__Bacteroidota	d__Bacteria;p__Bacteroidota;c__Bacteroidia;o__Chitinophagales;f__Saprospiraceae;g__Phaeodactylibacter	3	0	0	0
d__Bacteria;p__Bacteroidota	d__Bacteria;p__Bacteroidota;c__Bacteroidia;o__Chitinophagales;f__Saprospiraceae;g__RFSX01	5	0	0	7
d__Bacteria;p__Bacteroidota	d__Bacteria;p__Bacteroidota;c__Bacteroidia;o__Chitinophagales;f__Saprospiraceae;g__Saprospira	4	0	0	2
d__Bacteria;p__Bacteroidota	d__Bacteria;p__Bacteroidota;c__Bacteroidia;o__Chitinophagales;f__Saprospiraceae;g__UBA3362	2	0	0	0
d__Bacteria;p__Bacteroidota	d__Bacteria;p__Bacteroidota;c__Bacteroidia;o__Chitinophagales;f__Saprospiraceae;g__UBA6168	5	0	0	5
d__Bacteria;p__Bacteroidota	d__Bacteria;p__Bacteroidota;c__Bacteroidia;o__Chitinophagales;f__UBA10324;g__JACCZZ01	2	0	0	0
d__Bacteria;p__Bacteroidota	d__Bacteria;p__Bacteroidota;c__Bacteroidia;o__Chitinophagales;f__UBA10324;g__UBA10324	2	0	0	0
d__Bacteria;p__Bacteroidota	d__Bacteria;p__Bacteroidota;c__Bacteroidia;o__Chitinophagales;f__UBA2359;g__UBA2359	3	0	0	0
d__Bacteria;p__Bacteroidota	d__Bacteria;p__Bacteroidota;c__Bacteroidia;o__Chitinophagales;f__UBA8649;g__UBA8649	3	0	0	0
d__Bacteria;p__Bacteroidota	d__Bacteria;p__Bacteroidota;c__Bacteroidia;o__Cytophagales;f__Amoebophilaceae;g__Amoebophilus	2	0	0	0
d__Bacteria;p__Bacteroidota	d__Bacteria;p__Bacteroidota;c__Bacteroidia;o__Cytophagales;f__Amoebophilaceae;g__Cardinium	7	0	0	0
d__Bacteria;p__Bacteroidota	d__Bacteria;p__Bacteroidota;c__Bacteroidia;o__Cytophagales;f__Amoebophilaceae;g__UBA8403	2	0	0	0
d__Bacteria;p__Bacteroidota	d__Bacteria;p__Bacteroidota;c__Bacteroidia;o__Cytophagales;f__Bernardetiaceae;g__Bernardetia	2	0	0	0
d__Bacteria;p__Bacteroidota	d__Bacteria;p__Bacteroidota;c__Bacteroidia;o__Cytophagales;f__Bernardetiaceae;g__RDZD01	2	0	0	0
d__Bacteria;p__Bacteroidota	d__Bacteria;p__Bacteroidota;c__Bacteroidia;o__Cytophagales;f__Bernardetiaceae;g__Thermoflexibacter	3	0	0	0
d__Bacteria;p__Bacteroidota	d__Bacteria;p__Bacteroidota;c__Bacteroidia;o__Cytophagales;f__Cyclobacteriaceae;g__Algoriphagus	39	0	1	9
d__Bacteria;p__Bacteroidota	d__Bacteria;p__Bacteroidota;c__Bacteroidia;o__Cytophagales;f__Cyclobacteriaceae;g__Aquiflexum	2	0	0	0
d__Bacteria;p__Bacteroidota	d__Bacteria;p__Bacteroidota;c__Bacteroidia;o__Cytophagales;f__Cyclobacteriaceae;g__Belliella	4	0	0	0
d__Bacteria;p__Bacteroidota	d__Bacteria;p__Bacteroidota;c__Bacteroidia;o__Cytophagales;f__Cyclobacteriaceae;g__Cecembia	6	0	0	1
d__Bacteria;p__Bacteroidota	d__Bacteria;p__Bacteroidota;c__Bacteroidia;o__Cytophagales;f__Cyclobacteriaceae;g__Cesiribacter	2	0	0	0
d__Bacteria;p__Bacteroidota	d__Bacteria;p__Bacteroidota;c__Bacteroidia;o__Cytophagales;f__Cyclobacteriaceae;g__Chryseolinea	2	0	0	0
d__Bacteria;p__Bacteroidota	d__Bacteria;p__Bacteroidota;c__Bacteroidia;o__Cytophagales;f__Cyclobacteriaceae;g__Chryseotalea	2	0	0	12
d__Bacteria;p__Bacteroidota	d__Bacteria;p__Bacteroidota;c__Bacteroidia;o__Cytophagales;f__Cyclobacteriaceae;g__Cyclobacterium	11	0	0	0
d__Bacteria;p__Bacteroidota	d__Bacteria;p__Bacteroidota;c__Bacteroidia;o__Cytophagales;f__Cyclobacteriaceae;g__ELB16-189	18	0	0	6
d__Bacteria;p__Bacteroidota	d__Bacteria;p__Bacteroidota;c__Bacteroidia;o__Cytophagales;f__Cyclobacteriaceae;g__Echinicola	6	0	0	0
d__Bacteria;p__Bacteroidota	d__Bacteria;p__Bacteroidota;c__Bacteroidia;o__Cytophagales;f__Cyclobacteriaceae;g__Ekhidna	4	0	0	0
d__Bacteria;p__Bacteroidota	d__Bacteria;p__Bacteroidota;c__Bacteroidia;o__Cytophagales;f__Cyclobacteriaceae;g__Fabibacter	9	0	0	3
d__Bacteria;p__Bacteroidota	d__Bacteria;p__Bacteroidota;c__Bacteroidia;o__Cytophagales;f__Cyclobacteriaceae;g__Fabibacter_A	2	0	0	0
d__Bacteria;p__Bacteroidota	d__Bacteria;p__Bacteroidota;c__Bacteroidia;o__Cytophagales;f__Cyclobacteriaceae;g__Fulvivirga	7	0	0	0
d__Bacteria;p__Bacteroidota	d__Bacteria;p__Bacteroidota;c__Bacteroidia;o__Cytophagales;f__Cyclobacteriaceae;g__Lunatimonas	3	0	0	0
d__Bacteria;p__Bacteroidota	d__Bacteria;p__Bacteroidota;c__Bacteroidia;o__Cytophagales;f__Cyclobacteriaceae;g__Marinoscillum	4	0	0	0
d__Bacteria;p__Bacteroidota	d__Bacteria;p__Bacteroidota;c__Bacteroidia;o__Cytophagales;f__Cyclobacteriaceae;g__Marivirga	5	0	0	0
d__Bacteria;p__Bacteroidota	d__Bacteria;p__Bacteroidota;c__Bacteroidia;o__Cytophagales;f__Cyclobacteriaceae;g__Mongoliibacter	2	0	0	0
d__Bacteria;p__Bacteroidota	d__Bacteria;p__Bacteroidota;c__Bacteroidia;o__Cytophagales;f__Cyclobacteriaceae;g__Negadavirga	2	0	0	0
d__Bacteria;p__Bacteroidota	d__Bacteria;p__Bacteroidota;c__Bacteroidia;o__Cytophagales;f__Cyclobacteriaceae;g__Ohtaekwangia	4	0	0	0
d__Bacteria;p__Bacteroidota	d__Bacteria;p__Bacteroidota;c__Bacteroidia;o__Cytophagales;f__Cyclobacteriaceae;g__Reichenbachiella	4	0	0	0
d__Bacteria;p__Bacteroidota	d__Bacteria;p__Bacteroidota;c__Bacteroidia;o__Cytophagales;f__Cyclobacteriaceae;g__Roseivirga	6	0	0	0
d__Bacteria;p__Bacteroidota	d__Bacteria;p__Bacteroidota;c__Bacteroidia;o__Cytophagales;f__Cyclobacteriaceae;g__SZUA-3	2	0	0	0
d__Bacteria;p__Bacteroidota	d__Bacteria;p__Bacteroidota;c__Bacteroidia;o__Cytophagales;f__Cyclobacteriaceae;g__UBA2336	2	0	0	0
d__Bacteria;p__Bacteroidota	d__Bacteria;p__Bacteroidota;c__Bacteroidia;o__Cytophagales;f__Cyclobacteriaceae;g__UBA4465	5	0	0	0
d__Bacteria;p__Bacteroidota	d__Bacteria;p__Bacteroidota;c__Bacteroidia;o__Cytophagales;f__Cyclobacteriaceae;g__ZC4RG29	3	0	0	1
d__Bacteria;p__Bacteroidota	d__Bacteria;p__Bacteroidota;c__Bacteroidia;o__Cytophagales;f__Cytophagaceae;g__Cytophaga	2	0	0	0
d__Bacteria;p__Bacteroidota	d__Bacteria;p__Bacteroidota;c__Bacteroidia;o__Cytophagales;f__Cytophagaceae;g__REBA01	2	0	0	0
d__Bacteria;p__Bacteroidota	d__Bacteria;p__Bacteroidota;c__Bacteroidia;o__Cytophagales;f__Cytophagaceae;g__Sporocytophaga	2	0	0	0
d__Bacteria;p__Bacteroidota	d__Bacteria;p__Bacteroidota;c__Bacteroidia;o__Cytophagales;f__Flammeovirgaceae;g__Flammeovirga	9	0	0	0
d__Bacteria;p__Bacteroidota	d__Bacteria;p__Bacteroidota;c__Bacteroidia;o__Cytophagales;f__Hymenobacteraceae;g__Adhaeribacter	8	0	0	0
d__Bacteria;p__Bacteroidota	d__Bacteria;p__Bacteroidota;c__Bacteroidia;o__Cytophagales;f__Hymenobacteraceae;g__Botryobacter	3	0	0	0
d__Bacteria;p__Bacteroidota	d__Bacteria;p__Bacteroidota;c__Bacteroidia;o__Cytophagales;f__Hymenobacteraceae;g__Hymenobacter	67	0	1	5
d__Bacteria;p__Bacteroidota	d__Bacteria;p__Bacteroidota;c__Bacteroidia;o__Cytophagales;f__Hymenobacteraceae;g__Nibribacter	2	0	0	0
d__Bacteria;p__Bacteroidota	d__Bacteria;p__Bacteroidota;c__Bacteroidia;o__Cytophagales;f__Hymenobacteraceae;g__Pontibacter	25	0	0	0
d__Bacteria;p__Bacteroidota	d__Bacteria;p__Bacteroidota;c__Bacteroidia;o__Cytophagales;f__Hymenobacteraceae;g__Rufibacter	10	0	0	0
d__Bacteria;p__Bacteroidota	d__Bacteria;p__Bacteroidota;c__Bacteroidia;o__Cytophagales;f__Hymenobacteraceae;g__Solirubrum	7	0	0	0
d__Bacteria;p__Bacteroidota	d__Bacteria;p__Bacteroidota;c__Bacteroidia;o__Cytophagales;f__Marinoscillaceae;g__GCA-2715645	3	0	0	0
d__Bacteria;p__Bacteroidota	d__Bacteria;p__Bacteroidota;c__Bacteroidia;o__Cytophagales;f__Marinoscillaceae;g__MED-G16	11	0	0	3
d__Bacteria;p__Bacteroidota	d__Bacteria;p__Bacteroidota;c__Bacteroidia;o__Cytophagales;f__Microscillaceae;g__Microscilla	3	0	0	0
d__Bacteria;p__Bacteroidota	d__Bacteria;p__Bacteroidota;c__Bacteroidia;o__Cytophagales;f__Microscillaceae;g__RDXI01	2	0	0	0
d__Bacteria;p__Bacteroidota	d__Bacteria;p__Bacteroidota;c__Bacteroidia;o__Cytophagales;f__Microscillaceae;g__RDXZ01	3	0	0	1
d__Bacteria;p__Bacteroidota	d__Bacteria;p__Bacteroidota;c__Bacteroidia;o__Cytophagales;f__Spirosomaceae;g__Allopseudarcicella	4	0	0	0
d__Bacteria;p__Bacteroidota	d__Bacteria;p__Bacteroidota;c__Bacteroidia;o__Cytophagales;f__Spirosomaceae;g__Aquirufa	12	0	0	1
d__Bacteria;p__Bacteroidota	d__Bacteria;p__Bacteroidota;c__Bacteroidia;o__Cytophagales;f__Spirosomaceae;g__Arcicella	6	0	0	0
d__Bacteria;p__Bacteroidota	d__Bacteria;p__Bacteroidota;c__Bacteroidia;o__Cytophagales;f__Spirosomaceae;g__Dyadobacter	25	0	1	2
d__Bacteria;p__Bacteroidota	d__Bacteria;p__Bacteroidota;c__Bacteroidia;o__Cytophagales;f__Spirosomaceae;g__Emticicia	6	0	0	0
d__Bacteria;p__Bacteroidota	d__Bacteria;p__Bacteroidota;c__Bacteroidia;o__Cytophagales;f__Spirosomaceae;g__Fibrella	2	0	0	0
d__Bacteria;p__Bacteroidota	d__Bacteria;p__Bacteroidota;c__Bacteroidia;o__Cytophagales;f__Spirosomaceae;g__Fibrisoma	2	0	0	0
d__Bacteria;p__Bacteroidota	d__Bacteria;p__Bacteroidota;c__Bacteroidia;o__Cytophagales;f__Spirosomaceae;g__Flectobacillus	4	0	1	0
d__Bacteria;p__Bacteroidota	d__Bacteria;p__Bacteroidota;c__Bacteroidia;o__Cytophagales;f__Spirosomaceae;g__Larkinella	9	0	0	0
d__Bacteria;p__Bacteroidota	d__Bacteria;p__Bacteroidota;c__Bacteroidia;o__Cytophagales;f__Spirosomaceae;g__Leadbetterella	4	0	0	0
d__Bacteria;p__Bacteroidota	d__Bacteria;p__Bacteroidota;c__Bacteroidia;o__Cytophagales;f__Spirosomaceae;g__Persicitalea	2	0	0	0
d__Bacteria;p__Bacteroidota	d__Bacteria;p__Bacteroidota;c__Bacteroidia;o__Cytophagales;f__Spirosomaceae;g__Rudanella	4	0	0	0
d__Bacteria;p__Bacteroidota	d__Bacteria;p__Bacteroidota;c__Bacteroidia;o__Cytophagales;f__Spirosomaceae;g__Runella	9	0	0	2
d__Bacteria;p__Bacteroidota	d__Bacteria;p__Bacteroidota;c__Bacteroidia;o__Cytophagales;f__Spirosomaceae;g__Siphonobacter	4	0	0	0
d__Bacteria;p__Bacteroidota	d__Bacteria;p__Bacteroidota;c__Bacteroidia;o__Cytophagales;f__Spirosomaceae;g__Spirosoma	29	0	0	0
d__Bacteria;p__Bacteroidota	d__Bacteria;p__Bacteroidota;c__Bacteroidia;o__Cytophagales;f__Thermonemataceae;g__Raineya	3	0	0	0
d__Bacteria;p__Bacteroidota	d__Bacteria;p__Bacteroidota;c__Bacteroidia;o__Cytophagales;f__Thermonemataceae;g__Thermonema	2	0	0	0
d__Bacteria;p__Bacteroidota	d__Bacteria;p__Bacteroidota;c__Bacteroidia;o__Cytophagales;f__UBA9547;g__REAG01	3	0	0	0
d__Bacteria;p__Bacteroidota	d__Bacteria;p__Bacteroidota;c__Bacteroidia;o__Cytophagales;f__UBA9547;g__UBA9547	2	0	0	0
d__Bacteria;p__Bacteroidota	d__Bacteria;p__Bacteroidota;c__Bacteroidia;o__Flavobacteriales;f__BACL11;g__BACL11	3	0	0	3
d__Bacteria;p__Bacteroidota	d__Bacteria;p__Bacteroidota;c__Bacteroidia;o__Flavobacteriales;f__BACL11;g__DUAL01	3	0	0	0
d__Bacteria;p__Bacteroidota	d__Bacteria;p__Bacteroidota;c__Bacteroidia;o__Flavobacteriales;f__BACL11;g__GCA-002697625	4	0	0	0
d__Bacteria;p__Bacteroidota	d__Bacteria;p__Bacteroidota;c__Bacteroidia;o__Flavobacteriales;f__BACL11;g__GCA-002715885	5	0	0	7
d__Bacteria;p__Bacteroidota	d__Bacteria;p__Bacteroidota;c__Bacteroidia;o__Flavobacteriales;f__BACL11;g__GCA-2697505	2	0	0	5
d__Bacteria;p__Bacteroidota	d__Bacteria;p__Bacteroidota;c__Bacteroidia;o__Flavobacteriales;f__BACL11;g__GCA-2711125	2	0	0	4
d__Bacteria;p__Bacteroidota	d__Bacteria;p__Bacteroidota;c__Bacteroidia;o__Flavobacteriales;f__BACL11;g__GCA-2716345	4	0	0	0
d__Bacteria;p__Bacteroidota	d__Bacteria;p__Bacteroidota;c__Bacteroidia;o__Flavobacteriales;f__BACL11;g__UWMA-0277	2	0	0	0
d__Bacteria;p__Bacteroidota	d__Bacteria;p__Bacteroidota;c__Bacteroidia;o__Flavobacteriales;f__Blattabacteriaceae;g__Blattabacterium	49	0	0	0
d__Bacteria;p__Bacteroidota	d__Bacteria;p__Bacteroidota;c__Bacteroidia;o__Flavobacteriales;f__Blattabacteriaceae;g__Sulcia	2	0	0	0
d__Bacteria;p__Bacteroidota	d__Bacteria;p__Bacteroidota;c__Bacteroidia;o__Flavobacteriales;f__CAIKAF01;g__CAIKAF01	2	0	0	0
d__Bacteria;p__Bacteroidota	d__Bacteria;p__Bacteroidota;c__Bacteroidia;o__Flavobacteriales;f__Crocinitomicaceae;g__40-80	3	0	5	0
d__Bacteria;p__Bacteroidota	d__Bacteria;p__Bacteroidota;c__Bacteroidia;o__Flavobacteriales;f__Crocinitomicaceae;g__Brumimicrobium	8	0	1	3
d__Bacteria;p__Bacteroidota	d__Bacteria;p__Bacteroidota;c__Bacteroidia;o__Flavobacteriales;f__Crocinitomicaceae;g__CSBr16-161	2	0	0	0
d__Bacteria;p__Bacteroidota	d__Bacteria;p__Bacteroidota;c__Bacteroidia;o__Flavobacteriales;f__Crocinitomicaceae;g__Crocinitomix	4	0	0	1
d__Bacteria;p__Bacteroidota	d__Bacteria;p__Bacteroidota;c__Bacteroidia;o__Flavobacteriales;f__Crocinitomicaceae;g__Fluviicola	9	0	0	0
d__Bacteria;p__Bacteroidota	d__Bacteria;p__Bacteroidota;c__Bacteroidia;o__Flavobacteriales;f__Crocinitomicaceae;g__M0103	8	0	0	2
d__Bacteria;p__Bacteroidota	d__Bacteria;p__Bacteroidota;c__Bacteroidia;o__Flavobacteriales;f__Crocinitomicaceae;g__SZUA-381	2	0	0	0
d__Bacteria;p__Bacteroidota	d__Bacteria;p__Bacteroidota;c__Bacteroidia;o__Flavobacteriales;f__Crocinitomicaceae;g__UBA2040	2	0	0	0
d__Bacteria;p__Bacteroidota	d__Bacteria;p__Bacteroidota;c__Bacteroidia;o__Flavobacteriales;f__Crocinitomicaceae;g__UBA4466	10	0	0	0
d__Bacteria;p__Bacteroidota	d__Bacteria;p__Bacteroidota;c__Bacteroidia;o__Flavobacteriales;f__Crocinitomicaceae;g__UBA5422	2	0	0	0
d__Bacteria;p__Bacteroidota	d__Bacteria;p__Bacteroidota;c__Bacteroidia;o__Flavobacteriales;f__Crocinitomicaceae;g__UBA952	24	0	0	6
d__Bacteria;p__Bacteroidota	d__Bacteria;p__Bacteroidota;c__Bacteroidia;o__Flavobacteriales;f__Cryomorphaceae;g__SKUL01	2	0	0	0
d__Bacteria;p__Bacteroidota	d__Bacteria;p__Bacteroidota;c__Bacteroidia;o__Flavobacteriales;f__Cryomorphaceae;g__T3Sed10-241	2	0	0	0
d__Bacteria;p__Bacteroidota	d__Bacteria;p__Bacteroidota;c__Bacteroidia;o__Flavobacteriales;f__Flavobacteriaceae;g__Aequorivita	17	0	1	1
d__Bacteria;p__Bacteroidota	d__Bacteria;p__Bacteroidota;c__Bacteroidia;o__Flavobacteriales;f__Flavobacteriaceae;g__Aestuariibaculum	3	0	3	0
d__Bacteria;p__Bacteroidota	d__Bacteria;p__Bacteroidota;c__Bacteroidia;o__Flavobacteriales;f__Flavobacteriaceae;g__Algibacter	4	0	0	7
d__Bacteria;p__Bacteroidota	d__Bacteria;p__Bacteroidota;c__Bacteroidia;o__Flavobacteriales;f__Flavobacteriaceae;g__Algibacter_B	4	0	0	1
d__Bacteria;p__Bacteroidota	d__Bacteria;p__Bacteroidota;c__Bacteroidia;o__Flavobacteriales;f__Flavobacteriaceae;g__Algorimicrobium	5	0	0	5
d__Bacteria;p__Bacteroidota	d__Bacteria;p__Bacteroidota;c__Bacteroidia;o__Flavobacteriales;f__Flavobacteriaceae;g__Altibacter	4	0	0	2
d__Bacteria;p__Bacteroidota	d__Bacteria;p__Bacteroidota;c__Bacteroidia;o__Flavobacteriales;f__Flavobacteriaceae;g__Aquaticitalea	4	0	1	6
d__Bacteria;p__Bacteroidota	d__Bacteria;p__Bacteroidota;c__Bacteroidia;o__Flavobacteriales;f__Flavobacteriaceae;g__Aquimarina	29	0	0	15
d__Bacteria;p__Bacteroidota	d__Bacteria;p__Bacteroidota;c__Bacteroidia;o__Flavobacteriales;f__Flavobacteriaceae;g__Arenibacter	16	0	2	3
d__Bacteria;p__Bacteroidota	d__Bacteria;p__Bacteroidota;c__Bacteroidia;o__Flavobacteriales;f__Flavobacteriaceae;g__Aureibaculum	8	0	0	0
d__Bacteria;p__Bacteroidota	d__Bacteria;p__Bacteroidota;c__Bacteroidia;o__Flavobacteriales;f__Flavobacteriaceae;g__BACL21	9	0	0	1
d__Bacteria;p__Bacteroidota	d__Bacteria;p__Bacteroidota;c__Bacteroidia;o__Flavobacteriales;f__Flavobacteriaceae;g__Bizionia	2	0	0	2
d__Bacteria;p__Bacteroidota	d__Bacteria;p__Bacteroidota;c__Bacteroidia;o__Flavobacteriales;f__Flavobacteriaceae;g__CAU-1491	2	0	1	4
d__Bacteria;p__Bacteroidota	d__Bacteria;p__Bacteroidota;c__Bacteroidia;o__Flavobacteriales;f__Flavobacteriaceae;g__CG1-02-35-72	2	0	0	0
d__Bacteria;p__Bacteroidota	d__Bacteria;p__Bacteroidota;c__Bacteroidia;o__Flavobacteriales;f__Flavobacteriaceae;g__Capnocytophaga	17	0	67	10
d__Bacteria;p__Bacteroidota	d__Bacteria;p__Bacteroidota;c__Bacteroidia;o__Flavobacteriales;f__Flavobacteriaceae;g__Cellulophaga	10	20	0	2
d__Bacteria;p__Bacteroidota	d__Bacteria;p__Bacteroidota;c__Bacteroidia;o__Flavobacteriales;f__Flavobacteriaceae;g__Confluentibacter	5	0	0	6
d__Bacteria;p__Bacteroidota	d__Bacteria;p__Bacteroidota;c__Bacteroidia;o__Flavobacteriales;f__Flavobacteriaceae;g__Croceitalea	3	0	0	0
d__Bacteria;p__Bacteroidota	d__Bacteria;p__Bacteroidota;c__Bacteroidia;o__Flavobacteriales;f__Flavobacteriaceae;g__Croceivirga	5	0	0	0
d__Bacteria;p__Bacteroidota	d__Bacteria;p__Bacteroidota;c__Bacteroidia;o__Flavobacteriales;f__Flavobacteriaceae;g__Dokdonia	9	0	1	11
d__Bacteria;p__Bacteroidota	d__Bacteria;p__Bacteroidota;c__Bacteroidia;o__Flavobacteriales;f__Flavobacteriaceae;g__Eudoraea	3	0	0	0
d__Bacteria;p__Bacteroidota	d__Bacteria;p__Bacteroidota;c__Bacteroidia;o__Flavobacteriales;f__Flavobacteriaceae;g__Euzebyella	2	0	0	0
d__Bacteria;p__Bacteroidota	d__Bacteria;p__Bacteroidota;c__Bacteroidia;o__Flavobacteriales;f__Flavobacteriaceae;g__Flavicella	4	0	0	0
d__Bacteria;p__Bacteroidota	d__Bacteria;p__Bacteroidota;c__Bacteroidia;o__Flavobacteriales;f__Flavobacteriaceae;g__Flaviramulus	2	0	0	2
d__Bacteria;p__Bacteroidota	d__Bacteria;p__Bacteroidota;c__Bacteroidia;o__Flavobacteriales;f__Flavobacteriaceae;g__Flaviramulus_A	3	0	2	4
d__Bacteria;p__Bacteroidota	d__Bacteria;p__Bacteroidota;c__Bacteroidia;o__Flavobacteriales;f__Flavobacteriaceae;g__Flavivirga	3	0	1	6
d__Bacteria;p__Bacteroidota	d__Bacteria;p__Bacteroidota;c__Bacteroidia;o__Flavobacteriales;f__Flavobacteriaceae;g__Flavobacterium	320	40	37	169
d__Bacteria;p__Bacteroidota	d__Bacteria;p__Bacteroidota;c__Bacteroidia;o__Flavobacteriales;f__Flavobacteriaceae;g__Formosa	5	0	0	0
d__Bacteria;p__Bacteroidota	d__Bacteria;p__Bacteroidota;c__Bacteroidia;o__Flavobacteriales;f__Flavobacteriaceae;g__GCA-002401385	3	0	0	0
d__Bacteria;p__Bacteroidota	d__Bacteria;p__Bacteroidota;c__Bacteroidia;o__Flavobacteriales;f__Flavobacteriaceae;g__GCA-002723295	5	0	0	0
d__Bacteria;p__Bacteroidota	d__Bacteria;p__Bacteroidota;c__Bacteroidia;o__Flavobacteriales;f__Flavobacteriaceae;g__GCA-002728855	2	0	0	0
d__Bacteria;p__Bacteroidota	d__Bacteria;p__Bacteroidota;c__Bacteroidia;o__Flavobacteriales;f__Flavobacteriaceae;g__GCA-002733185	5	0	0	6
d__Bacteria;p__Bacteroidota	d__Bacteria;p__Bacteroidota;c__Bacteroidia;o__Flavobacteriales;f__Flavobacteriaceae;g__GCA-2700405	4	0	0	7
d__Bacteria;p__Bacteroidota	d__Bacteria;p__Bacteroidota;c__Bacteroidia;o__Flavobacteriales;f__Flavobacteriaceae;g__GCA-2719315	2	0	0	0
d__Bacteria;p__Bacteroidota	d__Bacteria;p__Bacteroidota;c__Bacteroidia;o__Flavobacteriales;f__Flavobacteriaceae;g__GCA-2733415	2	0	0	6
d__Bacteria;p__Bacteroidota	d__Bacteria;p__Bacteroidota;c__Bacteroidia;o__Flavobacteriales;f__Flavobacteriaceae;g__GCA-2747695	3	0	0	0
d__Bacteria;p__Bacteroidota	d__Bacteria;p__Bacteroidota;c__Bacteroidia;o__Flavobacteriales;f__Flavobacteriaceae;g__Gelidibacter	7	0	0	1
d__Bacteria;p__Bacteroidota	d__Bacteria;p__Bacteroidota;c__Bacteroidia;o__Flavobacteriales;f__Flavobacteriaceae;g__Gillisia	9	0	0	0
d__Bacteria;p__Bacteroidota	d__Bacteria;p__Bacteroidota;c__Bacteroidia;o__Flavobacteriales;f__Flavobacteriaceae;g__Gilvibacter	3	0	0	0
d__Bacteria;p__Bacteroidota	d__Bacteria;p__Bacteroidota;c__Bacteroidia;o__Flavobacteriales;f__Flavobacteriaceae;g__Gramella	13	0	0	0
d__Bacteria;p__Bacteroidota	d__Bacteria;p__Bacteroidota;c__Bacteroidia;o__Flavobacteriales;f__Flavobacteriaceae;g__Ichthyenterobacterium	2	0	2	2
d__Bacteria;p__Bacteroidota	d__Bacteria;p__Bacteroidota;c__Bacteroidia;o__Flavobacteriales;f__Flavobacteriaceae;g__JABABD01	2	0	0	1
d__Bacteria;p__Bacteroidota	d__Bacteria;p__Bacteroidota;c__Bacteroidia;o__Flavobacteriales;f__Flavobacteriaceae;g__Jejuia	6	0	0	2
d__Bacteria;p__Bacteroidota	d__Bacteria;p__Bacteroidota;c__Bacteroidia;o__Flavobacteriales;f__Flavobacteriaceae;g__Joostella	2	0	5	28
d__Bacteria;p__Bacteroidota	d__Bacteria;p__Bacteroidota;c__Bacteroidia;o__Flavobacteriales;f__Flavobacteriaceae;g__Kordia	8	0	0	0
d__Bacteria;p__Bacteroidota	d__Bacteria;p__Bacteroidota;c__Bacteroidia;o__Flavobacteriales;f__Flavobacteriaceae;g__Lacinutrix	8	0	0	3
d__Bacteria;p__Bacteroidota	d__Bacteria;p__Bacteroidota;c__Bacteroidia;o__Flavobacteriales;f__Flavobacteriaceae;g__Leeuwenhoekiella	12	0	3	7
d__Bacteria;p__Bacteroidota	d__Bacteria;p__Bacteroidota;c__Bacteroidia;o__Flavobacteriales;f__Flavobacteriaceae;g__Leptobacterium	2	0	0	0
d__Bacteria;p__Bacteroidota	d__Bacteria;p__Bacteroidota;c__Bacteroidia;o__Flavobacteriales;f__Flavobacteriaceae;g__Lutibacter	20	0	0	1
d__Bacteria;p__Bacteroidota	d__Bacteria;p__Bacteroidota;c__Bacteroidia;o__Flavobacteriales;f__Flavobacteriaceae;g__MAG-120531	4	0	0	2
d__Bacteria;p__Bacteroidota	d__Bacteria;p__Bacteroidota;c__Bacteroidia;o__Flavobacteriales;f__Flavobacteriaceae;g__MAG-121220-bin8	13	0	0	0
d__Bacteria;p__Bacteroidota	d__Bacteria;p__Bacteroidota;c__Bacteroidia;o__Flavobacteriales;f__Flavobacteriaceae;g__MED-G11	26	0	0	0
d__Bacteria;p__Bacteroidota	d__Bacteria;p__Bacteroidota;c__Bacteroidia;o__Flavobacteriales;f__Flavobacteriaceae;g__MED-G13	22	0	0	0
d__Bacteria;p__Bacteroidota	d__Bacteria;p__Bacteroidota;c__Bacteroidia;o__Flavobacteriales;f__Flavobacteriaceae;g__MED-G14	28	0	0	0
d__Bacteria;p__Bacteroidota	d__Bacteria;p__Bacteroidota;c__Bacteroidia;o__Flavobacteriales;f__Flavobacteriaceae;g__MS024-2A	23	0	0	5
d__Bacteria;p__Bacteroidota	d__Bacteria;p__Bacteroidota;c__Bacteroidia;o__Flavobacteriales;f__Flavobacteriaceae;g__Mangrovimonas	3	0	0	0
d__Bacteria;p__Bacteroidota	d__Bacteria;p__Bacteroidota;c__Bacteroidia;o__Flavobacteriales;f__Flavobacteriaceae;g__Mangrovimonas_A	2	0	0	0
d__Bacteria;p__Bacteroidota	d__Bacteria;p__Bacteroidota;c__Bacteroidia;o__Flavobacteriales;f__Flavobacteriaceae;g__Maribacter	22	0	1	4
d__Bacteria;p__Bacteroidota	d__Bacteria;p__Bacteroidota;c__Bacteroidia;o__Flavobacteriales;f__Flavobacteriaceae;g__Maribacter_A	7	0	0	2
d__Bacteria;p__Bacteroidota	d__Bacteria;p__Bacteroidota;c__Bacteroidia;o__Flavobacteriales;f__Flavobacteriaceae;g__Mariniflexile	3	0	1	3
d__Bacteria;p__Bacteroidota	d__Bacteria;p__Bacteroidota;c__Bacteroidia;o__Flavobacteriales;f__Flavobacteriaceae;g__Marinirhabdus	6	0	1	15
d__Bacteria;p__Bacteroidota	d__Bacteria;p__Bacteroidota;c__Bacteroidia;o__Flavobacteriales;f__Flavobacteriaceae;g__Marixanthomonas	6	0	0	3
d__Bacteria;p__Bacteroidota	d__Bacteria;p__Bacteroidota;c__Bacteroidia;o__Flavobacteriales;f__Flavobacteriaceae;g__Mesoflavibacter	2	0	0	2
d__Bacteria;p__Bacteroidota	d__Bacteria;p__Bacteroidota;c__Bacteroidia;o__Flavobacteriales;f__Flavobacteriaceae;g__Mesonia	11	0	4	0
d__Bacteria;p__Bacteroidota	d__Bacteria;p__Bacteroidota;c__Bacteroidia;o__Flavobacteriales;f__Flavobacteriaceae;g__Muricauda	42	0	2	16
d__Bacteria;p__Bacteroidota	d__Bacteria;p__Bacteroidota;c__Bacteroidia;o__Flavobacteriales;f__Flavobacteriaceae;g__Muricauda_A	2	0	0	0
d__Bacteria;p__Bacteroidota	d__Bacteria;p__Bacteroidota;c__Bacteroidia;o__Flavobacteriales;f__Flavobacteriaceae;g__Muriicola	6	0	0	0
d__Bacteria;p__Bacteroidota	d__Bacteria;p__Bacteroidota;c__Bacteroidia;o__Flavobacteriales;f__Flavobacteriaceae;g__Myroides	28	0	0	7
d__Bacteria;p__Bacteroidota	d__Bacteria;p__Bacteroidota;c__Bacteroidia;o__Flavobacteriales;f__Flavobacteriaceae;g__Nonlabens	18	2	0	1
d__Bacteria;p__Bacteroidota	d__Bacteria;p__Bacteroidota;c__Bacteroidia;o__Flavobacteriales;f__Flavobacteriaceae;g__Oceanihabitans	3	0	1	6
d__Bacteria;p__Bacteroidota	d__Bacteria;p__Bacteroidota;c__Bacteroidia;o__Flavobacteriales;f__Flavobacteriaceae;g__Olleya	7	0	0	1
d__Bacteria;p__Bacteroidota	d__Bacteria;p__Bacteroidota;c__Bacteroidia;o__Flavobacteriales;f__Flavobacteriaceae;g__PRS1	3	0	1	9
d__Bacteria;p__Bacteroidota	d__Bacteria;p__Bacteroidota;c__Bacteroidia;o__Flavobacteriales;f__Flavobacteriaceae;g__Planktosalinus	4	0	0	0
d__Bacteria;p__Bacteroidota	d__Bacteria;p__Bacteroidota;c__Bacteroidia;o__Flavobacteriales;f__Flavobacteriaceae;g__Polaribacter	38	2	3	17
d__Bacteria;p__Bacteroidota	d__Bacteria;p__Bacteroidota;c__Bacteroidia;o__Flavobacteriales;f__Flavobacteriaceae;g__Polaribacter_A	3	0	0	0
d__Bacteria;p__Bacteroidota	d__Bacteria;p__Bacteroidota;c__Bacteroidia;o__Flavobacteriales;f__Flavobacteriaceae;g__Pricia	2	0	0	0
d__Bacteria;p__Bacteroidota	d__Bacteria;p__Bacteroidota;c__Bacteroidia;o__Flavobacteriales;f__Flavobacteriaceae;g__Pseudozobellia	2	0	0	0
d__Bacteria;p__Bacteroidota	d__Bacteria;p__Bacteroidota;c__Bacteroidia;o__Flavobacteriales;f__Flavobacteriaceae;g__Psychroflexus	18	0	0	21
d__Bacteria;p__Bacteroidota	d__Bacteria;p__Bacteroidota;c__Bacteroidia;o__Flavobacteriales;f__Flavobacteriaceae;g__Psychroserpens	9	0	1	9
d__Bacteria;p__Bacteroidota	d__Bacteria;p__Bacteroidota;c__Bacteroidia;o__Flavobacteriales;f__Flavobacteriaceae;g__RFYP01	3	0	0	1
d__Bacteria;p__Bacteroidota	d__Bacteria;p__Bacteroidota;c__Bacteroidia;o__Flavobacteriales;f__Flavobacteriaceae;g__RR4-38	3	0	0	0
d__Bacteria;p__Bacteroidota	d__Bacteria;p__Bacteroidota;c__Bacteroidia;o__Flavobacteriales;f__Flavobacteriaceae;g__RZ26	2	0	0	0
d__Bacteria;p__Bacteroidota	d__Bacteria;p__Bacteroidota;c__Bacteroidia;o__Flavobacteriales;f__Flavobacteriaceae;g__Robertkochia	2	0	0	0
d__Bacteria;p__Bacteroidota	d__Bacteria;p__Bacteroidota;c__Bacteroidia;o__Flavobacteriales;f__Flavobacteriaceae;g__Robiginitalea	5	0	0	0
d__Bacteria;p__Bacteroidota	d__Bacteria;p__Bacteroidota;c__Bacteroidia;o__Flavobacteriales;f__Flavobacteriaceae;g__SCGC-AAA160-P02	4	0	0	1
d__Bacteria;p__Bacteroidota	d__Bacteria;p__Bacteroidota;c__Bacteroidia;o__Flavobacteriales;f__Flavobacteriaceae;g__SGZJ01	3	0	0	0
d__Bacteria;p__Bacteroidota	d__Bacteria;p__Bacteroidota;c__Bacteroidia;o__Flavobacteriales;f__Flavobacteriaceae;g__SHLJ01	5	0	0	0
d__Bacteria;p__Bacteroidota	d__Bacteria;p__Bacteroidota;c__Bacteroidia;o__Flavobacteriales;f__Flavobacteriaceae;g__SMXJ01	5	0	0	1
d__Bacteria;p__Bacteroidota	d__Bacteria;p__Bacteroidota;c__Bacteroidia;o__Flavobacteriales;f__Flavobacteriaceae;g__SZUA-72	3	0	0	0
d__Bacteria;p__Bacteroidota	d__Bacteria;p__Bacteroidota;c__Bacteroidia;o__Flavobacteriales;f__Flavobacteriaceae;g__Salegentibacter	11	0	0	2
d__Bacteria;p__Bacteroidota	d__Bacteria;p__Bacteroidota;c__Bacteroidia;o__Flavobacteriales;f__Flavobacteriaceae;g__Salinimicrobium	7	0	0	0
d__Bacteria;p__Bacteroidota	d__Bacteria;p__Bacteroidota;c__Bacteroidia;o__Flavobacteriales;f__Flavobacteriaceae;g__Saonia	2	0	0	0
d__Bacteria;p__Bacteroidota	d__Bacteria;p__Bacteroidota;c__Bacteroidia;o__Flavobacteriales;f__Flavobacteriaceae;g__Seonamhaeicola	5	0	1	3
d__Bacteria;p__Bacteroidota	d__Bacteria;p__Bacteroidota;c__Bacteroidia;o__Flavobacteriales;f__Flavobacteriaceae;g__Sinomicrobium	4	0	0	0
d__Bacteria;p__Bacteroidota	d__Bacteria;p__Bacteroidota;c__Bacteroidia;o__Flavobacteriales;f__Flavobacteriaceae;g__Subsaximicrobium	2	0	0	0
d__Bacteria;p__Bacteroidota	d__Bacteria;p__Bacteroidota;c__Bacteroidia;o__Flavobacteriales;f__Flavobacteriaceae;g__TMED220	3	0	0	6
d__Bacteria;p__Bacteroidota	d__Bacteria;p__Bacteroidota;c__Bacteroidia;o__Flavobacteriales;f__Flavobacteriaceae;g__TMED96	8	0	0	8
d__Bacteria;p__Bacteroidota	d__Bacteria;p__Bacteroidota;c__Bacteroidia;o__Flavobacteriales;f__Flavobacteriaceae;g__Tamlana_A	5	0	0	7
d__Bacteria;p__Bacteroidota	d__Bacteria;p__Bacteroidota;c__Bacteroidia;o__Flavobacteriales;f__Flavobacteriaceae;g__Tamlana_B	2	0	0	0
d__Bacteria;p__Bacteroidota	d__Bacteria;p__Bacteroidota;c__Bacteroidia;o__Flavobacteriales;f__Flavobacteriaceae;g__Tenacibaculum	27	2	2	38
d__Bacteria;p__Bacteroidota	d__Bacteria;p__Bacteroidota;c__Bacteroidia;o__Flavobacteriales;f__Flavobacteriaceae;g__UBA11891	3	0	0	0
d__Bacteria;p__Bacteroidota	d__Bacteria;p__Bacteroidota;c__Bacteroidia;o__Flavobacteriales;f__Flavobacteriaceae;g__UBA3478	5	0	0	6
d__Bacteria;p__Bacteroidota	d__Bacteria;p__Bacteroidota;c__Bacteroidia;o__Flavobacteriales;f__Flavobacteriaceae;g__UBA3537	8	0	0	1
d__Bacteria;p__Bacteroidota	d__Bacteria;p__Bacteroidota;c__Bacteroidia;o__Flavobacteriales;f__Flavobacteriaceae;g__UBA724	9	0	0	1
d__Bacteria;p__Bacteroidota	d__Bacteria;p__Bacteroidota;c__Bacteroidia;o__Flavobacteriales;f__Flavobacteriaceae;g__UBA7428	8	0	0	11
d__Bacteria;p__Bacteroidota	d__Bacteria;p__Bacteroidota;c__Bacteroidia;o__Flavobacteriales;f__Flavobacteriaceae;g__UBA7446	9	0	0	8
d__Bacteria;p__Bacteroidota	d__Bacteria;p__Bacteroidota;c__Bacteroidia;o__Flavobacteriales;f__Flavobacteriaceae;g__UBA8316	15	0	0	4
d__Bacteria;p__Bacteroidota	d__Bacteria;p__Bacteroidota;c__Bacteroidia;o__Flavobacteriales;f__Flavobacteriaceae;g__UM-FILTER-40-17	2	0	0	0
d__Bacteria;p__Bacteroidota	d__Bacteria;p__Bacteroidota;c__Bacteroidia;o__Flavobacteriales;f__Flavobacteriaceae;g__Ulvibacter	2	0	0	0
d__Bacteria;p__Bacteroidota	d__Bacteria;p__Bacteroidota;c__Bacteroidia;o__Flavobacteriales;f__Flavobacteriaceae;g__Ulvibacter_B	5	0	0	4
d__Bacteria;p__Bacteroidota	d__Bacteria;p__Bacteroidota;c__Bacteroidia;o__Flavobacteriales;f__Flavobacteriaceae;g__Urechidicola	4	0	0	0
d__Bacteria;p__Bacteroidota	d__Bacteria;p__Bacteroidota;c__Bacteroidia;o__Flavobacteriales;f__Flavobacteriaceae;g__Wenyingzhuangia	5	0	0	0
d__Bacteria;p__Bacteroidota	d__Bacteria;p__Bacteroidota;c__Bacteroidia;o__Flavobacteriales;f__Flavobacteriaceae;g__Winogradskyella	46	0	13	141
d__Bacteria;p__Bacteroidota	d__Bacteria;p__Bacteroidota;c__Bacteroidia;o__Flavobacteriales;f__Flavobacteriaceae;g__Xanthomarina	6	0	0	2
d__Bacteria;p__Bacteroidota	d__Bacteria;p__Bacteroidota;c__Bacteroidia;o__Flavobacteriales;f__Flavobacteriaceae;g__Yeosuana	5	0	1	16
d__Bacteria;p__Bacteroidota	d__Bacteria;p__Bacteroidota;c__Bacteroidia;o__Flavobacteriales;f__Flavobacteriaceae;g__Zeaxanthinibacter	4	0	0	0
d__Bacteria;p__Bacteroidota	d__Bacteria;p__Bacteroidota;c__Bacteroidia;o__Flavobacteriales;f__Flavobacteriaceae;g__Zobellia	4	0	0	0
d__Bacteria;p__Bacteroidota	d__Bacteria;p__Bacteroidota;c__Bacteroidia;o__Flavobacteriales;f__Flavobacteriaceae;g__Zunongwangia	3	0	1	2
d__Bacteria;p__Bacteroidota	d__Bacteria;p__Bacteroidota;c__Bacteroidia;o__Flavobacteriales;f__GCA-002722245;g__GCA-002722245	3	0	0	0
d__Bacteria;p__Bacteroidota	d__Bacteria;p__Bacteroidota;c__Bacteroidia;o__Flavobacteriales;f__JAADED01;g__JAADED01	2	0	0	0
d__Bacteria;p__Bacteroidota	d__Bacteria;p__Bacteroidota;c__Bacteroidia;o__Flavobacteriales;f__NORP154;g__DT-38	2	0	0	0
d__Bacteria;p__Bacteroidota	d__Bacteria;p__Bacteroidota;c__Bacteroidia;o__Flavobacteriales;f__NORP154;g__GCA-2400975	2	0	0	0
d__Bacteria;p__Bacteroidota	d__Bacteria;p__Bacteroidota;c__Bacteroidia;o__Flavobacteriales;f__NORP154;g__NORP154	2	0	0	0
d__Bacteria;p__Bacteroidota	d__Bacteria;p__Bacteroidota;c__Bacteroidia;o__Flavobacteriales;f__PHOS-HE28;g__PHOS-HE28	10	0	1	0
d__Bacteria;p__Bacteroidota	d__Bacteria;p__Bacteroidota;c__Bacteroidia;o__Flavobacteriales;f__Salibacteraceae;g__SHAN690	6	0	0	1
d__Bacteria;p__Bacteroidota	d__Bacteria;p__Bacteroidota;c__Bacteroidia;o__Flavobacteriales;f__Salibacteraceae;g__Salibacter	2	0	0	0
d__Bacteria;p__Bacteroidota	d__Bacteria;p__Bacteroidota;c__Bacteroidia;o__Flavobacteriales;f__Salibacteraceae;g__UBA6770	2	0	0	0
d__Bacteria;p__Bacteroidota	d__Bacteria;p__Bacteroidota;c__Bacteroidia;o__Flavobacteriales;f__Schleiferiaceae;g__CSBr16-58	2	0	0	0
d__Bacteria;p__Bacteroidota	d__Bacteria;p__Bacteroidota;c__Bacteroidia;o__Flavobacteriales;f__Schleiferiaceae;g__Owenweeksia	2	0	0	0
d__Bacteria;p__Bacteroidota	d__Bacteria;p__Bacteroidota;c__Bacteroidia;o__Flavobacteriales;f__Schleiferiaceae;g__Phaeocystidibacter	3	0	0	0
d__Bacteria;p__Bacteroidota	d__Bacteria;p__Bacteroidota;c__Bacteroidia;o__Flavobacteriales;f__Schleiferiaceae;g__TMED14	13	0	0	0
d__Bacteria;p__Bacteroidota	d__Bacteria;p__Bacteroidota;c__Bacteroidia;o__Flavobacteriales;f__Schleiferiaceae;g__UBA10364	17	0	4	49
d__Bacteria;p__Bacteroidota	d__Bacteria;p__Bacteroidota;c__Bacteroidia;o__Flavobacteriales;f__Schleiferiaceae;g__UBA7878	4	0	1	4
d__Bacteria;p__Bacteroidota	d__Bacteria;p__Bacteroidota;c__Bacteroidia;o__Flavobacteriales;f__TMED113;g__GCA-002707245	2	0	0	0
d__Bacteria;p__Bacteroidota	d__Bacteria;p__Bacteroidota;c__Bacteroidia;o__Flavobacteriales;f__TMED113;g__GCA-2696965	2	0	0	1
d__Bacteria;p__Bacteroidota	d__Bacteria;p__Bacteroidota;c__Bacteroidia;o__Flavobacteriales;f__TMED113;g__GCA-2718035	3	0	0	0
d__Bacteria;p__Bacteroidota	d__Bacteria;p__Bacteroidota;c__Bacteroidia;o__Flavobacteriales;f__TMED113;g__SP256	3	0	0	0
d__Bacteria;p__Bacteroidota	d__Bacteria;p__Bacteroidota;c__Bacteroidia;o__Flavobacteriales;f__TMED113;g__TMED113	2	0	0	0
d__Bacteria;p__Bacteroidota	d__Bacteria;p__Bacteroidota;c__Bacteroidia;o__Flavobacteriales;f__UA16;g__ASP10-05a	2	0	0	25
d__Bacteria;p__Bacteroidota	d__Bacteria;p__Bacteroidota;c__Bacteroidia;o__Flavobacteriales;f__UA16;g__UA16	11	0	0	2
d__Bacteria;p__Bacteroidota	d__Bacteria;p__Bacteroidota;c__Bacteroidia;o__Flavobacteriales;f__UA16;g__UBA11663	7	0	0	0
d__Bacteria;p__Bacteroidota	d__Bacteria;p__Bacteroidota;c__Bacteroidia;o__Flavobacteriales;f__UA16;g__UBA8752	9	0	0	0
d__Bacteria;p__Bacteroidota	d__Bacteria;p__Bacteroidota;c__Bacteroidia;o__Flavobacteriales;f__UA16;g__UBA974	12	0	1	14
d__Bacteria;p__Bacteroidota	d__Bacteria;p__Bacteroidota;c__Bacteroidia;o__Flavobacteriales;f__UBA10066;g__GCA-002727735	4	0	0	0
d__Bacteria;p__Bacteroidota	d__Bacteria;p__Bacteroidota;c__Bacteroidia;o__Flavobacteriales;f__UBA10066;g__MED-G20	6	0	0	1
d__Bacteria;p__Bacteroidota	d__Bacteria;p__Bacteroidota;c__Bacteroidia;o__Flavobacteriales;f__UBA10066;g__UBA10066	2	0	0	0
d__Bacteria;p__Bacteroidota	d__Bacteria;p__Bacteroidota;c__Bacteroidia;o__Flavobacteriales;f__UBA1820;g__UBA1820	2	0	1	0
d__Bacteria;p__Bacteroidota	d__Bacteria;p__Bacteroidota;c__Bacteroidia;o__Flavobacteriales;f__UBA7312;g__UBA7312	4	0	0	1
d__Bacteria;p__Bacteroidota	d__Bacteria;p__Bacteroidota;c__Bacteroidia;o__Flavobacteriales;f__UBA7312;g__UBA8444	2	0	0	0
d__Bacteria;p__Bacteroidota	d__Bacteria;p__Bacteroidota;c__Bacteroidia;o__Flavobacteriales;f__UBA7430;g__GCA-2692065	2	0	0	0
d__Bacteria;p__Bacteroidota	d__Bacteria;p__Bacteroidota;c__Bacteroidia;o__Flavobacteriales;f__UBA7430;g__UBA6772	2	0	0	0
d__Bacteria;p__Bacteroidota	d__Bacteria;p__Bacteroidota;c__Bacteroidia;o__Flavobacteriales;f__Vicingaceae;g__BCD5	2	0	0	0
d__Bacteria;p__Bacteroidota	d__Bacteria;p__Bacteroidota;c__Bacteroidia;o__Flavobacteriales;f__Vicingaceae;g__BRH-c54	4	0	0	13
d__Bacteria;p__Bacteroidota	d__Bacteria;p__Bacteroidota;c__Bacteroidia;o__Flavobacteriales;f__Vicingaceae;g__GCA-002793235	3	0	0	0
d__Bacteria;p__Bacteroidota	d__Bacteria;p__Bacteroidota;c__Bacteroidia;o__Flavobacteriales;f__Weeksellaceae;g__Apibacter	5	0	0	0
d__Bacteria;p__Bacteroidota	d__Bacteria;p__Bacteroidota;c__Bacteroidia;o__Flavobacteriales;f__Weeksellaceae;g__Bergeyella_A	2	0	0	0
d__Bacteria;p__Bacteroidota	d__Bacteria;p__Bacteroidota;c__Bacteroidia;o__Flavobacteriales;f__Weeksellaceae;g__Chishuiella	3	0	0	0
d__Bacteria;p__Bacteroidota	d__Bacteria;p__Bacteroidota;c__Bacteroidia;o__Flavobacteriales;f__Weeksellaceae;g__Chryseobacterium	140	0	2	9
d__Bacteria;p__Bacteroidota	d__Bacteria;p__Bacteroidota;c__Bacteroidia;o__Flavobacteriales;f__Weeksellaceae;g__Cloacibacterium	4	0	0	0
d__Bacteria;p__Bacteroidota	d__Bacteria;p__Bacteroidota;c__Bacteroidia;o__Flavobacteriales;f__Weeksellaceae;g__Elizabethkingia	11	0	0	0
d__Bacteria;p__Bacteroidota	d__Bacteria;p__Bacteroidota;c__Bacteroidia;o__Flavobacteriales;f__Weeksellaceae;g__Empedobacter	5	0	2	1
d__Bacteria;p__Bacteroidota	d__Bacteria;p__Bacteroidota;c__Bacteroidia;o__Flavobacteriales;f__Weeksellaceae;g__Epilithonimonas	22	0	1	0
d__Bacteria;p__Bacteroidota	d__Bacteria;p__Bacteroidota;c__Bacteroidia;o__Flavobacteriales;f__Weeksellaceae;g__JABCPE02	3	0	44	3
d__Bacteria;p__Bacteroidota	d__Bacteria;p__Bacteroidota;c__Bacteroidia;o__Flavobacteriales;f__Weeksellaceae;g__Kaistella	28	0	2	0
d__Bacteria;p__Bacteroidota	d__Bacteria;p__Bacteroidota;c__Bacteroidia;o__Flavobacteriales;f__Weeksellaceae;g__Moheibacter	4	0	0	0
d__Bacteria;p__Bacteroidota	d__Bacteria;p__Bacteroidota;c__Bacteroidia;o__Flavobacteriales;f__Weeksellaceae;g__Ornithobacterium	4	0	0	0
d__Bacteria;p__Bacteroidota	d__Bacteria;p__Bacteroidota;c__Bacteroidia;o__Flavobacteriales;f__Weeksellaceae;g__Planobacterium	5	0	0	0
d__Bacteria;p__Bacteroidota	d__Bacteria;p__Bacteroidota;c__Bacteroidia;o__Flavobacteriales;f__Weeksellaceae;g__Riemerella	5	1	0	0
d__Bacteria;p__Bacteroidota	d__Bacteria;p__Bacteroidota;c__Bacteroidia;o__Flavobacteriales;f__Weeksellaceae;g__Soonwooa	3	0	0	0
d__Bacteria;p__Bacteroidota	d__Bacteria;p__Bacteroidota;c__Bacteroidia;o__Flavobacteriales;f__Weeksellaceae;g__Weeksella	2	0	0	0
d__Bacteria;p__Bacteroidota	d__Bacteria;p__Bacteroidota;c__Bacteroidia;o__Flavobacteriales;f__Weeksellaceae;g__YIM-102668	2	0	0	0
d__Bacteria;p__Bacteroidota	d__Bacteria;p__Bacteroidota;c__Bacteroidia;o__NS11-12g;f__CAINMV01;g__CAINMV01	3	0	0	0
d__Bacteria;p__Bacteroidota	d__Bacteria;p__Bacteroidota;c__Bacteroidia;o__NS11-12g;f__UBA9320;g__UBA9320	7	0	1	43
d__Bacteria;p__Bacteroidota	d__Bacteria;p__Bacteroidota;c__Bacteroidia;o__NS11-12g;f__UBA9320;g__UBA987	3	0	0	0
d__Bacteria;p__Bacteroidota	d__Bacteria;p__Bacteroidota;c__Bacteroidia;o__NS11-12g;f__UBA955;g__JABMMZ01	2	0	0	0
d__Bacteria;p__Bacteroidota	d__Bacteria;p__Bacteroidota;c__Bacteroidia;o__NS11-12g;f__UBA955;g__UBA955	8	0	0	0
d__Bacteria;p__Bacteroidota	d__Bacteria;p__Bacteroidota;c__Bacteroidia;o__NS11-12g;f__UBA955;g__VMCP01	2	0	0	0
d__Bacteria;p__Bacteroidota	d__Bacteria;p__Bacteroidota;c__Bacteroidia;o__NS11-12g;f__UKL13-3;g__B1	5	0	0	0
d__Bacteria;p__Bacteroidota	d__Bacteria;p__Bacteroidota;c__Bacteroidia;o__NS11-12g;f__UKL13-3;g__JAAFJM01	3	0	2	4
d__Bacteria;p__Bacteroidota	d__Bacteria;p__Bacteroidota;c__Bacteroidia;o__NS11-12g;f__UKL13-3;g__RGVD01	2	0	0	0
d__Bacteria;p__Bacteroidota	d__Bacteria;p__Bacteroidota;c__Bacteroidia;o__NS11-12g;f__UKL13-3;g__UBA6183	2	0	0	0
d__Bacteria;p__Bacteroidota	d__Bacteria;p__Bacteroidota;c__Bacteroidia;o__SpSt-205;f__SpSt-205;g__SpSt-205	2	0	0	0
d__Bacteria;p__Bacteroidota	d__Bacteria;p__Bacteroidota;c__Bacteroidia;o__Sphingobacteriales;f__CAIKLP01;g__CAIKLP01	3	0	0	0
d__Bacteria;p__Bacteroidota	d__Bacteria;p__Bacteroidota;c__Bacteroidia;o__Sphingobacteriales;f__Sphingobacteriaceae;g__Albibacterium	3	0	4	0
d__Bacteria;p__Bacteroidota	d__Bacteria;p__Bacteroidota;c__Bacteroidia;o__Sphingobacteriales;f__Sphingobacteriaceae;g__Arcticibacter	4	0	0	0
d__Bacteria;p__Bacteroidota	d__Bacteria;p__Bacteroidota;c__Bacteroidia;o__Sphingobacteriales;f__Sphingobacteriaceae;g__Daejeonella	8	0	0	6
d__Bacteria;p__Bacteroidota	d__Bacteria;p__Bacteroidota;c__Bacteroidia;o__Sphingobacteriales;f__Sphingobacteriaceae;g__HMF7410	2	0	0	0
d__Bacteria;p__Bacteroidota	d__Bacteria;p__Bacteroidota;c__Bacteroidia;o__Sphingobacteriales;f__Sphingobacteriaceae;g__Mucilaginibacter	87	0	10	40
d__Bacteria;p__Bacteroidota	d__Bacteria;p__Bacteroidota;c__Bacteroidia;o__Sphingobacteriales;f__Sphingobacteriaceae;g__Parapedobacter	7	0	0	0
d__Bacteria;p__Bacteroidota	d__Bacteria;p__Bacteroidota;c__Bacteroidia;o__Sphingobacteriales;f__Sphingobacteriaceae;g__Pararcticibacter	4	0	0	0
d__Bacteria;p__Bacteroidota	d__Bacteria;p__Bacteroidota;c__Bacteroidia;o__Sphingobacteriales;f__Sphingobacteriaceae;g__Pedobacter	110	0	2	17
d__Bacteria;p__Bacteroidota	d__Bacteria;p__Bacteroidota;c__Bacteroidia;o__Sphingobacteriales;f__Sphingobacteriaceae;g__Pelobium	16	0	0	1
d__Bacteria;p__Bacteroidota	d__Bacteria;p__Bacteroidota;c__Bacteroidia;o__Sphingobacteriales;f__Sphingobacteriaceae;g__Pseudosphingobacterium	5	0	0	0
d__Bacteria;p__Bacteroidota	d__Bacteria;p__Bacteroidota;c__Bacteroidia;o__Sphingobacteriales;f__Sphingobacteriaceae;g__SSFR01	2	0	0	0
d__Bacteria;p__Bacteroidota	d__Bacteria;p__Bacteroidota;c__Bacteroidia;o__Sphingobacteriales;f__Sphingobacteriaceae;g__Solitalea	3	0	0	0
d__Bacteria;p__Bacteroidota	d__Bacteria;p__Bacteroidota;c__Bacteroidia;o__Sphingobacteriales;f__Sphingobacteriaceae;g__Sphingobacterium	65	0	2	14
d__Bacteria;p__Bacteroidota	d__Bacteria;p__Bacteroidota;c__Bacteroidia;o__UBA7662;f__UBA7662;g__F1-60-MAGs140	3	0	0	0
d__Bacteria;p__Bacteroidota	d__Bacteria;p__Bacteroidota;c__Bacteroidia;o__UBA7662;f__UBA7662;g__SYHX01	6	0	0	0
d__Bacteria;p__Bacteroidota	d__Bacteria;p__Bacteroidota;c__Chlorobia;o__Chlorobiales;f__Chlorobiaceae;g__Chlorobaculum	20	0	0	0
d__Bacteria;p__Bacteroidota	d__Bacteria;p__Bacteroidota;c__Chlorobia;o__Chlorobiales;f__Chlorobiaceae;g__Chlorobium	65	0	0	41
d__Bacteria;p__Bacteroidota	d__Bacteria;p__Bacteroidota;c__Chlorobia;o__Chlorobiales;f__Chlorobiaceae;g__Chlorobium_A	4	0	0	0
d__Bacteria;p__Bacteroidota	d__Bacteria;p__Bacteroidota;c__Chlorobia;o__Chlorobiales;f__Chlorobiaceae;g__Prosthecochloris	4	0	0	0
d__Bacteria;p__Bacteroidota	d__Bacteria;p__Bacteroidota;c__Chlorobia;o__Chlorobiales;f__Chloroherpetonaceae;g__Thermochlorobacter	3	0	0	0
d__Bacteria;p__Bacteroidota	d__Bacteria;p__Bacteroidota;c__Ignavibacteria;o__Ch128b;f__Ch128b;g__Ch128b	4	0	0	0
d__Bacteria;p__Bacteroidota	d__Bacteria;p__Bacteroidota;c__Ignavibacteria;o__Ignavibacteriales;f__Ignavibacteriaceae;g__CAIYTF01	2	0	0	0
d__Bacteria;p__Bacteroidota	d__Bacteria;p__Bacteroidota;c__Ignavibacteria;o__Ignavibacteriales;f__Ignavibacteriaceae;g__GCA-002790365	3	0	0	0
d__Bacteria;p__Bacteroidota	d__Bacteria;p__Bacteroidota;c__Ignavibacteria;o__Ignavibacteriales;f__Ignavibacteriaceae;g__IGN2	4	0	0	0
d__Bacteria;p__Bacteroidota	d__Bacteria;p__Bacteroidota;c__Ignavibacteria;o__Ignavibacteriales;f__Ignavibacteriaceae;g__Ignavibacterium	7	0	0	0
d__Bacteria;p__Bacteroidota	d__Bacteria;p__Bacteroidota;c__Ignavibacteria;o__Ignavibacteriales;f__Ignavibacteriaceae;g__JABWCL01	2	0	0	0
d__Bacteria;p__Bacteroidota	d__Bacteria;p__Bacteroidota;c__Ignavibacteria;o__Ignavibacteriales;f__Ignavibacteriaceae;g__RBG-16-34-14	3	0	0	0
d__Bacteria;p__Bacteroidota	d__Bacteria;p__Bacteroidota;c__Ignavibacteria;o__Ignavibacteriales;f__Ignavibacteriaceae;g__UTCHB3	2	0	0	0
d__Bacteria;p__Bacteroidota	d__Bacteria;p__Bacteroidota;c__Ignavibacteria;o__Ignavibacteriales;f__Ignavibacteriaceae;g__XYD12-FULL-36-8	2	0	0	0
d__Bacteria;p__Bacteroidota	d__Bacteria;p__Bacteroidota;c__Ignavibacteria;o__Ignavibacteriales;f__Melioribacteraceae;g__Fen-1258	5	0	0	0
d__Bacteria;p__Bacteroidota	d__Bacteria;p__Bacteroidota;c__Ignavibacteria;o__Ignavibacteriales;f__Melioribacteraceae;g__SURF-28	3	0	0	0
d__Bacteria;p__Bacteroidota	d__Bacteria;p__Bacteroidota;c__Ignavibacteria;o__Ignavibacteriales;f__Melioribacteraceae;g__SZUA-22	2	0	0	0
d__Bacteria;p__Bacteroidota	d__Bacteria;p__Bacteroidota;c__Ignavibacteria;o__Ignavibacteriales;f__Melioribacteraceae;g__XYB12-FULL-38-5	2	0	0	0
d__Bacteria;p__Bacteroidota	d__Bacteria;p__Bacteroidota;c__Ignavibacteria;o__SJA-28;f__B-1AR;g__CAIKZJ01	3	0	0	0
d__Bacteria;p__Bacteroidota	d__Bacteria;p__Bacteroidota;c__Ignavibacteria;o__SJA-28;f__B-1AR;g__UBA9002	2	0	0	0
d__Bacteria;p__Bacteroidota	d__Bacteria;p__Bacteroidota;c__Ignavibacteria;o__SJA-28;f__OLB5;g__OLB5	3	0	0	0
d__Bacteria;p__Bacteroidota	d__Bacteria;p__Bacteroidota;c__Kapabacteria;o__Kapabacteriales;f__Kapabacteriaceae;g__UBA10438	4	0	0	0
d__Bacteria;p__Bacteroidota	d__Bacteria;p__Bacteroidota;c__Kapabacteria;o__Kapabacteriales;f__NICIL-2;g__HRBIN21	4	0	0	0
d__Bacteria;p__Bacteroidota	d__Bacteria;p__Bacteroidota;c__Kapabacteria;o__Kapabacteriales;f__NICIL-2;g__NICIL-2	4	0	0	0
d__Bacteria;p__Bacteroidota	d__Bacteria;p__Bacteroidota;c__Kapabacteria;o__Kapabacteriales;f__UBA2268;g__Naka2016	2	0	0	0
d__Bacteria;p__Bacteroidota	d__Bacteria;p__Bacteroidota;c__Kapabacteria;o__Kapabacteriales;f__UBA2268;g__XYC2-FULL-35-21	2	0	0	0
d__Bacteria;p__Bacteroidota	d__Bacteria;p__Bacteroidota;c__Kapabacteria;o__Kapabacteriales;f__UBA4661;g__PH2015	5	0	0	0
d__Bacteria;p__Bacteroidota	d__Bacteria;p__Bacteroidota;c__Kapabacteria;o__Kapabacteriales;f__UBA961;g__UBA961	4	0	0	8
d__Bacteria;p__Bacteroidota	d__Bacteria;p__Bacteroidota;c__Kryptonia;o__Kryptoniales;f__Kryptoniaceae;g__Kryptonium	7	0	0	0
d__Bacteria;p__Bacteroidota	d__Bacteria;p__Bacteroidota;c__Rhodothermia;o__Balneolales;f__Balneolaceae;g__Aliifodinibius	2	0	0	0
d__Bacteria;p__Bacteroidota	d__Bacteria;p__Bacteroidota;c__Rhodothermia;o__Balneolales;f__Balneolaceae;g__Balneola	5	0	4	2
d__Bacteria;p__Bacteroidota	d__Bacteria;p__Bacteroidota;c__Rhodothermia;o__Balneolales;f__Balneolaceae;g__Fodinibius	5	0	0	0
d__Bacteria;p__Bacteroidota	d__Bacteria;p__Bacteroidota;c__Rhodothermia;o__Balneolales;f__Balneolaceae;g__Gracilimonas	6	0	0	0
d__Bacteria;p__Bacteroidota	d__Bacteria;p__Bacteroidota;c__Rhodothermia;o__Balneolales;f__Balneolaceae;g__QGGB01	5	0	0	0
d__Bacteria;p__Bacteroidota	d__Bacteria;p__Bacteroidota;c__Rhodothermia;o__Balneolales;f__Balneolaceae;g__Rhodohalobacter	4	0	0	0
d__Bacteria;p__Bacteroidota	d__Bacteria;p__Bacteroidota;c__Rhodothermia;o__Balneolales;f__Balneolaceae;g__SKRC01	2	0	0	0
d__Bacteria;p__Bacteroidota	d__Bacteria;p__Bacteroidota;c__Rhodothermia;o__Balneolales;f__Balneolaceae;g__SW132	5	0	0	0
d__Bacteria;p__Bacteroidota	d__Bacteria;p__Bacteroidota;c__Rhodothermia;o__Balneolales;f__Balneolaceae;g__UBA1275	8	0	0	0
d__Bacteria;p__Bacteroidota	d__Bacteria;p__Bacteroidota;c__Rhodothermia;o__Balneolales;f__Balneolaceae;g__UBA2664	14	0	0	0
d__Bacteria;p__Bacteroidota	d__Bacteria;p__Bacteroidota;c__Rhodothermia;o__Balneolales;f__PXAI01;g__Cyclonatronum	3	0	0	0
d__Bacteria;p__Bacteroidota	d__Bacteria;p__Bacteroidota;c__Rhodothermia;o__Balneolales;f__SKNL01;g__SKNL01	11	0	0	0
d__Bacteria;p__Bacteroidota	d__Bacteria;p__Bacteroidota;c__Rhodothermia;o__Balneolales;f__SKNL01;g__SLJN01	2	0	0	0
d__Bacteria;p__Bacteroidota	d__Bacteria;p__Bacteroidota;c__Rhodothermia;o__Balneolales;f__SKNL01;g__SLLW01	2	0	0	0
d__Bacteria;p__Bacteroidota	d__Bacteria;p__Bacteroidota;c__Rhodothermia;o__Rhodothermales;f__Bin80;g__Bin80	3	0	0	0
d__Bacteria;p__Bacteroidota	d__Bacteria;p__Bacteroidota;c__Rhodothermia;o__Rhodothermales;f__Rhodothermaceae;g__Rhodothermus	4	1	1	0
d__Bacteria;p__Bacteroidota	d__Bacteria;p__Bacteroidota;c__Rhodothermia;o__Rhodothermales;f__Rubricoccaceae;g__Rubricoccus	2	0	0	0
d__Bacteria;p__Bacteroidota	d__Bacteria;p__Bacteroidota;c__Rhodothermia;o__Rhodothermales;f__Rubricoccaceae;g__Rubrivirga	3	0	0	0
d__Bacteria;p__Bacteroidota	d__Bacteria;p__Bacteroidota;c__Rhodothermia;o__Rhodothermales;f__Salinibacteraceae;g__Longibacter	2	0	0	0
d__Bacteria;p__Bacteroidota	d__Bacteria;p__Bacteroidota;c__Rhodothermia;o__Rhodothermales;f__Salinibacteraceae;g__QS-8-64-10	4	0	0	0
d__Bacteria;p__Bacteroidota	d__Bacteria;p__Bacteroidota;c__Rhodothermia;o__Rhodothermales;f__Salinibacteraceae;g__Salinibacter	6	6	0	0
d__Bacteria;p__Bacteroidota	d__Bacteria;p__Bacteroidota;c__Rhodothermia;o__Rhodothermales;f__Salinibacteraceae;g__Salinivenus	5	0	0	0
d__Bacteria;p__Bacteroidota	d__Bacteria;p__Bacteroidota;c__Rhodothermia;o__Rhodothermales;f__Salinibacteraceae;g__Tc-Br11-B2g6-7	4	0	0	0
d__Bacteria;p__Bacteroidota	d__Bacteria;p__Bacteroidota;c__Rhodothermia;o__Rhodothermales;f__UBA10348;g__UBA10348	2	0	0	0
d__Bacteria;p__Bacteroidota	d__Bacteria;p__Bacteroidota;c__UBA10030;o__T3Sed10-11;f__T3Sed10-11;g__T3Sed10-11	7	0	0	0
d__Bacteria;p__Bacteroidota	d__Bacteria;p__Bacteroidota;c__UBA10030;o__UBA10030;f__UBA10030;g__Fen-1268	3	0	0	0
d__Bacteria;p__Bacteroidota	d__Bacteria;p__Bacteroidota;c__UBA10030;o__UBA10030;f__UBA10030;g__Fen-1298	5	0	0	0
d__Bacteria;p__Bacteroidota	d__Bacteria;p__Bacteroidota;c__UBA10030;o__UBA10030;f__UBA6906;g__Fen-1255	2	0	0	0
d__Bacteria;p__Bacteroidota	d__Bacteria;p__Bacteroidota;c__UBA10030;o__UBA10030;f__UBA6906;g__Fen-1262	2	0	0	0
d__Bacteria;p__Bacteroidota	d__Bacteria;p__Bacteroidota;c__UBA10030;o__UBA10030;f__UBA6906;g__Fen-1273	5	0	0	0
d__Bacteria;p__Bacteroidota	d__Bacteria;p__Bacteroidota;c__UBA10030;o__UBA10030;f__UBA8401;g__UBA8401	5	0	0	0
d__Bacteria;p__Bdellovibrionota	d__Bacteria;p__Bdellovibrionota;c__Bacteriovoracia;o__Bacteriovoracales;f__Bacteriovoracaceae;g__Bacteriovorax	8	0	0	0
d__Bacteria;p__Bdellovibrionota	d__Bacteria;p__Bdellovibrionota;c__Bacteriovoracia;o__Bacteriovoracales;f__Bacteriovoracaceae;g__DB6-IX	8	0	0	0
d__Bacteria;p__Bdellovibrionota	d__Bacteria;p__Bdellovibrionota;c__Bacteriovoracia;o__Bacteriovoracales;f__Bacteriovoracaceae;g__Halobacteriovorax	5	0	0	0
d__Bacteria;p__Bdellovibrionota	d__Bacteria;p__Bdellovibrionota;c__Bacteriovoracia;o__Bacteriovoracales;f__Bacteriovoracaceae;g__SMWT01	2	0	0	0
d__Bacteria;p__Bdellovibrionota	d__Bacteria;p__Bdellovibrionota;c__Bacteriovoracia;o__Bacteriovoracales;f__Bacteriovoracaceae;g__UBA4096	6	0	0	0
d__Bacteria;p__Bdellovibrionota	d__Bacteria;p__Bdellovibrionota;c__Bacteriovoracia;o__Bacteriovoracales;f__Bacteriovoracaceae;g__UBA4207	2	0	0	0
d__Bacteria;p__Bdellovibrionota	d__Bacteria;p__Bdellovibrionota;c__Bacteriovoracia;o__Bacteriovoracales;f__Bacteriovoracaceae;g__UBA7317	2	0	0	0
d__Bacteria;p__Bdellovibrionota	d__Bacteria;p__Bdellovibrionota;c__Bacteriovoracia;o__Bacteriovoracales;f__Bacteriovoracaceae;g__UBA845	3	0	0	0
d__Bacteria;p__Bdellovibrionota	d__Bacteria;p__Bdellovibrionota;c__Bacteriovoracia;o__Bacteriovoracales;f__Bacteriovoracaceae;g__XYC1-FULL-37-79	2	0	0	0
d__Bacteria;p__Bdellovibrionota	d__Bacteria;p__Bdellovibrionota;c__Bdellovibrionia;o__Bdellovibrionales;f__Bdellovibrionaceae;g__Bdellovibrio	15	3	0	0
d__Bacteria;p__Bdellovibrionota	d__Bacteria;p__Bdellovibrionota;c__Bdellovibrionia;o__Bdellovibrionales;f__Bdellovibrionaceae;g__CAIYID01	2	0	0	0
d__Bacteria;p__Bdellovibrionota	d__Bacteria;p__Bdellovibrionota;c__Bdellovibrionia;o__Bdellovibrionales;f__Bdellovibrionaceae;g__Pseudobdellovibrio	8	0	0	0
d__Bacteria;p__Bdellovibrionota	d__Bacteria;p__Bdellovibrionota;c__Bdellovibrionia;o__Bdellovibrionales;f__Bdellovibrionaceae;g__UBA2316	4	0	0	0
d__Bacteria;p__Bdellovibrionota	d__Bacteria;p__Bdellovibrionota;c__Bdellovibrionia;o__Bdellovibrionales;f__UBA1609;g__RBG-16-40-8	2	0	0	0
d__Bacteria;p__Bdellovibrionota	d__Bacteria;p__Bdellovibrionota;c__Bdellovibrionia_A;o__UBA1018;f__CAIMNF01;g__CAIMNF01	5	0	0	0
d__Bacteria;p__Bdellovibrionota	d__Bacteria;p__Bdellovibrionota;c__Bdellovibrionia_A;o__UBA1018;f__UBA1018;g__UBA1018	2	0	0	0
d__Bacteria;p__Bdellovibrionota	d__Bacteria;p__Bdellovibrionota;c__FAC87;o__UBA2466;f__UBA2466;g__RFNO01	3	0	0	0
d__Bacteria;p__Bdellovibrionota	d__Bacteria;p__Bdellovibrionota;c__FAC87;o__UBA2466;f__UBA2466;g__UBA2466	5	0	0	0
d__Bacteria;p__Bdellovibrionota	d__Bacteria;p__Bdellovibrionota;c__Oligoflexia;o__Oligoflexales;f__Oligoflexaceae;g__Oligoflexus	3	0	0	0
d__Bacteria;p__Bdellovibrionota	d__Bacteria;p__Bdellovibrionota;c__Oligoflexia;o__Oligoflexales;f__Oligoflexaceae;g__Pseudobacteriovorax	2	0	0	0
d__Bacteria;p__Bdellovibrionota	d__Bacteria;p__Bdellovibrionota;c__Oligoflexia;o__Oligoflexales;f__RGVZ01;g__CAIYRB01	3	0	0	0
d__Bacteria;p__Bdellovibrionota	d__Bacteria;p__Bdellovibrionota;c__Oligoflexia;o__Silvanigrellales;f__Silvanigrellaceae;g__Fluviispira	3	0	0	0
d__Bacteria;p__Bdellovibrionota	d__Bacteria;p__Bdellovibrionota;c__Oligoflexia;o__Silvanigrellales;f__Silvanigrellaceae;g__RFOM01	3	0	0	0
d__Bacteria;p__Bdellovibrionota	d__Bacteria;p__Bdellovibrionota;c__Oligoflexia;o__Silvanigrellales;f__Silvanigrellaceae;g__Silvanigrella	4	0	0	0
d__Bacteria;p__Bdellovibrionota_C	d__Bacteria;p__Bdellovibrionota_C;c__UBA2361;o__UBA2361;f__UBA2361;g__OMII01	5	0	0	0
d__Bacteria;p__Bipolaricaulota	d__Bacteria;p__Bipolaricaulota;c__Bipolaricaulia;o__Bipolaricaulales;f__Bipolaricaulaceae;g__B1SED10-245	2	0	0	0
d__Bacteria;p__Bipolaricaulota	d__Bacteria;p__Bipolaricaulota;c__Bipolaricaulia;o__Bipolaricaulales;f__Bipolaricaulaceae;g__Bipolaricaulis	7	0	0	0
d__Bacteria;p__Bipolaricaulota	d__Bacteria;p__Bipolaricaulota;c__Bipolaricaulia;o__Bipolaricaulales;f__Bipolaricaulaceae;g__DTER01	4	0	0	0
d__Bacteria;p__Bipolaricaulota	d__Bacteria;p__Bipolaricaulota;c__Bipolaricaulia;o__Bipolaricaulales;f__Bipolaricaulaceae;g__T3SED10-47	3	0	0	0
d__Bacteria;p__Bipolaricaulota	d__Bacteria;p__Bipolaricaulota;c__Bipolaricaulia;o__Bipolaricaulales;f__Bipolaricaulaceae;g__UBA3571	5	0	0	0
d__Bacteria;p__Bipolaricaulota	d__Bacteria;p__Bipolaricaulota;c__Bipolaricaulia;o__UBA7950;f__UBA9294;g__CAIOGO01	4	0	0	0
d__Bacteria;p__CG03	d__Bacteria;p__CG03;c__CG03;o__CG03;f__CG03;g__CG03	4	0	0	0
d__Bacteria;p__CG03	d__Bacteria;p__CG03;c__SLGR01;o__SLGR01;f__PWQF01;g__PWMP01	2	0	0	0
d__Bacteria;p__CSP1-3	d__Bacteria;p__CSP1-3;c__CSP1-3;o__CSP1-3;f__13-1-40CM-64-14;g__NP-4	3	0	0	0
d__Bacteria;p__CSP1-3	d__Bacteria;p__CSP1-3;c__CSP1-3;o__CSP1-3;f__CSP1-3;g__CSP1-3	2	0	0	0
d__Bacteria;p__CSP1-3	d__Bacteria;p__CSP1-3;c__CSP1-3;o__CSP1-3;f__HRBIN32;g__HRBIN32	3	0	0	0
d__Bacteria;p__CSP1-3	d__Bacteria;p__CSP1-3;c__CSP1-3;o__CSP1-3;f__NP-7;g__VBAK01	2	0	0	0
d__Bacteria;p__Caldatribacteriota	d__Bacteria;p__Caldatribacteriota;c__Caldatribacteriia;o__Caldatribacteriales;f__Caldatribacteriaceae;g__Caldatribacterium	4	0	0	0
d__Bacteria;p__Caldatribacteriota	d__Bacteria;p__Caldatribacteriota;c__Caldatribacteriia;o__Caldatribacteriales;f__UBA8910;g__SKXZ01	2	0	0	0
d__Bacteria;p__Caldatribacteriota	d__Bacteria;p__Caldatribacteriota;c__Caldatribacteriia;o__Caldatribacteriales;f__UBA8910;g__UBA8910	4	0	0	0
d__Bacteria;p__Caldatribacteriota	d__Bacteria;p__Caldatribacteriota;c__JS1;o__SB-45;f__34-128;g__34-128	10	0	6	11
d__Bacteria;p__Caldatribacteriota	d__Bacteria;p__Caldatribacteriota;c__JS1;o__SB-45;f__UBA6794;g__UBA6794	3	0	0	0
d__Bacteria;p__Caldisericota	d__Bacteria;p__Caldisericota;c__Caldisericia;o__Caldisericales;f__Caldisericaceae;g__Caldisericum	4	0	0	0
d__Bacteria;p__Caldisericota	d__Bacteria;p__Caldisericota;c__Caldisericia;o__Caldisericales;f__Caldisericaceae;g__UBA646	2	0	0	0
d__Bacteria;p__Caldisericota	d__Bacteria;p__Caldisericota;c__Caldisericia;o__Cryosericales;f__Cryosericaceae;g__Cryosericum	8	0	0	0
d__Bacteria;p__Caldisericota	d__Bacteria;p__Caldisericota;c__Caldisericia;o__JAAYUI01;f__JAAYUI01;g__JAAYUI01	3	0	0	0
d__Bacteria;p__Calditrichota	d__Bacteria;p__Calditrichota;c__Calditrichia;o__Calditrichales;f__Calditrichaceae;g__Caldithrix	3	0	0	0
d__Bacteria;p__Calditrichota	d__Bacteria;p__Calditrichota;c__Calditrichia;o__Calditrichales;f__J004;g__J004	2	0	0	0
d__Bacteria;p__Calditrichota	d__Bacteria;p__Calditrichota;c__Calditrichia;o__RBG-13-44-9;f__J042;g__JABWBP01	2	0	0	0
d__Bacteria;p__Calescibacterota	d__Bacteria;p__Calescibacterota;c__Calescibacteriia;o__Calescibacteriales;f__Calescibacteriaceae;g__Calescibacterium	4	0	0	0
d__Bacteria;p__Campylobacterota	d__Bacteria;p__Campylobacterota;c__Campylobacteria;o__Campylobacterales;f__Arcobacteraceae;g__Aliarcobacter	23	0	1	4
d__Bacteria;p__Campylobacterota	d__Bacteria;p__Campylobacterota;c__Campylobacteria;o__Campylobacterales;f__Arcobacteraceae;g__Arcobacter	3	0	0	0
d__Bacteria;p__Campylobacterota	d__Bacteria;p__Campylobacterota;c__Campylobacteria;o__Campylobacterales;f__Arcobacteraceae;g__Halarcobacter	12	0	1	0
d__Bacteria;p__Campylobacterota	d__Bacteria;p__Campylobacterota;c__Campylobacteria;o__Campylobacterales;f__Arcobacteraceae;g__Malaciobacter	6	0	0	1
d__Bacteria;p__Campylobacterota	d__Bacteria;p__Campylobacterota;c__Campylobacteria;o__Campylobacterales;f__Arcobacteraceae;g__NORP36	6	0	0	0
d__Bacteria;p__Campylobacterota	d__Bacteria;p__Campylobacterota;c__Campylobacteria;o__Campylobacterales;f__Arcobacteraceae;g__Poseidonibacter	7	0	0	2
d__Bacteria;p__Campylobacterota	d__Bacteria;p__Campylobacterota;c__Campylobacteria;o__Campylobacterales;f__Arcobacteraceae;g__UBA4036	2	0	0	0
d__Bacteria;p__Campylobacterota	d__Bacteria;p__Campylobacterota;c__Campylobacteria;o__Campylobacterales;f__Arcobacteraceae;g__UBA6211	3	0	0	0
d__Bacteria;p__Campylobacterota	d__Bacteria;p__Campylobacterota;c__Campylobacteria;o__Campylobacterales;f__Campylobacteraceae;g__Campylobacter	13	0	0	15
d__Bacteria;p__Campylobacterota	d__Bacteria;p__Campylobacterota;c__Campylobacteria;o__Campylobacterales;f__Campylobacteraceae;g__Campylobacter_A	44	0	24	6
d__Bacteria;p__Campylobacterota	d__Bacteria;p__Campylobacterota;c__Campylobacteria;o__Campylobacterales;f__Campylobacteraceae;g__Campylobacter_B	14	0	5	18
d__Bacteria;p__Campylobacterota	d__Bacteria;p__Campylobacterota;c__Campylobacteria;o__Campylobacterales;f__Campylobacteraceae;g__Campylobacter_D	40	14	62	37
d__Bacteria;p__Campylobacterota	d__Bacteria;p__Campylobacterota;c__Campylobacteria;o__Campylobacterales;f__Helicobacteraceae;g__Helicobacter	10	4	0	0
d__Bacteria;p__Campylobacterota	d__Bacteria;p__Campylobacterota;c__Campylobacteria;o__Campylobacterales;f__Helicobacteraceae;g__Helicobacter_A	9	0	0	0
d__Bacteria;p__Campylobacterota	d__Bacteria;p__Campylobacterota;c__Campylobacteria;o__Campylobacterales;f__Helicobacteraceae;g__Helicobacter_B	5	0	0	0
d__Bacteria;p__Campylobacterota	d__Bacteria;p__Campylobacterota;c__Campylobacteria;o__Campylobacterales;f__Helicobacteraceae;g__Helicobacter_C	9	0	0	1
d__Bacteria;p__Campylobacterota	d__Bacteria;p__Campylobacterota;c__Campylobacteria;o__Campylobacterales;f__Helicobacteraceae;g__Helicobacter_D	13	0	0	0
d__Bacteria;p__Campylobacterota	d__Bacteria;p__Campylobacterota;c__Campylobacteria;o__Campylobacterales;f__Helicobacteraceae;g__Helicobacter_E	13	0	0	0
d__Bacteria;p__Campylobacterota	d__Bacteria;p__Campylobacterota;c__Campylobacteria;o__Campylobacterales;f__Helicobacteraceae;g__Helicobacter_F	5	0	2	0
d__Bacteria;p__Campylobacterota	d__Bacteria;p__Campylobacterota;c__Campylobacteria;o__Campylobacterales;f__Helicobacteraceae;g__Helicobacter_G	4	0	0	0
d__Bacteria;p__Campylobacterota	d__Bacteria;p__Campylobacterota;c__Campylobacteria;o__Campylobacterales;f__Helicobacteraceae;g__Helicobacter_H	4	0	0	0
d__Bacteria;p__Campylobacterota	d__Bacteria;p__Campylobacterota;c__Campylobacteria;o__Campylobacterales;f__Helicobacteraceae;g__Helicobacter_I	2	0	0	0
d__Bacteria;p__Campylobacterota	d__Bacteria;p__Campylobacterota;c__Campylobacteria;o__Campylobacterales;f__Helicobacteraceae;g__Helicobacter_J	6	0	0	0
d__Bacteria;p__Campylobacterota	d__Bacteria;p__Campylobacterota;c__Campylobacteria;o__Campylobacterales;f__Helicobacteraceae;g__NHYM01	2	0	0	0
d__Bacteria;p__Campylobacterota	d__Bacteria;p__Campylobacterota;c__Campylobacteria;o__Campylobacterales;f__Hydrogenimonadaceae;g__Hydrogenimonas	5	0	0	1
d__Bacteria;p__Campylobacterota	d__Bacteria;p__Campylobacterota;c__Campylobacteria;o__Campylobacterales;f__Nitratiruptoraceae;g__Nitratiruptor	3	0	0	0
d__Bacteria;p__Campylobacterota	d__Bacteria;p__Campylobacterota;c__Campylobacteria;o__Campylobacterales;f__Nitratiruptoraceae;g__PUXW01	2	0	0	0
d__Bacteria;p__Campylobacterota	d__Bacteria;p__Campylobacterota;c__Campylobacteria;o__Campylobacterales;f__Sulfurimonadaceae;g__CAITKP01	3	0	0	0
d__Bacteria;p__Campylobacterota	d__Bacteria;p__Campylobacterota;c__Campylobacteria;o__Campylobacterales;f__Sulfurimonadaceae;g__GCA-2733885	2	0	0	0
d__Bacteria;p__Campylobacterota	d__Bacteria;p__Campylobacterota;c__Campylobacteria;o__Campylobacterales;f__Sulfurimonadaceae;g__Sulfuricurvum	10	0	0	1
d__Bacteria;p__Campylobacterota	d__Bacteria;p__Campylobacterota;c__Campylobacteria;o__Campylobacterales;f__Sulfurimonadaceae;g__Sulfurimonas	31	0	1	7
d__Bacteria;p__Campylobacterota	d__Bacteria;p__Campylobacterota;c__Campylobacteria;o__Campylobacterales;f__Sulfurospirillaceae;g__Sulfurospirillum	16	0	1	7
d__Bacteria;p__Campylobacterota	d__Bacteria;p__Campylobacterota;c__Campylobacteria;o__Campylobacterales;f__Sulfurospirillaceae;g__Sulfurospirillum_A	4	0	0	0
d__Bacteria;p__Campylobacterota	d__Bacteria;p__Campylobacterota;c__Campylobacteria;o__Campylobacterales;f__Sulfurovaceae;g__BN30871	6	0	0	0
d__Bacteria;p__Campylobacterota	d__Bacteria;p__Campylobacterota;c__Campylobacteria;o__Campylobacterales;f__Sulfurovaceae;g__JAADEQ01	2	0	0	0
d__Bacteria;p__Campylobacterota	d__Bacteria;p__Campylobacterota;c__Campylobacteria;o__Campylobacterales;f__Sulfurovaceae;g__SZUA-451	3	0	0	0
d__Bacteria;p__Campylobacterota	d__Bacteria;p__Campylobacterota;c__Campylobacteria;o__Campylobacterales;f__Sulfurovaceae;g__Sulfurovum	21	0	0	4
d__Bacteria;p__Campylobacterota	d__Bacteria;p__Campylobacterota;c__Campylobacteria;o__Campylobacterales;f__Sulfurovaceae;g__UBA1140	12	0	0	1
d__Bacteria;p__Campylobacterota	d__Bacteria;p__Campylobacterota;c__Campylobacteria;o__Nautiliales;f__Nautiliaceae;g__Lebetimonas	2	0	0	0
d__Bacteria;p__Campylobacterota	d__Bacteria;p__Campylobacterota;c__Campylobacteria;o__Nautiliales;f__Nautiliaceae;g__Nautilia	2	0	0	20
d__Bacteria;p__Campylobacterota	d__Bacteria;p__Campylobacterota;c__Desulfurellia;o__Desulfurellales;f__Desulfurellaceae;g__Desulfurella	3	0	0	0
d__Bacteria;p__Campylobacterota	d__Bacteria;p__Campylobacterota;c__Desulfurellia;o__Desulfurellales;f__Hippeaceae;g__Hippea	3	0	0	0
d__Bacteria;p__Chlamydiota	d__Bacteria;p__Chlamydiota;c__Chlamydiia;o__2-12-FULL-49-11;f__RGXB01;g__RGXB01	3	0	0	0
d__Bacteria;p__Chlamydiota	d__Bacteria;p__Chlamydiota;c__Chlamydiia;o__Chlamydiales;f__Chlamydiaceae;g__Chlamydia	3	0	1	1
d__Bacteria;p__Chlamydiota	d__Bacteria;p__Chlamydiota;c__Chlamydiia;o__Chlamydiales;f__Chlamydiaceae;g__Chlamydophila	14	5	0	0
d__Bacteria;p__Chlamydiota	d__Bacteria;p__Chlamydiota;c__Chlamydiia;o__Chlamydiales;f__Parachlamydiaceae;g__HS-T3	2	0	0	0
d__Bacteria;p__Chlamydiota	d__Bacteria;p__Chlamydiota;c__Chlamydiia;o__Chlamydiales;f__Parachlamydiaceae;g__JACCRY01	2	0	0	0
d__Bacteria;p__Chlamydiota	d__Bacteria;p__Chlamydiota;c__Chlamydiia;o__Chlamydiales;f__Parachlamydiaceae;g__Neochlamydia	3	0	0	0
d__Bacteria;p__Chlamydiota	d__Bacteria;p__Chlamydiota;c__Chlamydiia;o__Chlamydiales;f__Parachlamydiaceae;g__Parachlamydia	2	0	0	1
d__Bacteria;p__Chlamydiota	d__Bacteria;p__Chlamydiota;c__Chlamydiia;o__Chlamydiales;f__Parachlamydiaceae;g__Protochlamydia	4	0	0	0
d__Bacteria;p__Chlamydiota	d__Bacteria;p__Chlamydiota;c__Chlamydiia;o__Chlamydiales;f__Rhabdochlamydiaceae;g__JABDHB01	2	0	0	0
d__Bacteria;p__Chlamydiota	d__Bacteria;p__Chlamydiota;c__Chlamydiia;o__Chlamydiales;f__Rhabdochlamydiaceae;g__PALSA-1444	3	0	0	0
d__Bacteria;p__Chlamydiota	d__Bacteria;p__Chlamydiota;c__Chlamydiia;o__Chlamydiales;f__Rhabdochlamydiaceae;g__Rhabdochlamydia	2	0	0	0
d__Bacteria;p__Chlamydiota	d__Bacteria;p__Chlamydiota;c__Chlamydiia;o__Chlamydiales;f__Rhabdochlamydiaceae;g__SZUA-160	4	0	0	0
d__Bacteria;p__Chlamydiota	d__Bacteria;p__Chlamydiota;c__Chlamydiia;o__Chlamydiales;f__Rhabdochlamydiaceae;g__VFKB01	2	0	0	0
d__Bacteria;p__Chlamydiota	d__Bacteria;p__Chlamydiota;c__Chlamydiia;o__Chlamydiales;f__SM23-39;g__CAIPFQ01	3	0	0	0
d__Bacteria;p__Chlamydiota	d__Bacteria;p__Chlamydiota;c__Chlamydiia;o__Chlamydiales;f__SM23-39;g__JAAKFX01	5	0	0	0
d__Bacteria;p__Chlamydiota	d__Bacteria;p__Chlamydiota;c__Chlamydiia;o__Chlamydiales;f__VFKH01;g__VFKH01	2	0	0	0
d__Bacteria;p__Chloroflexota	d__Bacteria;p__Chloroflexota;c__Anaerolineae;o__4572-78;f__J111;g__DSQQ01	2	0	0	1
d__Bacteria;p__Chloroflexota	d__Bacteria;p__Chloroflexota;c__Anaerolineae;o__4572-78;f__NAK82;g__NAK82	2	0	0	0
d__Bacteria;p__Chloroflexota	d__Bacteria;p__Chloroflexota;c__Anaerolineae;o__Anaerolineales;f__Anaerolineaceae;g__49-20	7	0	0	0
d__Bacteria;p__Chloroflexota	d__Bacteria;p__Chloroflexota;c__Anaerolineae;o__Anaerolineales;f__Anaerolineaceae;g__Anaerolinea	2	0	0	0
d__Bacteria;p__Chloroflexota	d__Bacteria;p__Chloroflexota;c__Anaerolineae;o__Anaerolineales;f__Anaerolineaceae;g__Bellilinea	5	0	0	0
d__Bacteria;p__Chloroflexota	d__Bacteria;p__Chloroflexota;c__Anaerolineae;o__Anaerolineales;f__Anaerolineaceae;g__Brevefilum	12	0	0	0
d__Bacteria;p__Chloroflexota	d__Bacteria;p__Chloroflexota;c__Anaerolineae;o__Anaerolineales;f__Anaerolineaceae;g__Flexilinea	10	0	2	0
d__Bacteria;p__Chloroflexota	d__Bacteria;p__Chloroflexota;c__Anaerolineae;o__Anaerolineales;f__Anaerolineaceae;g__Leptolinea	4	0	0	0
d__Bacteria;p__Chloroflexota	d__Bacteria;p__Chloroflexota;c__Anaerolineae;o__Anaerolineales;f__Anaerolineaceae;g__PNON01	3	0	0	0
d__Bacteria;p__Chloroflexota	d__Bacteria;p__Chloroflexota;c__Anaerolineae;o__Anaerolineales;f__Anaerolineaceae;g__Pelolinea	3	0	0	0
d__Bacteria;p__Chloroflexota	d__Bacteria;p__Chloroflexota;c__Anaerolineae;o__Anaerolineales;f__Anaerolineaceae;g__SpSt-1165	2	0	0	0
d__Bacteria;p__Chloroflexota	d__Bacteria;p__Chloroflexota;c__Anaerolineae;o__Anaerolineales;f__Anaerolineaceae;g__T78	21	0	2	7
d__Bacteria;p__Chloroflexota	d__Bacteria;p__Chloroflexota;c__Anaerolineae;o__Anaerolineales;f__Anaerolineaceae;g__UBA4781	5	0	0	0
d__Bacteria;p__Chloroflexota	d__Bacteria;p__Chloroflexota;c__Anaerolineae;o__Anaerolineales;f__Anaerolineaceae;g__UBA6107	12	0	0	1
d__Bacteria;p__Chloroflexota	d__Bacteria;p__Chloroflexota;c__Anaerolineae;o__Anaerolineales;f__Anaerolineaceae;g__UBA6170	7	0	0	2
d__Bacteria;p__Chloroflexota	d__Bacteria;p__Chloroflexota;c__Anaerolineae;o__Anaerolineales;f__DRMV01;g__DRMV01	2	0	0	1
d__Bacteria;p__Chloroflexota	d__Bacteria;p__Chloroflexota;c__Anaerolineae;o__Anaerolineales;f__DRMV01;g__JAADEN01	4	0	0	0
d__Bacteria;p__Chloroflexota	d__Bacteria;p__Chloroflexota;c__Anaerolineae;o__Anaerolineales;f__E44-bin32;g__DUEZ01	2	0	0	0
d__Bacteria;p__Chloroflexota	d__Bacteria;p__Chloroflexota;c__Anaerolineae;o__Anaerolineales;f__E44-bin32;g__E44-bin32	2	0	0	0
d__Bacteria;p__Chloroflexota	d__Bacteria;p__Chloroflexota;c__Anaerolineae;o__Anaerolineales;f__EnvOPS12;g__Fen-1038	3	0	0	1
d__Bacteria;p__Chloroflexota	d__Bacteria;p__Chloroflexota;c__Anaerolineae;o__Anaerolineales;f__EnvOPS12;g__NIOZ-UU36	3	0	0	0
d__Bacteria;p__Chloroflexota	d__Bacteria;p__Chloroflexota;c__Anaerolineae;o__Anaerolineales;f__EnvOPS12;g__OLB14	17	0	0	14
d__Bacteria;p__Chloroflexota	d__Bacteria;p__Chloroflexota;c__Anaerolineae;o__Anaerolineales;f__EnvOPS12;g__UBA12294	9	0	1	1
d__Bacteria;p__Chloroflexota	d__Bacteria;p__Chloroflexota;c__Anaerolineae;o__Anaerolineales;f__EnvOPS12;g__UBA5195	12	0	0	0
d__Bacteria;p__Chloroflexota	d__Bacteria;p__Chloroflexota;c__Anaerolineae;o__Anaerolineales;f__EnvOPS12;g__UBA7227	4	0	0	0
d__Bacteria;p__Chloroflexota	d__Bacteria;p__Chloroflexota;c__Anaerolineae;o__Anaerolineales;f__EnvOPS12;g__UBA877	6	0	0	5
d__Bacteria;p__Chloroflexota	d__Bacteria;p__Chloroflexota;c__Anaerolineae;o__Anaerolineales;f__EnvOPS12;g__UBA8950	3	0	0	0
d__Bacteria;p__Chloroflexota	d__Bacteria;p__Chloroflexota;c__Anaerolineae;o__Anaerolineales;f__UBA11579;g__UBA11579	2	0	0	0
d__Bacteria;p__Chloroflexota	d__Bacteria;p__Chloroflexota;c__Anaerolineae;o__Anaerolineales;f__UBA11657;g__BD1	3	0	0	0
d__Bacteria;p__Chloroflexota	d__Bacteria;p__Chloroflexota;c__Anaerolineae;o__Anaerolineales;f__UBA11657;g__UBA11657	5	0	0	1
d__Bacteria;p__Chloroflexota	d__Bacteria;p__Chloroflexota;c__Anaerolineae;o__Anaerolineales;f__UBA11858;g__B10-G9	3	0	0	0
d__Bacteria;p__Chloroflexota	d__Bacteria;p__Chloroflexota;c__Anaerolineae;o__Anaerolineales;f__UBA4823;g__NAK19	3	0	0	0
d__Bacteria;p__Chloroflexota	d__Bacteria;p__Chloroflexota;c__Anaerolineae;o__B4-G1;f__B4-G1;g__B4-G1	2	0	0	0
d__Bacteria;p__Chloroflexota	d__Bacteria;p__Chloroflexota;c__Anaerolineae;o__B4-G1;f__B4-G1;g__SKLM01	2	0	0	0
d__Bacteria;p__Chloroflexota	d__Bacteria;p__Chloroflexota;c__Anaerolineae;o__B4-G1;f__DUEL01;g__DUEL01	2	0	0	0
d__Bacteria;p__Chloroflexota	d__Bacteria;p__Chloroflexota;c__Anaerolineae;o__B4-G1;f__DUEL01;g__SpSt-77	3	0	0	0
d__Bacteria;p__Chloroflexota	d__Bacteria;p__Chloroflexota;c__Anaerolineae;o__B4-G1;f__SLSP01;g__PWVB01	2	0	0	0
d__Bacteria;p__Chloroflexota	d__Bacteria;p__Chloroflexota;c__Anaerolineae;o__CG2-30-64-16;f__CG2-30-64-16;g__CG2-30-64-16	2	0	0	0
d__Bacteria;p__Chloroflexota	d__Bacteria;p__Chloroflexota;c__Anaerolineae;o__Caldilineales;f__Bin34;g__Bin34	3	0	0	0
d__Bacteria;p__Chloroflexota	d__Bacteria;p__Chloroflexota;c__Anaerolineae;o__Caldilineales;f__Caldilineaceae;g__Bin5	5	0	0	0
d__Bacteria;p__Chloroflexota	d__Bacteria;p__Chloroflexota;c__Anaerolineae;o__Caldilineales;f__Caldilineaceae;g__Caldilinea	6	0	0	0
d__Bacteria;p__Chloroflexota	d__Bacteria;p__Chloroflexota;c__Anaerolineae;o__Caldilineales;f__J102;g__JAADGC01	2	0	0	0
d__Bacteria;p__Chloroflexota	d__Bacteria;p__Chloroflexota;c__Anaerolineae;o__Caldilineales;f__J102;g__M2005	2	0	0	0
d__Bacteria;p__Chloroflexota	d__Bacteria;p__Chloroflexota;c__Anaerolineae;o__DSLN01;f__DSLN01;g__DSLN01	2	0	0	0
d__Bacteria;p__Chloroflexota	d__Bacteria;p__Chloroflexota;c__Anaerolineae;o__DTPP01;f__DTLA01;g__DTLA01	2	0	0	0
d__Bacteria;p__Chloroflexota	d__Bacteria;p__Chloroflexota;c__Anaerolineae;o__DUEN01;f__DUEN01;g__DUEN01	2	0	0	0
d__Bacteria;p__Chloroflexota	d__Bacteria;p__Chloroflexota;c__Anaerolineae;o__Promineofilales;f__Promineofilaceae;g__CAADGU01	4	0	0	0
d__Bacteria;p__Chloroflexota	d__Bacteria;p__Chloroflexota;c__Anaerolineae;o__Promineofilales;f__Promineofilaceae;g__Promineofilum	2	0	0	1
d__Bacteria;p__Chloroflexota	d__Bacteria;p__Chloroflexota;c__Anaerolineae;o__SBR1031;f__A4b;g__CFX2	4	0	0	0
d__Bacteria;p__Chloroflexota	d__Bacteria;p__Chloroflexota;c__Anaerolineae;o__SBR1031;f__A4b;g__J038	2	0	0	0
d__Bacteria;p__Chloroflexota	d__Bacteria;p__Chloroflexota;c__Anaerolineae;o__SBR1031;f__A4b;g__OLB15	5	0	0	1
d__Bacteria;p__Chloroflexota	d__Bacteria;p__Chloroflexota;c__Anaerolineae;o__SBR1031;f__A4b;g__UBA6055	11	0	0	0
d__Bacteria;p__Chloroflexota	d__Bacteria;p__Chloroflexota;c__Anaerolineae;o__SBR1031;f__J027;g__J027	2	0	0	0
d__Bacteria;p__Chloroflexota	d__Bacteria;p__Chloroflexota;c__Anaerolineae;o__SBR1031;f__UBA2796;g__CP2-2F	2	0	0	0
d__Bacteria;p__Chloroflexota	d__Bacteria;p__Chloroflexota;c__Anaerolineae;o__SpSt-313;f__SpSt-313;g__DRWE01	2	0	0	0
d__Bacteria;p__Chloroflexota	d__Bacteria;p__Chloroflexota;c__Anaerolineae;o__SpSt-600;f__SpSt-600;g__SpSt-600	4	0	0	0
d__Bacteria;p__Chloroflexota	d__Bacteria;p__Chloroflexota;c__Anaerolineae;o__Thermoflexales;f__J036;g__CAIXPS01	2	0	0	0
d__Bacteria;p__Chloroflexota	d__Bacteria;p__Chloroflexota;c__Anaerolineae;o__Thermoflexales;f__Thermoflexaceae;g__Thermoflexus	5	0	0	0
d__Bacteria;p__Chloroflexota	d__Bacteria;p__Chloroflexota;c__Anaerolineae;o__UBA1429;f__UBA1429;g__JAAYED01	3	0	0	0
d__Bacteria;p__Chloroflexota	d__Bacteria;p__Chloroflexota;c__Anaerolineae;o__UBA1429;f__UBA1429;g__UBA1429	3	0	0	0
d__Bacteria;p__Chloroflexota	d__Bacteria;p__Chloroflexota;c__Anaerolineae;o__UBA2200;f__UBA2200;g__JACIWX01	2	0	0	0
d__Bacteria;p__Chloroflexota	d__Bacteria;p__Chloroflexota;c__Anaerolineae;o__UBA2200;f__UBA2200;g__UBA2200	2	0	0	2
d__Bacteria;p__Chloroflexota	d__Bacteria;p__Chloroflexota;c__Anaerolineae;o__UBA7937;f__UBA7937;g__UBA7937	2	0	0	0
d__Bacteria;p__Chloroflexota	d__Bacteria;p__Chloroflexota;c__Chloroflexia;o__54-19;f__54-19;g__54-19	2	0	0	0
d__Bacteria;p__Chloroflexota	d__Bacteria;p__Chloroflexota;c__Chloroflexia;o__Chloroflexales;f__Chloroflexaceae;g__Chloroflexus	6	0	1	0
d__Bacteria;p__Chloroflexota	d__Bacteria;p__Chloroflexota;c__Chloroflexia;o__Chloroflexales;f__Chloroflexaceae;g__Chloroploca	3	0	0	0
d__Bacteria;p__Chloroflexota	d__Bacteria;p__Chloroflexota;c__Chloroflexia;o__Chloroflexales;f__Chloroflexaceae;g__Oscillochloris	7	0	0	2
d__Bacteria;p__Chloroflexota	d__Bacteria;p__Chloroflexota;c__Chloroflexia;o__Chloroflexales;f__Chloroflexaceae;g__Viridilinea	2	0	0	0
d__Bacteria;p__Chloroflexota	d__Bacteria;p__Chloroflexota;c__Chloroflexia;o__Chloroflexales;f__Herpetosiphonaceae;g__Herpetosiphon	4	0	0	0
d__Bacteria;p__Chloroflexota	d__Bacteria;p__Chloroflexota;c__Chloroflexia;o__Chloroflexales;f__Roseiflexaceae;g__Roseiflexus	3	0	1	0
d__Bacteria;p__Chloroflexota	d__Bacteria;p__Chloroflexota;c__Chloroflexia;o__Chloroflexales;f__Roseiflexaceae;g__UBA965	6	0	0	0
d__Bacteria;p__Chloroflexota	d__Bacteria;p__Chloroflexota;c__Chloroflexia;o__Thermomicrobiales;f__Thermomicrobiaceae;g__HRBIN26	2	0	0	0
d__Bacteria;p__Chloroflexota	d__Bacteria;p__Chloroflexota;c__Chloroflexia;o__Thermomicrobiales;f__Thermomicrobiaceae;g__SLMJ01	5	0	0	0
d__Bacteria;p__Chloroflexota	d__Bacteria;p__Chloroflexota;c__Chloroflexia;o__Thermomicrobiales;f__Thermomicrobiaceae;g__Thermomicrobium	4	0	1	0
d__Bacteria;p__Chloroflexota	d__Bacteria;p__Chloroflexota;c__Chloroflexia;o__Thermomicrobiales;f__UBA6265;g__CADCWF01	2	0	0	0
d__Bacteria;p__Chloroflexota	d__Bacteria;p__Chloroflexota;c__Chloroflexia;o__Thermomicrobiales;f__UBA6265;g__JACCVE01	3	0	0	0
d__Bacteria;p__Chloroflexota	d__Bacteria;p__Chloroflexota;c__Chloroflexia;o__Thermomicrobiales;f__UBA6265;g__JACCYX01	2	0	0	0
d__Bacteria;p__Chloroflexota	d__Bacteria;p__Chloroflexota;c__Dehalococcoidia;o__Bin125;f__Bin125;g__Bin125	4	0	0	0
d__Bacteria;p__Chloroflexota	d__Bacteria;p__Chloroflexota;c__Dehalococcoidia;o__Dehalococcoidales;f__CSSed11-197;g__CSSed11-197	2	0	0	0
d__Bacteria;p__Chloroflexota	d__Bacteria;p__Chloroflexota;c__Dehalococcoidia;o__Dehalococcoidales;f__Dehalococcoidaceae;g__Dehalococcoides	3	0	1	0
d__Bacteria;p__Chloroflexota	d__Bacteria;p__Chloroflexota;c__Dehalococcoidia;o__Dehalococcoidales;f__Dehalococcoidaceae;g__Dehalogenimonas	5	0	0	0
d__Bacteria;p__Chloroflexota	d__Bacteria;p__Chloroflexota;c__Dehalococcoidia;o__Dehalococcoidales;f__E44-bin88;g__E44-bin88	4	0	0	2
d__Bacteria;p__Chloroflexota	d__Bacteria;p__Chloroflexota;c__Dehalococcoidia;o__Dehalococcoidales;f__Fen-1064;g__Fen-1064	5	0	0	0
d__Bacteria;p__Chloroflexota	d__Bacteria;p__Chloroflexota;c__Dehalococcoidia;o__Dehalococcoidales;f__Fen-1064;g__W589	2	0	0	0
d__Bacteria;p__Chloroflexota	d__Bacteria;p__Chloroflexota;c__Dehalococcoidia;o__Dehalococcoidales;f__RBG-16-60-22;g__E44-bin89	4	0	0	0
d__Bacteria;p__Chloroflexota	d__Bacteria;p__Chloroflexota;c__Dehalococcoidia;o__Dehalococcoidales;f__RBG-16-60-22;g__RBG-13-51-18	4	0	0	0
d__Bacteria;p__Chloroflexota	d__Bacteria;p__Chloroflexota;c__Dehalococcoidia;o__Dehalococcoidales;f__UBA1222;g__SURF-27	3	0	0	0
d__Bacteria;p__Chloroflexota	d__Bacteria;p__Chloroflexota;c__Dehalococcoidia;o__Dehalococcoidales;f__UBA1222;g__WRNG01	6	0	0	0
d__Bacteria;p__Chloroflexota	d__Bacteria;p__Chloroflexota;c__Dehalococcoidia;o__Dehalococcoidales;f__UBA2162;g__MGML01	3	0	0	0
d__Bacteria;p__Chloroflexota	d__Bacteria;p__Chloroflexota;c__Dehalococcoidia;o__Dehalococcoidales;f__UBA3254;g__UBA3254	5	0	0	0
d__Bacteria;p__Chloroflexota	d__Bacteria;p__Chloroflexota;c__Dehalococcoidia;o__Dehalococcoidales;f__UBA5627;g__UBA5627	5	0	0	0
d__Bacteria;p__Chloroflexota	d__Bacteria;p__Chloroflexota;c__Dehalococcoidia;o__Dehalococcoidales;f__UBA5760;g__W498	2	0	0	0
d__Bacteria;p__Chloroflexota	d__Bacteria;p__Chloroflexota;c__Dehalococcoidia;o__GIF9;f__AB-539-J10;g__20-14-all-45-10	2	0	0	0
d__Bacteria;p__Chloroflexota	d__Bacteria;p__Chloroflexota;c__Dehalococcoidia;o__GIF9;f__AB-539-J10;g__E29-bin54	5	0	0	0
d__Bacteria;p__Chloroflexota	d__Bacteria;p__Chloroflexota;c__Dehalococcoidia;o__GIF9;f__AB-539-J10;g__E44-bin10	2	0	0	2
d__Bacteria;p__Chloroflexota	d__Bacteria;p__Chloroflexota;c__Dehalococcoidia;o__GIF9;f__AB-539-J10;g__RBG-13-51-36	3	0	0	2
d__Bacteria;p__Chloroflexota	d__Bacteria;p__Chloroflexota;c__Dehalococcoidia;o__GIF9;f__AB-539-J10;g__SKVJ01	4	0	0	0
d__Bacteria;p__Chloroflexota	d__Bacteria;p__Chloroflexota;c__Dehalococcoidia;o__GIF9;f__UBA5620;g__SpSt-1004	3	0	0	0
d__Bacteria;p__Chloroflexota	d__Bacteria;p__Chloroflexota;c__Dehalococcoidia;o__GIF9;f__UBA5629;g__CAIMUM01	2	0	0	0
d__Bacteria;p__Chloroflexota	d__Bacteria;p__Chloroflexota;c__Dehalococcoidia;o__GIF9;f__UBA5629;g__UBA1162	2	0	0	0
d__Bacteria;p__Chloroflexota	d__Bacteria;p__Chloroflexota;c__Dehalococcoidia;o__GIF9;f__UBA5629;g__UBA5629	2	0	0	0
d__Bacteria;p__Chloroflexota	d__Bacteria;p__Chloroflexota;c__Dehalococcoidia;o__GIF9;f__UBA5629;g__UBA6808	2	0	0	0
d__Bacteria;p__Chloroflexota	d__Bacteria;p__Chloroflexota;c__Dehalococcoidia;o__SAR202;f__GCA-002694895;g__GCA-002694895	5	0	0	1
d__Bacteria;p__Chloroflexota	d__Bacteria;p__Chloroflexota;c__Dehalococcoidia;o__SAR202;f__GCA-002723415;g__GCA-002723415	2	0	0	0
d__Bacteria;p__Chloroflexota	d__Bacteria;p__Chloroflexota;c__Dehalococcoidia;o__SAR202;f__GCA-2719675;g__GCA-2719675	2	0	0	0
d__Bacteria;p__Chloroflexota	d__Bacteria;p__Chloroflexota;c__Dehalococcoidia;o__SAR202;f__UBA11138;g__Bin90	3	0	0	0
d__Bacteria;p__Chloroflexota	d__Bacteria;p__Chloroflexota;c__Dehalococcoidia;o__SAR202;f__UBA11138;g__UBA1123	2	0	0	2
d__Bacteria;p__Chloroflexota	d__Bacteria;p__Chloroflexota;c__Dehalococcoidia;o__SAR202;f__UBA11138;g__VXRN01	2	0	0	1
d__Bacteria;p__Chloroflexota	d__Bacteria;p__Chloroflexota;c__Dehalococcoidia;o__SAR202;f__UBA2962;g__UBA2962	4	0	1	0
d__Bacteria;p__Chloroflexota	d__Bacteria;p__Chloroflexota;c__Dehalococcoidia;o__SAR202;f__UBA826;g__GCA-002712965	3	0	0	0
d__Bacteria;p__Chloroflexota	d__Bacteria;p__Chloroflexota;c__Dehalococcoidia;o__SAR202;f__UBA826;g__UBA11996	9	0	0	0
d__Bacteria;p__Chloroflexota	d__Bacteria;p__Chloroflexota;c__Dehalococcoidia;o__SM23-28-2;f__HRbin24;g__HRBIN24	3	0	0	0
d__Bacteria;p__Chloroflexota	d__Bacteria;p__Chloroflexota;c__Dehalococcoidia;o__SM23-28-2;f__RBG-16-64-32;g__CF-163	3	0	0	0
d__Bacteria;p__Chloroflexota	d__Bacteria;p__Chloroflexota;c__Dehalococcoidia;o__SZUA-161;f__SZUA-161;g__SZUA-161	3	0	0	0
d__Bacteria;p__Chloroflexota	d__Bacteria;p__Chloroflexota;c__Dehalococcoidia;o__UBA1151;f__Bin127;g__Bin127	4	0	0	0
d__Bacteria;p__Chloroflexota	d__Bacteria;p__Chloroflexota;c__Dehalococcoidia;o__UBA1151;f__Bin127;g__GCA-002708145	4	0	0	0
d__Bacteria;p__Chloroflexota	d__Bacteria;p__Chloroflexota;c__Dehalococcoidia;o__UBA1151;f__Bin127;g__GCA-002725925	6	0	0	0
d__Bacteria;p__Chloroflexota	d__Bacteria;p__Chloroflexota;c__Dehalococcoidia;o__UBA1151;f__Bin127;g__UBA1328	6	0	0	0
d__Bacteria;p__Chloroflexota	d__Bacteria;p__Chloroflexota;c__Dehalococcoidia;o__UBA1151;f__TMED-70;g__GCA-002700125	9	0	0	0
d__Bacteria;p__Chloroflexota	d__Bacteria;p__Chloroflexota;c__Dehalococcoidia;o__UBA1151;f__TMED-70;g__GCA-2721615	2	0	0	0
d__Bacteria;p__Chloroflexota	d__Bacteria;p__Chloroflexota;c__Dehalococcoidia;o__UBA1151;f__TMED-70;g__TMED-70	9	0	0	3
d__Bacteria;p__Chloroflexota	d__Bacteria;p__Chloroflexota;c__Dehalococcoidia;o__UBA1151;f__UBA1151;g__GCA-2730555	3	0	0	0
d__Bacteria;p__Chloroflexota	d__Bacteria;p__Chloroflexota;c__Dehalococcoidia;o__UBA1151;f__UBA1151;g__UBA1151	3	0	0	0
d__Bacteria;p__Chloroflexota	d__Bacteria;p__Chloroflexota;c__Dehalococcoidia;o__UBA2963;f__UBA2963;g__Bin16	2	0	0	0
d__Bacteria;p__Chloroflexota	d__Bacteria;p__Chloroflexota;c__Dehalococcoidia;o__UBA2963;f__UBA2963;g__UBA2963	4	0	0	0
d__Bacteria;p__Chloroflexota	d__Bacteria;p__Chloroflexota;c__Dehalococcoidia;o__UBA2979;f__UBA2979;g__GCA-002718395	4	0	0	0
d__Bacteria;p__Chloroflexota	d__Bacteria;p__Chloroflexota;c__Dehalococcoidia;o__UBA2979;f__UBA2979;g__RBC038	2	0	0	0
d__Bacteria;p__Chloroflexota	d__Bacteria;p__Chloroflexota;c__Dehalococcoidia;o__UBA2979;f__UBA2979;g__RH-chloro-G1	2	0	0	0
d__Bacteria;p__Chloroflexota	d__Bacteria;p__Chloroflexota;c__Dehalococcoidia;o__UBA2979;f__UBA2979;g__SHYQ01	2	0	0	0
d__Bacteria;p__Chloroflexota	d__Bacteria;p__Chloroflexota;c__Dehalococcoidia;o__UBA2979;f__UBA2979;g__SURF-43	3	0	0	0
d__Bacteria;p__Chloroflexota	d__Bacteria;p__Chloroflexota;c__Dehalococcoidia;o__UBA2979;f__UBA2979;g__UBA2979	4	0	0	0
d__Bacteria;p__Chloroflexota	d__Bacteria;p__Chloroflexota;c__Dehalococcoidia;o__UBA2979;f__UBA2979;g__UBA6627	2	0	0	0
d__Bacteria;p__Chloroflexota	d__Bacteria;p__Chloroflexota;c__Dehalococcoidia;o__UBA2979;f__UBA2979;g__UBA6955	2	0	0	0
d__Bacteria;p__Chloroflexota	d__Bacteria;p__Chloroflexota;c__Dehalococcoidia;o__UBA2979;f__UBA2979;g__VXMT01	4	0	0	0
d__Bacteria;p__Chloroflexota	d__Bacteria;p__Chloroflexota;c__Dehalococcoidia;o__UBA2991;f__UBA2991;g__FeB-14	2	0	0	0
d__Bacteria;p__Chloroflexota	d__Bacteria;p__Chloroflexota;c__Dehalococcoidia;o__UBA2991;f__UBA2991;g__HRBIN29	2	0	0	0
d__Bacteria;p__Chloroflexota	d__Bacteria;p__Chloroflexota;c__Dehalococcoidia;o__UBA2991;f__UBA2991;g__SLAK01	2	0	0	0
d__Bacteria;p__Chloroflexota	d__Bacteria;p__Chloroflexota;c__Dehalococcoidia;o__UBA2991;f__UBA2991;g__Tepidiforma	2	0	0	0
d__Bacteria;p__Chloroflexota	d__Bacteria;p__Chloroflexota;c__Dehalococcoidia;o__UBA2991;f__UBA2991;g__UBA2991	4	0	0	0
d__Bacteria;p__Chloroflexota	d__Bacteria;p__Chloroflexota;c__Dehalococcoidia;o__UBA3495;f__UBA2588;g__UBA2588	3	0	0	1
d__Bacteria;p__Chloroflexota	d__Bacteria;p__Chloroflexota;c__Dehalococcoidia;o__UBA3495;f__UBA3495;g__Bin22	2	0	0	0
d__Bacteria;p__Chloroflexota	d__Bacteria;p__Chloroflexota;c__Dehalococcoidia;o__UBA3495;f__UBA3495;g__Bin87	3	0	0	0
d__Bacteria;p__Chloroflexota	d__Bacteria;p__Chloroflexota;c__Dehalococcoidia;o__UBA3495;f__UBA3495;g__UBA1141	3	0	0	0
d__Bacteria;p__Chloroflexota	d__Bacteria;p__Chloroflexota;c__Dehalococcoidia;o__UBA3495;f__UBA3495;g__UBA11650	3	0	0	0
d__Bacteria;p__Chloroflexota	d__Bacteria;p__Chloroflexota;c__Dehalococcoidia;o__UBA3495;f__UBA3495;g__UBA3495	3	0	0	3
d__Bacteria;p__Chloroflexota	d__Bacteria;p__Chloroflexota;c__Dehalococcoidia;o__UBA3495;f__UBA3495;g__UBA9611	14	0	0	4
d__Bacteria;p__Chloroflexota	d__Bacteria;p__Chloroflexota;c__Dehalococcoidia;o__UBA6926;f__UBA6926;g__VXMO01	2	0	0	0
d__Bacteria;p__Chloroflexota	d__Bacteria;p__Chloroflexota;c__Dehalococcoidia;o__UBA6952;f__UBA6952;g__UBA6952	2	0	0	0
d__Bacteria;p__Chloroflexota	d__Bacteria;p__Chloroflexota;c__Ellin6529;o__CSP1-4;f__CSP1-4;g__CAIXZV01	3	0	0	1
d__Bacteria;p__Chloroflexota	d__Bacteria;p__Chloroflexota;c__Ellin6529;o__CSP1-4;f__CSP1-4;g__CF-16	2	0	0	0
d__Bacteria;p__Chloroflexota	d__Bacteria;p__Chloroflexota;c__Ellin6529;o__CSP1-4;f__CSP1-4;g__CF-46	3	0	0	0
d__Bacteria;p__Chloroflexota	d__Bacteria;p__Chloroflexota;c__Ellin6529;o__CSP1-4;f__CSP1-4;g__Fen-1039	18	0	0	1
d__Bacteria;p__Chloroflexota	d__Bacteria;p__Chloroflexota;c__Ellin6529;o__CSP1-4;f__CSP1-4;g__Palsa-1032	4	0	0	0
d__Bacteria;p__Chloroflexota	d__Bacteria;p__Chloroflexota;c__Ellin6529;o__CSP1-4;f__CSP1-4;g__Palsa-1033	2	0	0	0
d__Bacteria;p__Chloroflexota	d__Bacteria;p__Chloroflexota;c__Ellin6529;o__CSP1-4;f__CSP1-4;g__SPCO01	3	0	0	2
d__Bacteria;p__Chloroflexota	d__Bacteria;p__Chloroflexota;c__Ellin6529;o__CSP1-4;f__CSP1-4;g__UBA5189	9	0	0	1
d__Bacteria;p__Chloroflexota	d__Bacteria;p__Chloroflexota;c__Ellin6529;o__CSP1-4;f__UBA10416;g__UBA10416	16	0	0	0
d__Bacteria;p__Chloroflexota	d__Bacteria;p__Chloroflexota;c__Ellin6529;o__P2-11E;f__P2-11E;g__3-1-20CM-2-70-9	13	0	0	0
d__Bacteria;p__Chloroflexota	d__Bacteria;p__Chloroflexota;c__Ellin6529;o__P2-11E;f__P2-11E;g__CF-39	4	0	0	0
d__Bacteria;p__Chloroflexota	d__Bacteria;p__Chloroflexota;c__Ellin6529;o__QHBO01;f__QHBO01;g__CF-167	2	0	0	0
d__Bacteria;p__Chloroflexota	d__Bacteria;p__Chloroflexota;c__Ellin6529;o__QHBO01;f__QHBO01;g__CF-82	3	0	0	0
d__Bacteria;p__Chloroflexota	d__Bacteria;p__Chloroflexota;c__Ellin6529;o__QHBO01;f__QHBO01;g__JACDBZ01	5	0	0	0
d__Bacteria;p__Chloroflexota	d__Bacteria;p__Chloroflexota;c__Ktedonobacteria;o__Ktedonobacterales;f__Ktedonobacteraceae;g__Dictyobacter	4	0	0	0
d__Bacteria;p__Chloroflexota	d__Bacteria;p__Chloroflexota;c__Ktedonobacteria;o__Ktedonobacterales;f__Ktedonobacteraceae;g__Thermogemmatispora	4	0	0	0
d__Bacteria;p__Chloroflexota	d__Bacteria;p__Chloroflexota;c__Ktedonobacteria;o__Ktedonobacterales;f__Ktedonobacteraceae;g__UBA11361	7	0	0	0
d__Bacteria;p__Chloroflexota	d__Bacteria;p__Chloroflexota;c__UBA11872;o__UBA11872;f__UBA11872;g__UBA11872	3	0	0	0
d__Bacteria;p__Chloroflexota	d__Bacteria;p__Chloroflexota;c__UBA11872;o__VXOZ01;f__VXOZ01;g__VXOZ01	2	0	0	0
d__Bacteria;p__Chloroflexota	d__Bacteria;p__Chloroflexota;c__UBA2235;o__UBA12225;f__UBA12225;g__UBA12225	2	0	0	6
d__Bacteria;p__Cloacimonadota	d__Bacteria;p__Cloacimonadota;c__Cloacimonadia;o__Cloacimonadales;f__Cloacimonadaceae;g__Cloacimonas	3	0	0	0
d__Bacteria;p__Cloacimonadota	d__Bacteria;p__Cloacimonadota;c__Cloacimonadia;o__Cloacimonadales;f__Cloacimonadaceae;g__Syntrophosphaera	7	0	0	0
d__Bacteria;p__Cloacimonadota	d__Bacteria;p__Cloacimonadota;c__Cloacimonadia;o__Cloacimonadales;f__Cloacimonadaceae;g__UBA1032	2	0	0	0
d__Bacteria;p__Cloacimonadota	d__Bacteria;p__Cloacimonadota;c__Cloacimonadia;o__Cloacimonadales;f__Cloacimonadaceae;g__UBA3900	4	0	0	0
d__Bacteria;p__Cloacimonadota	d__Bacteria;p__Cloacimonadota;c__Cloacimonadia;o__Cloacimonadales;f__Cloacimonadaceae;g__UBA5456	2	0	0	0
d__Bacteria;p__Cloacimonadota	d__Bacteria;p__Cloacimonadota;c__Cloacimonadia;o__Cloacimonadales;f__Cloacimonadaceae;g__UBA5553	3	0	0	0
d__Bacteria;p__Cloacimonadota	d__Bacteria;p__Cloacimonadota;c__Cloacimonadia;o__Cloacimonadales;f__Cloacimonadaceae;g__UBA5614	2	0	0	0
d__Bacteria;p__Cloacimonadota	d__Bacteria;p__Cloacimonadota;c__Cloacimonadia;o__JGIOTU-2;f__JGIOTU-2;g__JGIOTU-2	5	0	0	0
d__Bacteria;p__Coprothermobacterota	d__Bacteria;p__Coprothermobacterota;c__Coprothermobacteria;o__Coprothermobacterales;f__Coprothermobacteraceae;g__Coprothermobacter	5	0	0	0
d__Bacteria;p__Cyanobacteria	d__Bacteria;p__Cyanobacteria;c__Cyanobacteriia;o__CACIAM-69d;f__CACIAM-69d;g__CACIAM-69d	3	0	0	0
d__Bacteria;p__Cyanobacteria	d__Bacteria;p__Cyanobacteria;c__Cyanobacteriia;o__Cyanobacteriales;f__CAISPN01;g__CAISPN01	2	0	0	2
d__Bacteria;p__Cyanobacteria	d__Bacteria;p__Cyanobacteria;c__Cyanobacteriia;o__Cyanobacteriales;f__Chamaesiphonaceae;g__Chamaesiphon	2	0	0	1
d__Bacteria;p__Cyanobacteria	d__Bacteria;p__Cyanobacteria;c__Cyanobacteriia;o__Cyanobacteriales;f__Chroococcidiopsidaceae;g__Aliterella	4	0	0	0
d__Bacteria;p__Cyanobacteria	d__Bacteria;p__Cyanobacteria;c__Cyanobacteriia;o__Cyanobacteriales;f__Chroococcidiopsidaceae;g__Chroococcidiopsis	2	0	0	0
d__Bacteria;p__Cyanobacteria	d__Bacteria;p__Cyanobacteria;c__Cyanobacteriia;o__Cyanobacteriales;f__Chroococcidiopsidaceae;g__Chroogloeocystis	5	0	0	0
d__Bacteria;p__Cyanobacteria	d__Bacteria;p__Cyanobacteria;c__Cyanobacteriia;o__Cyanobacteriales;f__Coleofasciculaceae;g__Moorea	7	0	0	0
d__Bacteria;p__Cyanobacteria	d__Bacteria;p__Cyanobacteria;c__Cyanobacteriia;o__Cyanobacteriales;f__Coleofasciculaceae;g__SIO2C1	3	0	0	0
d__Bacteria;p__Cyanobacteria	d__Bacteria;p__Cyanobacteria;c__Cyanobacteriia;o__Cyanobacteriales;f__Coleofasciculaceae;g__SIO3C6	2	0	0	0
d__Bacteria;p__Cyanobacteria	d__Bacteria;p__Cyanobacteria;c__Cyanobacteriia;o__Cyanobacteriales;f__Cyanobacteriaceae;g__Cyanobacterium	3	0	0	1
d__Bacteria;p__Cyanobacteria	d__Bacteria;p__Cyanobacteria;c__Cyanobacteriia;o__Cyanobacteriales;f__Cyanobacteriaceae;g__Geminocystis	6	0	0	8
d__Bacteria;p__Cyanobacteria	d__Bacteria;p__Cyanobacteria;c__Cyanobacteriia;o__Cyanobacteriales;f__Cyanobacteriaceae;g__Limnothrix	6	0	0	0
d__Bacteria;p__Cyanobacteria	d__Bacteria;p__Cyanobacteria;c__Cyanobacteriia;o__Cyanobacteriales;f__Desertifilaceae;g__Hormoscilla	3	0	0	0
d__Bacteria;p__Cyanobacteria	d__Bacteria;p__Cyanobacteria;c__Cyanobacteriia;o__Cyanobacteriales;f__Desertifilaceae;g__Roseofilum	2	0	0	0
d__Bacteria;p__Cyanobacteria	d__Bacteria;p__Cyanobacteria;c__Cyanobacteriia;o__Cyanobacteriales;f__Geitlerinemaceae;g__Geitlerinema	2	0	0	0
d__Bacteria;p__Cyanobacteria	d__Bacteria;p__Cyanobacteria;c__Cyanobacteriia;o__Cyanobacteriales;f__Geitlerinemaceae;g__Phormidium_A	7	3	0	0
d__Bacteria;p__Cyanobacteria	d__Bacteria;p__Cyanobacteria;c__Cyanobacteriia;o__Cyanobacteriales;f__Geitlerinemaceae;g__RDYZ01	3	0	0	0
d__Bacteria;p__Cyanobacteria	d__Bacteria;p__Cyanobacteria;c__Cyanobacteriia;o__Cyanobacteriales;f__Gloeocapsaceae;g__Gloeocapsa	2	0	0	0
d__Bacteria;p__Cyanobacteria	d__Bacteria;p__Cyanobacteria;c__Cyanobacteriia;o__Cyanobacteriales;f__Microcoleaceae;g__Kamptonema	2	0	0	0
d__Bacteria;p__Cyanobacteria	d__Bacteria;p__Cyanobacteria;c__Cyanobacteriia;o__Cyanobacteriales;f__Microcoleaceae;g__Limnospira	2	0	0	0
d__Bacteria;p__Cyanobacteria	d__Bacteria;p__Cyanobacteria;c__Cyanobacteriia;o__Cyanobacteriales;f__Microcoleaceae;g__Lyngbya	3	0	0	0
d__Bacteria;p__Cyanobacteria	d__Bacteria;p__Cyanobacteria;c__Cyanobacteriia;o__Cyanobacteriales;f__Microcoleaceae;g__Microcoleus	15	0	0	7
d__Bacteria;p__Cyanobacteria	d__Bacteria;p__Cyanobacteria;c__Cyanobacteriia;o__Cyanobacteriales;f__Microcoleaceae;g__Okeania	6	0	0	0
d__Bacteria;p__Cyanobacteria	d__Bacteria;p__Cyanobacteria;c__Cyanobacteriia;o__Cyanobacteriales;f__Microcoleaceae;g__Planktothrix	9	1	3	0
d__Bacteria;p__Cyanobacteria	d__Bacteria;p__Cyanobacteria;c__Cyanobacteriia;o__Cyanobacteriales;f__Microcoleaceae;g__Trichodesmium	3	0	0	0
d__Bacteria;p__Cyanobacteria	d__Bacteria;p__Cyanobacteria;c__Cyanobacteriia;o__Cyanobacteriales;f__Microcystaceae;g__Atelocyanobacterium	2	0	0	0
d__Bacteria;p__Cyanobacteria	d__Bacteria;p__Cyanobacteria;c__Cyanobacteriia;o__Cyanobacteriales;f__Microcystaceae;g__Crocosphaera	5	0	1	0
d__Bacteria;p__Cyanobacteria	d__Bacteria;p__Cyanobacteria;c__Cyanobacteriia;o__Cyanobacteriales;f__Microcystaceae;g__Gloeothece	2	0	0	0
d__Bacteria;p__Cyanobacteria	d__Bacteria;p__Cyanobacteria;c__Cyanobacteriia;o__Cyanobacteriales;f__Microcystaceae;g__Hydrococcus	3	0	0	0
d__Bacteria;p__Cyanobacteria	d__Bacteria;p__Cyanobacteria;c__Cyanobacteriia;o__Cyanobacteriales;f__Microcystaceae;g__Microcystis	13	2	2	3
d__Bacteria;p__Cyanobacteria	d__Bacteria;p__Cyanobacteria;c__Cyanobacteriia;o__Cyanobacteriales;f__Microcystaceae;g__Rippkaea	5	0	0	0
d__Bacteria;p__Cyanobacteria	d__Bacteria;p__Cyanobacteria;c__Cyanobacteriia;o__Cyanobacteriales;f__Microcystaceae;g__Synechocystis	2	0	0	0
d__Bacteria;p__Cyanobacteria	d__Bacteria;p__Cyanobacteria;c__Cyanobacteriia;o__Cyanobacteriales;f__Nostocaceae;g__Anabaenopsis	2	0	0	1
d__Bacteria;p__Cyanobacteria	d__Bacteria;p__Cyanobacteria;c__Cyanobacteriia;o__Cyanobacteriales;f__Nostocaceae;g__Aulosira	9	0	0	2
d__Bacteria;p__Cyanobacteria	d__Bacteria;p__Cyanobacteria;c__Cyanobacteriia;o__Cyanobacteriales;f__Nostocaceae;g__Brasilonema	5	0	0	1
d__Bacteria;p__Cyanobacteria	d__Bacteria;p__Cyanobacteria;c__Cyanobacteriia;o__Cyanobacteriales;f__Nostocaceae;g__Calothrix	10	0	0	0
d__Bacteria;p__Cyanobacteria	d__Bacteria;p__Cyanobacteria;c__Cyanobacteriia;o__Cyanobacteriales;f__Nostocaceae;g__Chlorogloeopsis	2	0	0	1
d__Bacteria;p__Cyanobacteria	d__Bacteria;p__Cyanobacteria;c__Cyanobacteriia;o__Cyanobacteriales;f__Nostocaceae;g__Cylindrospermum	2	0	0	0
d__Bacteria;p__Cyanobacteria	d__Bacteria;p__Cyanobacteria;c__Cyanobacteriia;o__Cyanobacteriales;f__Nostocaceae;g__Dolichospermum	12	0	1	17
d__Bacteria;p__Cyanobacteria	d__Bacteria;p__Cyanobacteria;c__Cyanobacteriia;o__Cyanobacteriales;f__Nostocaceae;g__Fischerella	7	0	1	1
d__Bacteria;p__Cyanobacteria	d__Bacteria;p__Cyanobacteria;c__Cyanobacteriia;o__Cyanobacteriales;f__Nostocaceae;g__Fortiea	2	0	0	0
d__Bacteria;p__Cyanobacteria	d__Bacteria;p__Cyanobacteria;c__Cyanobacteriia;o__Cyanobacteriales;f__Nostocaceae;g__Hassallia	3	0	0	0
d__Bacteria;p__Cyanobacteria	d__Bacteria;p__Cyanobacteria;c__Cyanobacteriia;o__Cyanobacteriales;f__Nostocaceae;g__Nodularia	5	3	0	0
d__Bacteria;p__Cyanobacteria	d__Bacteria;p__Cyanobacteria;c__Cyanobacteriia;o__Cyanobacteriales;f__Nostocaceae;g__Nostoc	21	0	1	3
d__Bacteria;p__Cyanobacteria	d__Bacteria;p__Cyanobacteria;c__Cyanobacteriia;o__Cyanobacteriales;f__Nostocaceae;g__Nostoc_B	2	0	0	0
d__Bacteria;p__Cyanobacteria	d__Bacteria;p__Cyanobacteria;c__Cyanobacteriia;o__Cyanobacteriales;f__Nostocaceae;g__Nostoc_C	2	0	0	0
d__Bacteria;p__Cyanobacteria	d__Bacteria;p__Cyanobacteria;c__Cyanobacteriia;o__Cyanobacteriales;f__Nostocaceae;g__PCC-7108	3	0	0	0
d__Bacteria;p__Cyanobacteria	d__Bacteria;p__Cyanobacteria;c__Cyanobacteriia;o__Cyanobacteriales;f__Nostocaceae;g__RDXV01	2	0	0	0
d__Bacteria;p__Cyanobacteria	d__Bacteria;p__Cyanobacteria;c__Cyanobacteriia;o__Cyanobacteriales;f__Nostocaceae;g__Raphidiopsis	3	0	1	0
d__Bacteria;p__Cyanobacteria	d__Bacteria;p__Cyanobacteria;c__Cyanobacteriia;o__Cyanobacteriales;f__Nostocaceae;g__Richelia	2	0	0	1
d__Bacteria;p__Cyanobacteria	d__Bacteria;p__Cyanobacteria;c__Cyanobacteriia;o__Cyanobacteriales;f__Nostocaceae;g__Rivularia	5	0	0	0
d__Bacteria;p__Cyanobacteria	d__Bacteria;p__Cyanobacteria;c__Cyanobacteriia;o__Cyanobacteriales;f__Nostocaceae;g__Tolypothrix_A	3	0	0	1
d__Bacteria;p__Cyanobacteria	d__Bacteria;p__Cyanobacteria;c__Cyanobacteriia;o__Cyanobacteriales;f__Nostocaceae;g__Tolypothrix_B	4	0	0	2
d__Bacteria;p__Cyanobacteria	d__Bacteria;p__Cyanobacteria;c__Cyanobacteriia;o__Cyanobacteriales;f__Nostocaceae;g__Trichormus	8	1	0	3
d__Bacteria;p__Cyanobacteria	d__Bacteria;p__Cyanobacteria;c__Cyanobacteriia;o__Cyanobacteriales;f__Oscillatoriaceae;g__Oscillatoria	2	0	0	0
d__Bacteria;p__Cyanobacteria	d__Bacteria;p__Cyanobacteria;c__Cyanobacteriia;o__Cyanobacteriales;f__Oscillatoriaceae;g__Planktothricoides	2	0	0	0
d__Bacteria;p__Cyanobacteria	d__Bacteria;p__Cyanobacteria;c__Cyanobacteriia;o__Cyanobacteriales;f__Prochloraceae;g__Prochloron	2	0	0	0
d__Bacteria;p__Cyanobacteria	d__Bacteria;p__Cyanobacteria;c__Cyanobacteriia;o__Cyanobacteriales;f__Rubidibacteraceae;g__Halothece	5	0	0	0
d__Bacteria;p__Cyanobacteria	d__Bacteria;p__Cyanobacteria;c__Cyanobacteriia;o__Cyanobacteriales;f__Spirulinaceae;g__Spirulina	3	0	0	0
d__Bacteria;p__Cyanobacteria	d__Bacteria;p__Cyanobacteria;c__Cyanobacteriia;o__Cyanobacteriales;f__Xenococcaceae;g__Hyella	2	0	0	0
d__Bacteria;p__Cyanobacteria	d__Bacteria;p__Cyanobacteria;c__Cyanobacteriia;o__Cyanobacteriales;f__Xenococcaceae;g__Pleurocapsa	5	0	0	0
d__Bacteria;p__Cyanobacteria	d__Bacteria;p__Cyanobacteria;c__Cyanobacteriia;o__Cyanobacteriales;f__Xenococcaceae;g__Stanieria	2	0	0	0
d__Bacteria;p__Cyanobacteria	d__Bacteria;p__Cyanobacteria;c__Cyanobacteriia;o__Elainellales;f__Elainellaceae;g__Elainella	3	0	0	0
d__Bacteria;p__Cyanobacteria	d__Bacteria;p__Cyanobacteria;c__Cyanobacteriia;o__Elainellales;f__Elainellaceae;g__JAAUTN01	2	0	0	0
d__Bacteria;p__Cyanobacteria	d__Bacteria;p__Cyanobacteria;c__Cyanobacteriia;o__Elainellales;f__Elainellaceae;g__O-77	3	0	0	0
d__Bacteria;p__Cyanobacteria	d__Bacteria;p__Cyanobacteria;c__Cyanobacteriia;o__Gloeobacterales;f__Gloeobacteraceae;g__Gloeobacter	2	0	0	0
d__Bacteria;p__Cyanobacteria	d__Bacteria;p__Cyanobacteria;c__Cyanobacteriia;o__Leptolyngbyales;f__Leptolyngbyaceae;g__Leptolyngbya	3	0	0	0
d__Bacteria;p__Cyanobacteria	d__Bacteria;p__Cyanobacteria;c__Cyanobacteriia;o__Leptolyngbyales;f__Leptolyngbyaceae;g__Phormidesmis_A	2	0	0	0
d__Bacteria;p__Cyanobacteria	d__Bacteria;p__Cyanobacteria;c__Cyanobacteriia;o__Leptolyngbyales;f__Leptolyngbyaceae;g__Stenomitos	2	0	0	0
d__Bacteria;p__Cyanobacteria	d__Bacteria;p__Cyanobacteria;c__Cyanobacteriia;o__PCC-6307;f__Cyanobiaceae;g__AG-363-J23	2	0	0	0
d__Bacteria;p__Cyanobacteria	d__Bacteria;p__Cyanobacteria;c__Cyanobacteriia;o__PCC-6307;f__Cyanobiaceae;g__AG-363-K07	6	0	0	0
d__Bacteria;p__Cyanobacteria	d__Bacteria;p__Cyanobacteria;c__Cyanobacteriia;o__PCC-6307;f__Cyanobiaceae;g__AG-363-N16	3	0	0	4
d__Bacteria;p__Cyanobacteria	d__Bacteria;p__Cyanobacteria;c__Cyanobacteriia;o__PCC-6307;f__Cyanobiaceae;g__AG-363-P08	4	0	0	2
d__Bacteria;p__Cyanobacteria	d__Bacteria;p__Cyanobacteria;c__Cyanobacteriia;o__PCC-6307;f__Cyanobiaceae;g__AG-402-N21	2	0	0	1
d__Bacteria;p__Cyanobacteria	d__Bacteria;p__Cyanobacteria;c__Cyanobacteriia;o__PCC-6307;f__Cyanobiaceae;g__BAIKAL-G1	3	0	0	0
d__Bacteria;p__Cyanobacteria	d__Bacteria;p__Cyanobacteria;c__Cyanobacteriia;o__PCC-6307;f__Cyanobiaceae;g__Cyanobium	15	0	0	13
d__Bacteria;p__Cyanobacteria	d__Bacteria;p__Cyanobacteria;c__Cyanobacteriia;o__PCC-6307;f__Cyanobiaceae;g__Cyanobium_A	4	0	0	0
d__Bacteria;p__Cyanobacteria	d__Bacteria;p__Cyanobacteria;c__Cyanobacteriia;o__PCC-6307;f__Cyanobiaceae;g__Prochlorococcus	13	0	4	33
d__Bacteria;p__Cyanobacteria	d__Bacteria;p__Cyanobacteria;c__Cyanobacteriia;o__PCC-6307;f__Cyanobiaceae;g__Prochlorococcus_A	266	5	21	47
d__Bacteria;p__Cyanobacteria	d__Bacteria;p__Cyanobacteria;c__Cyanobacteriia;o__PCC-6307;f__Cyanobiaceae;g__Prochlorococcus_B	40	0	10	47
d__Bacteria;p__Cyanobacteria	d__Bacteria;p__Cyanobacteria;c__Cyanobacteriia;o__PCC-6307;f__Cyanobiaceae;g__Prochlorococcus_C	3	18	0	2
d__Bacteria;p__Cyanobacteria	d__Bacteria;p__Cyanobacteria;c__Cyanobacteriia;o__PCC-6307;f__Cyanobiaceae;g__Prochlorococcus_D	4	0	0	3
d__Bacteria;p__Cyanobacteria	d__Bacteria;p__Cyanobacteria;c__Cyanobacteriia;o__PCC-6307;f__Cyanobiaceae;g__QBMD01	3	0	0	0
d__Bacteria;p__Cyanobacteria	d__Bacteria;p__Cyanobacteria;c__Cyanobacteriia;o__PCC-6307;f__Cyanobiaceae;g__RCC307	4	0	0	0
d__Bacteria;p__Cyanobacteria	d__Bacteria;p__Cyanobacteria;c__Cyanobacteriia;o__PCC-6307;f__Cyanobiaceae;g__Synechococcus_B	7	0	0	2
d__Bacteria;p__Cyanobacteria	d__Bacteria;p__Cyanobacteria;c__Cyanobacteriia;o__PCC-6307;f__Cyanobiaceae;g__Synechococcus_C	32	27	24	33
[truncated: 3,712 more rows]

## Sheet: Host genera with a single speci
Host Phylum	Host Genus	Number of species in host genus	Number of associated viruses in RefSeq	Number of IMG/VR v3 HQ sequences predicted to infect this taxon (score ≥95)	Number of IMG/VR v3 HQ sequences predicted to infect this taxon (score ≥90 & <95)
d__Archaea;p__	d__Archaea;p__;c__;o__Aenigmatarchaeales;f__Aenigmatarchaeaceae;g__Aenigmatarchaeum	1	0	0	0
d__Archaea;p__	d__Archaea;p__;c__;o__B1Sed10-29;f__B1Sed10-29;g__B1Sed10-29	1	0	0	0
d__Archaea;p__	d__Archaea;p__;c__;o__B1Sed10-29;f__B47-G15;g__B47-G15	1	0	0	0
d__Archaea;p__	d__Archaea;p__;c__B88-G9;o__B88-G9;f__B88-G9;g__B88-G9	1	0	0	0
d__Archaea;p__Aenigmatarchaeota	d__Archaea;p__Aenigmatarchaeota;c__Aenigmatarchaeia;o__Aenigmatarchaeales;f__Aenigmatarchaeaceae;g__Aenigmatarchaeum	1	0	0	0
d__Archaea;p__Aenigmatarchaeota	d__Archaea;p__Aenigmatarchaeota;c__Aenigmatarchaeia;o__Aenigmatarchaeales;f__Aenigmatarchaeaceae;g__CS1-C013	1	0	0	0
d__Archaea;p__Aenigmatarchaeota	d__Archaea;p__Aenigmatarchaeota;c__Aenigmatarchaeia;o__Aenigmatarchaeales;f__JAADFI01;g__JAADFI01	1	0	0	0
d__Archaea;p__Aenigmatarchaeota	d__Archaea;p__Aenigmatarchaeota;c__Aenigmatarchaeia;o__CG10238-14;f__CG10238-14;g__CG10238-14	1	0	0	0
d__Archaea;p__Aenigmatarchaeota	d__Archaea;p__Aenigmatarchaeota;c__Aenigmatarchaeia;o__CG10238-14;f__CG10238-14;g__RBG-16-49-10	1	0	0	0
d__Archaea;p__Aenigmatarchaeota	d__Archaea;p__Aenigmatarchaeota;c__Aenigmatarchaeia;o__CG10238-14;f__EX4484-224;g__EX4484-224	1	0	0	0
d__Archaea;p__Aenigmatarchaeota	d__Archaea;p__Aenigmatarchaeota;c__Aenigmatarchaeia;o__CG10238-14;f__EX4484-224;g__SpSt-28	1	0	0	0
d__Archaea;p__Aenigmatarchaeota	d__Archaea;p__Aenigmatarchaeota;c__Aenigmatarchaeia;o__CG10238-14;f__EX4484-224;g__SpSt-9	1	0	0	0
d__Archaea;p__Aenigmatarchaeota	d__Archaea;p__Aenigmatarchaeota;c__Aenigmatarchaeia;o__CG10238-14;f__SCSR01;g__JABABT01	1	0	0	0
d__Archaea;p__Aenigmatarchaeota	d__Archaea;p__Aenigmatarchaeota;c__Aenigmatarchaeia;o__CG10238-14;f__SCSR01;g__SCSR01	1	0	0	0
d__Archaea;p__Aenigmatarchaeota	d__Archaea;p__Aenigmatarchaeota;c__Aenigmatarchaeia;o__CG10238-14;f__SCSR01;g__SpSt-734	1	0	0	0
d__Archaea;p__Aenigmatarchaeota	d__Archaea;p__Aenigmatarchaeota;c__Aenigmatarchaeia;o__CG10238-14;f__SCSR01;g__SpSt-742	1	0	0	0
d__Archaea;p__Aenigmatarchaeota	d__Archaea;p__Aenigmatarchaeota;c__Aenigmatarchaeia;o__CG10238-14;f__SCSR01;g__SpSt-971	1	0	0	0
d__Archaea;p__Aenigmatarchaeota	d__Archaea;p__Aenigmatarchaeota;c__Aenigmatarchaeia;o__QMZP01;f__QMZP01;g__QMZP01	1	0	0	0
d__Archaea;p__Aenigmatarchaeota	d__Archaea;p__Aenigmatarchaeota;c__Aenigmatarchaeia;o__QMZP01;f__QMZP01;g__QMZY01	1	0	0	1
d__Archaea;p__Aenigmatarchaeota	d__Archaea;p__Aenigmatarchaeota;c__Aenigmatarchaeia;o__QMZP01;f__QMZT01;g__CS3-C152	1	0	0	0
d__Archaea;p__Aenigmatarchaeota	d__Archaea;p__Aenigmatarchaeota;c__Aenigmatarchaeia;o__QMZP01;f__QMZT01;g__JAADIF01	1	0	0	0
d__Archaea;p__Aenigmatarchaeota	d__Archaea;p__Aenigmatarchaeota;c__Aenigmatarchaeia;o__QMZP01;f__QMZT01;g__QMZT01	1	0	0	0
d__Archaea;p__Aenigmatarchaeota	d__Archaea;p__Aenigmatarchaeota;c__Aenigmatarchaeia;o__QMZP01;f__QMZZ01;g__QMZZ01	1	0	0	0
d__Archaea;p__Aenigmatarchaeota_A	d__Archaea;p__Aenigmatarchaeota_A;c__Aenigmatarchaeia_A;o__GW2011-AR5;f__GCA-2688965;g__GCA-2688965	1	0	1	15
d__Archaea;p__Aenigmatarchaeota_A	d__Archaea;p__Aenigmatarchaeota_A;c__Aenigmatarchaeia_A;o__GW2011-AR5;f__GW2011-AR5;g__CAIKBN01	1	0	0	0
d__Archaea;p__Aenigmatarchaeota_A	d__Archaea;p__Aenigmatarchaeota_A;c__Aenigmatarchaeia_A;o__GW2011-AR5;f__SpSt-1120;g__SpSt-1120	1	0	0	0
d__Archaea;p__Altarchaeota	d__Archaea;p__Altarchaeota;c__Altarchaeia;o__IMC4;f__IMC4;g__IMC4	1	0	0	0
d__Archaea;p__Altarchaeota	d__Archaea;p__Altarchaeota;c__Altarchaeia;o__IMC4;f__QMZM01;g__CAIYYO01	1	0	0	0
d__Archaea;p__Altarchaeota	d__Archaea;p__Altarchaeota;c__Altarchaeia;o__IMC4;f__QMZM01;g__QMZG01	1	0	0	0
d__Archaea;p__Altarchaeota	d__Archaea;p__Altarchaeota;c__Altarchaeia;o__IMC4;f__QMZM01;g__QMZJ01	1	0	0	0
d__Archaea;p__Altarchaeota	d__Archaea;p__Altarchaeota;c__Altarchaeia;o__IMC4;f__QMZM01;g__QMZM01	1	0	0	0
d__Archaea;p__Altarchaeota	d__Archaea;p__Altarchaeota;c__Altarchaeia;o__IMC4;f__SCGC-AAA252-I15;g__CABMCB01	1	0	0	0
d__Archaea;p__Altarchaeota	d__Archaea;p__Altarchaeota;c__Altarchaeia;o__IMC4;f__SCGC-AAA252-I15;g__DSAL01	1	0	0	0
d__Archaea;p__Altarchaeota	d__Archaea;p__Altarchaeota;c__Altarchaeia;o__IMC4;f__SCGC-AAA252-I15;g__SCGC-AAA252-I15	1	0	0	0
d__Archaea;p__Altarchaeota	d__Archaea;p__Altarchaeota;c__Altarchaeia;o__IMC4;f__WOR-SM1-SCG;g__WOR-SM1-SCG-A	1	0	0	0
d__Archaea;p__Asgardarchaeota	d__Archaea;p__Asgardarchaeota;c__Heimdallarchaeia;o__JABLTI01;f__JABLTI01;g__JABLTI01	1	0	0	0
d__Archaea;p__Asgardarchaeota	d__Archaea;p__Asgardarchaeota;c__Heimdallarchaeia;o__LC-2;f__LC-2;g__GCA-2728275	1	0	0	0
d__Archaea;p__Asgardarchaeota	d__Archaea;p__Asgardarchaeota;c__Heimdallarchaeia;o__LC-2;f__LC-2;g__LC-2	1	0	0	0
d__Archaea;p__Asgardarchaeota	d__Archaea;p__Asgardarchaeota;c__Heimdallarchaeia;o__LC-3;f__LC-3;g__LC-3	1	0	0	0
d__Archaea;p__Asgardarchaeota	d__Archaea;p__Asgardarchaeota;c__Lokiarchaeia;o__CR-4;f__AMARA-1;g__AMARA-1	1	0	0	0
d__Archaea;p__Asgardarchaeota	d__Archaea;p__Asgardarchaeota;c__Lokiarchaeia;o__CR-4;f__AMARA-1;g__Prometheoarchaeum	1	0	0	0
d__Archaea;p__Asgardarchaeota	d__Archaea;p__Asgardarchaeota;c__Lokiarchaeia;o__CR-4;f__CR-4;g__CR-4	1	0	0	0
d__Archaea;p__Asgardarchaeota	d__Archaea;p__Asgardarchaeota;c__Lokiarchaeia;o__Helarchaeales;f__HEL-GB-B;g__HEL-GB-B	1	0	0	0
d__Archaea;p__Asgardarchaeota	d__Archaea;p__Asgardarchaeota;c__Lokiarchaeia;o__Helarchaeales;f__JABXJV01;g__JABXJV01	1	0	0	1
d__Archaea;p__Asgardarchaeota	d__Archaea;p__Asgardarchaeota;c__Lokiarchaeia;o__Helarchaeales;f__RDOG01;g__RDOG01	1	0	0	0
d__Archaea;p__Asgardarchaeota	d__Archaea;p__Asgardarchaeota;c__Lokiarchaeia_A;o__Odinarchaeales;f__LCB-4;g__LCB-4	1	0	0	0
d__Archaea;p__Asgardarchaeota	d__Archaea;p__Asgardarchaeota;c__Thorarchaeia;o__Thorarchaeales;f__Thorarchaeaceae;g__B65-G9	1	0	0	0
d__Archaea;p__Asgardarchaeota	d__Archaea;p__Asgardarchaeota;c__Thorarchaeia;o__Thorarchaeales;f__Thorarchaeaceae;g__JACAEL01	1	0	0	0
d__Archaea;p__Asgardarchaeota	d__Archaea;p__Asgardarchaeota;c__Thorarchaeia;o__Thorarchaeales;f__Thorarchaeaceae;g__SHMX01	1	0	0	0
d__Archaea;p__Asgardarchaeota	d__Archaea;p__Asgardarchaeota;c__Thorarchaeia;o__Thorarchaeales;f__Thorarchaeaceae;g__TEKIR-12S	1	0	0	0
d__Archaea;p__Asgardarchaeota	d__Archaea;p__Asgardarchaeota;c__Thorarchaeia;o__Thorarchaeales;f__Thorarchaeaceae;g__TEKIR-14	1	0	0	0
d__Archaea;p__Asgardarchaeota	d__Archaea;p__Asgardarchaeota;c__Thorarchaeia;o__Thorarchaeales;f__Thorarchaeaceae;g__WTCK01	1	0	0	0
d__Archaea;p__EX4484-52	d__Archaea;p__EX4484-52;c__EX4484-52;o__EX4484-52;f__B79-G9;g__B79-G9	1	0	0	0
d__Archaea;p__EX4484-52	d__Archaea;p__EX4484-52;c__EX4484-52;o__EX4484-52;f__B79-G9;g__GLR112	1	0	0	0
d__Archaea;p__EX4484-52	d__Archaea;p__EX4484-52;c__EX4484-52;o__EX4484-52;f__JAADEF01;g__JAADEF01	1	0	0	0
d__Archaea;p__EX4484-52	d__Archaea;p__EX4484-52;c__EX4484-52;o__EX4484-52;f__LFW-46;g__LFW-46	1	0	0	0
d__Archaea;p__Hadarchaeota	d__Archaea;p__Hadarchaeota;c__B88-G9;o__B88-G9;f__B88-G9;g__B88-G9	1	0	0	0
d__Archaea;p__Halobacteriota	d__Archaea;p__Halobacteriota;c__Archaeoglobi;o__Archaeoglobales;f__Archaeoglobaceae;g__B5-G16	1	0	0	0
d__Archaea;p__Halobacteriota	d__Archaea;p__Halobacteriota;c__Archaeoglobi;o__Archaeoglobales;f__Archaeoglobaceae;g__Ferroglobus	1	0	0	0
d__Archaea;p__Halobacteriota	d__Archaea;p__Halobacteriota;c__Archaeoglobi;o__Archaeoglobales;f__Archaeoglobaceae;g__JdFR-22	1	0	0	0
d__Archaea;p__Halobacteriota	d__Archaea;p__Halobacteriota;c__Archaeoglobi;o__Archaeoglobales;f__Archaeoglobaceae;g__JdFR-37	1	0	0	0
d__Archaea;p__Halobacteriota	d__Archaea;p__Halobacteriota;c__Archaeoglobi;o__Archaeoglobales;f__Archaeoglobaceae;g__JdFR-41	1	0	0	0
d__Archaea;p__Halobacteriota	d__Archaea;p__Halobacteriota;c__Archaeoglobi;o__Archaeoglobales;f__JdFR-42;g__JdFR-42	1	0	0	0
d__Archaea;p__Halobacteriota	d__Archaea;p__Halobacteriota;c__Halobacteria;o__Halobacteriales;f__Haloarculaceae;g__HARCEL1	1	0	0	0
d__Archaea;p__Halobacteriota	d__Archaea;p__Halobacteriota;c__Halobacteria;o__Halobacteriales;f__Haloarculaceae;g__QH-10-67-22	1	0	0	0
d__Archaea;p__Halobacteriota	d__Archaea;p__Halobacteriota;c__Halobacteria;o__Halobacteriales;f__Haloarculaceae;g__QS-1-68-17	1	0	0	0
d__Archaea;p__Halobacteriota	d__Archaea;p__Halobacteriota;c__Halobacteria;o__Halobacteriales;f__Haloarculaceae;g__QS-4-69-31	1	0	0	0
d__Archaea;p__Halobacteriota	d__Archaea;p__Halobacteriota;c__Halobacteria;o__Halobacteriales;f__Haloarculaceae;g__QS-5-68-33	1	0	0	0
d__Archaea;p__Halobacteriota	d__Archaea;p__Halobacteriota;c__Halobacteria;o__Halobacteriales;f__Haloarculaceae;g__QS-5-70-15	1	0	0	0
d__Archaea;p__Halobacteriota	d__Archaea;p__Halobacteriota;c__Halobacteria;o__Halobacteriales;f__Haloarculaceae;g__SW-10-68-16	1	0	0	0
d__Archaea;p__Halobacteriota	d__Archaea;p__Halobacteriota;c__Halobacteria;o__Halobacteriales;f__Haloarculaceae;g__SW-9-67-25	1	0	0	0
d__Archaea;p__Halobacteriota	d__Archaea;p__Halobacteriota;c__Halobacteria;o__Halobacteriales;f__Haloarculaceae;g__Salinibaculum	1	0	0	0
d__Archaea;p__Halobacteriota	d__Archaea;p__Halobacteriota;c__Halobacteria;o__Halobacteriales;f__Haloarculaceae;g__Salinirussus	1	0	0	0
d__Archaea;p__Halobacteriota	d__Archaea;p__Halobacteriota;c__Halobacteria;o__Halobacteriales;f__Halobacteriaceae;g__Halanaeroarchaeum	1	0	0	0
d__Archaea;p__Halobacteriota	d__Archaea;p__Halobacteriota;c__Halobacteria;o__Halobacteriales;f__Halobacteriaceae;g__Halocalculus	1	0	0	0
d__Archaea;p__Halobacteriota	d__Archaea;p__Halobacteriota;c__Halobacteria;o__Halobacteriales;f__Halobacteriaceae;g__Halodesulfurarchaeum	1	0	0	0
d__Archaea;p__Halobacteriota	d__Archaea;p__Halobacteriota;c__Halobacteria;o__Halobacteriales;f__Halobacteriaceae;g__Salarchaeum	1	0	0	0
d__Archaea;p__Halobacteriota	d__Archaea;p__Halobacteriota;c__Halobacteria;o__Halobacteriales;f__Haloferacaceae;g__A07HB70	1	0	0	0
d__Archaea;p__Halobacteriota	d__Archaea;p__Halobacteriota;c__Halobacteria;o__Halobacteriales;f__Haloferacaceae;g__Halalkaliarchaeum	1	0	0	0
d__Archaea;p__Halobacteriota	d__Archaea;p__Halobacteriota;c__Halobacteria;o__Halobacteriales;f__Haloferacaceae;g__Haloparvum	1	0	0	0
d__Archaea;p__Halobacteriota	d__Archaea;p__Halobacteriota;c__Halobacteria;o__Halobacteriales;f__Haloferacaceae;g__J07HR59	1	0	0	0
d__Archaea;p__Halobacteriota	d__Archaea;p__Halobacteriota;c__Halobacteria;o__Halobacteriales;f__Haloferacaceae;g__PL-Br10-E2g29	1	0	0	0
d__Archaea;p__Halobacteriota	d__Archaea;p__Halobacteriota;c__Halobacteria;o__Halobacteriales;f__Natrialbaceae;g__Haloarchaeobius	1	0	0	0
d__Archaea;p__Halobacteriota	d__Archaea;p__Halobacteriota;c__Halobacteria;o__Halobacteriales;f__Natrialbaceae;g__Halobiforma_A	1	0	0	0
d__Archaea;p__Halobacteriota	d__Archaea;p__Halobacteriota;c__Halobacteria;o__Halobacteriales;f__Natrialbaceae;g__Halopiger_A	1	0	0	0
d__Archaea;p__Halobacteriota	d__Archaea;p__Halobacteriota;c__Halobacteria;o__Halobacteriales;f__Natrialbaceae;g__Halopiger_B	1	0	0	0
d__Archaea;p__Halobacteriota	d__Archaea;p__Halobacteriota;c__Halobacteria;o__Halobacteriales;f__Natrialbaceae;g__Halorubellus	1	0	0	0
d__Archaea;p__Halobacteriota	d__Archaea;p__Halobacteriota;c__Halobacteria;o__Halobacteriales;f__Natrialbaceae;g__Natronobacterium	1	0	0	0
d__Archaea;p__Halobacteriota	d__Archaea;p__Halobacteriota;c__Halobacteria;o__Halobacteriales;f__Natrialbaceae;g__Natronobacterium_A	1	0	0	0
d__Archaea;p__Halobacteriota	d__Archaea;p__Halobacteriota;c__Halobacteria;o__Halobacteriales;f__Natrialbaceae;g__Natronolimnohabitans	1	0	0	0
d__Archaea;p__Halobacteriota	d__Archaea;p__Halobacteriota;c__Halobacteria;o__Halobacteriales;f__Natrialbaceae;g__Saliphagus	1	0	0	0
d__Archaea;p__Halobacteriota	d__Archaea;p__Halobacteriota;c__Halobacteria;o__Halobacteriales;f__Natrialbaceae;g__Tc-Br11-E2g1	1	0	0	0
d__Archaea;p__Halobacteriota	d__Archaea;p__Halobacteriota;c__Halobacteria;o__Halobacteriales;f__Natrialbaceae;g__XQ-INN-246	1	0	0	0
d__Archaea;p__Halobacteriota	d__Archaea;p__Halobacteriota;c__Halobacteria;o__Halobacteriales;f__Natronoarchaeaceae;g__Natronoarchaeum	1	0	0	0
d__Archaea;p__Halobacteriota	d__Archaea;p__Halobacteriota;c__Halobacteria;o__Halobacteriales;f__PXRE01;g__PXRE01	1	0	0	0
d__Archaea;p__Halobacteriota	d__Archaea;p__Halobacteriota;c__Halobacteria;o__Halobacteriales;f__QS-1-68-20;g__QS-1-68-20	1	0	0	0
d__Archaea;p__Halobacteriota	d__Archaea;p__Halobacteriota;c__Halobacteria;o__Halobacteriales;f__Salinarchaeaceae;g__Salinarchaeum	1	0	0	0
d__Archaea;p__Halobacteriota	d__Archaea;p__Halobacteriota;c__Methanomicrobia;o__Methanomicrobiales;f__Methanoculleaceae;g__Methanoculleus_A	1	0	0	0
d__Archaea;p__Halobacteriota	d__Archaea;p__Halobacteriota;c__Methanomicrobia;o__Methanomicrobiales;f__Methanoculleaceae;g__UBA206	1	0	0	0
d__Archaea;p__Halobacteriota	d__Archaea;p__Halobacteriota;c__Methanomicrobia;o__Methanomicrobiales;f__Methanoculleaceae;g__UBA207	1	0	0	0
d__Archaea;p__Halobacteriota	d__Archaea;p__Halobacteriota;c__Methanomicrobia;o__Methanomicrobiales;f__Methanomicrobiaceae;g__DSDF01	1	0	0	0
d__Archaea;p__Halobacteriota	d__Archaea;p__Halobacteriota;c__Methanomicrobia;o__Methanomicrobiales;f__Methanomicrobiaceae;g__Methanomicrobium	1	0	0	0
d__Archaea;p__Halobacteriota	d__Archaea;p__Halobacteriota;c__Methanomicrobia;o__Methanomicrobiales;f__Methanomicrobiaceae;g__Methanoplanus	1	0	0	0
d__Archaea;p__Halobacteriota	d__Archaea;p__Halobacteriota;c__Methanomicrobia;o__Methanomicrobiales;f__Methanoregulaceae;g__UBA467	1	0	0	0
d__Archaea;p__Halobacteriota	d__Archaea;p__Halobacteriota;c__Methanomicrobia;o__Methanomicrobiales;f__Methanosphaerulaceae;g__Methanosphaerula	1	0	0	0
d__Archaea;p__Halobacteriota	d__Archaea;p__Halobacteriota;c__Methanomicrobia;o__Methanomicrobiales;f__Methanospirillaceae;g__CAIYHQ01	1	0	0	19
d__Archaea;p__Halobacteriota	d__Archaea;p__Halobacteriota;c__Methanomicrobia;o__Methanomicrobiales;f__Methanospirillaceae;g__WRER01	1	0	0	0
d__Archaea;p__Halobacteriota	d__Archaea;p__Halobacteriota;c__Methanonatronarchaeia;o__Methanonatronarchaeales;f__Methanohalarchaeaceae;g__Methanohalarchaeum	1	0	0	0
d__Archaea;p__Halobacteriota	d__Archaea;p__Halobacteriota;c__Methanonatronarchaeia;o__Methanonatronarchaeales;f__PZKD01;g__PZKD01	1	0	0	0
d__Archaea;p__Halobacteriota	d__Archaea;p__Halobacteriota;c__Methanosarcinia;o__Methanosarcinales;f__HR1;g__HR1	1	0	0	7
d__Archaea;p__Halobacteriota	d__Archaea;p__Halobacteriota;c__Methanosarcinia;o__Methanosarcinales;f__HR1;g__QBUR01	1	0	0	0
d__Archaea;p__Halobacteriota	d__Archaea;p__Halobacteriota;c__Methanosarcinia;o__Methanosarcinales;f__Methanoperedenaceae;g__Methanoperedens_A	1	0	0	0
d__Archaea;p__Halobacteriota	d__Archaea;p__Halobacteriota;c__Methanosarcinia;o__Methanosarcinales;f__Methanoperedenaceae;g__UBA10536	1	0	0	0
d__Archaea;p__Halobacteriota	d__Archaea;p__Halobacteriota;c__Methanosarcinia;o__Methanosarcinales;f__Methanosarcinaceae;g__JAAXQB01	1	0	0	1
d__Archaea;p__Halobacteriota	d__Archaea;p__Halobacteriota;c__Methanosarcinia;o__Methanosarcinales;f__Methanosarcinaceae;g__Methanohalobium	1	0	0	0
d__Archaea;p__Halobacteriota	d__Archaea;p__Halobacteriota;c__Methanosarcinia;o__Methanotrichales;f__Methanotrichaceae;g__Fen-7	1	0	0	0
d__Archaea;p__Halobacteriota	d__Archaea;p__Halobacteriota;c__Methanosarcinia;o__Methanotrichales;f__Methanotrichaceae;g__JAAEEW01	1	0	0	0
d__Archaea;p__Halobacteriota	d__Archaea;p__Halobacteriota;c__Methanosarcinia;o__Methanotrichales;f__Methanotrichaceae;g__JABLXE01	1	0	0	0
d__Archaea;p__Halobacteriota	d__Archaea;p__Halobacteriota;c__Methanosarcinia;o__Methanotrichales;f__Methanotrichaceae;g__MVQI01	1	0	0	2
d__Archaea;p__Halobacteriota	d__Archaea;p__Halobacteriota;c__Methanosarcinia;o__Methanotrichales;f__Methanotrichaceae;g__Methanothrix_B	1	0	0	0
d__Archaea;p__Halobacteriota	d__Archaea;p__Halobacteriota;c__Methanosarcinia;o__Methanotrichales;f__Methanotrichaceae;g__UBA114	1	0	0	0
d__Archaea;p__Halobacteriota	d__Archaea;p__Halobacteriota;c__Methanosarcinia;o__Methanotrichales;f__Methanotrichaceae;g__UBA204	1	0	0	0
d__Archaea;p__Halobacteriota	d__Archaea;p__Halobacteriota;c__Methanosarcinia_A;o__Methanosarcinales_A;f__Methermicoccaceae;g__Methermicoccus	1	0	0	2
d__Archaea;p__Halobacteriota	d__Archaea;p__Halobacteriota;c__Syntropharchaeia;o__ANME-1;f__ANME-1;g__ANME-1-THS	1	0	0	0
d__Archaea;p__Halobacteriota	d__Archaea;p__Halobacteriota;c__Syntropharchaeia;o__ANME-1;f__ANME-1;g__ANME1a	1	0	0	0
d__Archaea;p__Halobacteriota	d__Archaea;p__Halobacteriota;c__Syntropharchaeia;o__ANME-1;f__ANME-1;g__G60ANME1	1	0	0	0
d__Archaea;p__Halobacteriota	d__Archaea;p__Halobacteriota;c__Syntropharchaeia;o__ANME-1;f__ANME-1;g__WJOV01	1	0	0	0
d__Archaea;p__Halobacteriota	d__Archaea;p__Halobacteriota;c__Syntropharchaeia;o__ANME-1;f__B39-G2;g__B39-G2	1	0	0	1
d__Archaea;p__Halobacteriota	d__Archaea;p__Halobacteriota;c__Syntropharchaeia;o__Syntropharchaeales;f__Syntropharchaeaceae;g__Syntropharchaeum	1	0	0	1
d__Archaea;p__Halobacteriota	d__Archaea;p__Halobacteriota;c__Syntropharchaeia;o__Syntropharchaeales;f__Syntropharchaeaceae;g__Syntropharchaeum_A	1	0	0	0
d__Archaea;p__Huberarchaeota	d__Archaea;p__Huberarchaeota;c__Huberarchaeia;o__Huberarchaeales;f__Huberarchaeaceae;g__Huberarchaeum	1	0	0	0
d__Archaea;p__Hydrothermarchaeota	d__Archaea;p__Hydrothermarchaeota;c__Hydrothermarchaeia;o__Hydrothermarchaeales;f__BMS3B;g__JAADFH01	1	0	0	0
d__Archaea;p__Hydrothermarchaeota	d__Archaea;p__Hydrothermarchaeota;c__Hydrothermarchaeia;o__Hydrothermarchaeales;f__BMS3B;g__JAADFX01	1	0	0	0
d__Archaea;p__Hydrothermarchaeota	d__Archaea;p__Hydrothermarchaeota;c__Hydrothermarchaeia;o__Hydrothermarchaeales;f__Hydrothermarchaeaceae;g__Hydrothermarchaeum	1	0	0	0
d__Archaea;p__Hydrothermarchaeota	d__Archaea;p__Hydrothermarchaeota;c__Hydrothermarchaeia;o__Hydrothermarchaeales;f__JAADFM01;g__JAADFM01	1	0	0	0
d__Archaea;p__Hydrothermarchaeota	d__Archaea;p__Hydrothermarchaeota;c__Hydrothermarchaeia;o__Hydrothermarchaeales;f__SZUA-236;g__J060	1	0	0	0
d__Archaea;p__Iainarchaeota	d__Archaea;p__Iainarchaeota;c__Iainarchaeia;o__0-14-0-20-30-16;f__CSSED10-239;g__CSSED10-239	1	0	0	0
d__Archaea;p__Iainarchaeota	d__Archaea;p__Iainarchaeota;c__Iainarchaeia;o__0-14-0-20-30-16;f__CSSED10-239;g__Forterrea	1	0	0	0
d__Archaea;p__Iainarchaeota	d__Archaea;p__Iainarchaeota;c__Iainarchaeia;o__B1Sed10-29;f__B1Sed10-29;g__CSSED10-269	1	0	0	0
d__Archaea;p__Iainarchaeota	d__Archaea;p__Iainarchaeota;c__Iainarchaeia;o__B1Sed10-29;f__B47-G15;g__B47-G15	1	0	0	1
d__Archaea;p__Iainarchaeota	d__Archaea;p__Iainarchaeota;c__Iainarchaeia;o__Iainarchaeales;f__0-14-0-20-34-12;g__0-14-0-20-34-12	1	0	0	0
d__Archaea;p__Iainarchaeota	d__Archaea;p__Iainarchaeota;c__Iainarchaeia;o__Iainarchaeales;f__1-14-0-10-31-34;g__1-14-0-10-31-34	1	0	0	0
d__Archaea;p__Iainarchaeota	d__Archaea;p__Iainarchaeota;c__Iainarchaeia;o__Iainarchaeales;f__DTGL01;g__DTGL01	1	0	0	0
d__Archaea;p__Iainarchaeota	d__Archaea;p__Iainarchaeota;c__Iainarchaeia;o__Iainarchaeales;f__GCA-2688035;g__GCA-2688035	1	0	0	0
d__Archaea;p__Iainarchaeota	d__Archaea;p__Iainarchaeota;c__Iainarchaeia;o__Iainarchaeales;f__GW2011-AR10;g__GW2011-AR10	1	0	0	0
d__Archaea;p__Iainarchaeota	d__Archaea;p__Iainarchaeota;c__Iainarchaeia;o__Iainarchaeales;f__Iainarchaeaceae;g__Iainarchaeum	1	0	0	0
d__Archaea;p__Iainarchaeota	d__Archaea;p__Iainarchaeota;c__Iainarchaeia;o__Iainarchaeales;f__UBA10191;g__UBA10191	1	0	0	0
d__Archaea;p__Iainarchaeota	d__Archaea;p__Iainarchaeota;c__Iainarchaeia;o__Iainarchaeales;f__UBA10219;g__UBA10219	1	0	0	0
d__Archaea;p__Iainarchaeota	d__Archaea;p__Iainarchaeota;c__Iainarchaeia;o__JAADDC01;f__JAADDC01;g__JAADDC01	1	0	0	0
d__Archaea;p__Iainarchaeota	d__Archaea;p__Iainarchaeota;c__Iainarchaeia;o__JAADDC01;f__JAADDC01;g__JAADDH01	1	0	0	0
d__Archaea;p__Methanobacteriota	d__Archaea;p__Methanobacteriota;c__Methanobacteria;o__Methanobacteriales;f__Methanobacteriaceae;g__CADBMS01	1	0	0	0
d__Archaea;p__Methanobacteriota	d__Archaea;p__Methanobacteriota;c__Methanobacteria;o__Methanobacteriales;f__Methanobacteriaceae;g__UBA117	1	0	0	1
d__Archaea;p__Methanobacteriota	d__Archaea;p__Methanobacteriota;c__Methanobacteria;o__Methanobacteriales;f__Methanobacteriaceae;g__UBA412	1	0	0	0
d__Archaea;p__Methanobacteriota	d__Archaea;p__Methanobacteriota;c__Methanobacteria;o__Methanobacteriales;f__Methanobacteriaceae;g__UBA587	1	0	0	0
d__Archaea;p__Methanobacteriota	d__Archaea;p__Methanobacteriota;c__Methanobacteria;o__Methanobacteriales;f__Methanothermaceae;g__Methanothermus	1	0	0	0
d__Archaea;p__Methanobacteriota	d__Archaea;p__Methanobacteriota;c__Methanococci;o__Methanococcales;f__Methanococcaceae;g__Methanothermococcus	1	0	0	0
d__Archaea;p__Methanobacteriota	d__Archaea;p__Methanobacteriota;c__Thermococci;o__Methanofastidiosales;f__B48-G16;g__B48-G16	1	0	0	0
d__Archaea;p__Methanobacteriota	d__Archaea;p__Methanobacteriota;c__Thermococci;o__Thermococcales;f__Thermococcaceae;g__Thermococcus_C	1	0	0	0
d__Archaea;p__Micrarchaeota	d__Archaea;p__Micrarchaeota;c__Micrarchaeia;o__B9-G16;f__B9-G16;g__B9-G16	1	0	0	0
d__Archaea;p__Micrarchaeota	d__Archaea;p__Micrarchaeota;c__Micrarchaeia;o__B9-G16;f__B9-G16;g__CABMJK01	1	0	0	0
d__Archaea;p__Micrarchaeota	d__Archaea;p__Micrarchaeota;c__Micrarchaeia;o__CABMDC01;f__CABMDC01;g__CABMDC01	1	0	0	0
d__Archaea;p__Micrarchaeota	d__Archaea;p__Micrarchaeota;c__Micrarchaeia;o__CABMEP01;f__CABMEP01;g__CABMEP01	1	0	0	0
d__Archaea;p__Micrarchaeota	d__Archaea;p__Micrarchaeota;c__Micrarchaeia;o__CABMEP01;f__CABMEP01;g__DTQF01	1	0	0	0
d__Archaea;p__Micrarchaeota	d__Archaea;p__Micrarchaeota;c__Micrarchaeia;o__DTNL01;f__DTGH01;g__DTGH01	1	0	0	0
d__Archaea;p__Micrarchaeota	d__Archaea;p__Micrarchaeota;c__Micrarchaeia;o__DTNL01;f__DTNL01;g__CAISET01	1	0	0	0
d__Archaea;p__Micrarchaeota	d__Archaea;p__Micrarchaeota;c__Micrarchaeia;o__DTNL01;f__DTNL01;g__CAIXRF01	1	0	0	0
d__Archaea;p__Micrarchaeota	d__Archaea;p__Micrarchaeota;c__Micrarchaeia;o__DTNL01;f__DTNL01;g__DTNL01	1	0	0	0
d__Archaea;p__Micrarchaeota	d__Archaea;p__Micrarchaeota;c__Micrarchaeia;o__Micrarchaeales;f__Micrarchaeaceae;g__CABMGC01	1	0	0	0
d__Archaea;p__Micrarchaeota	d__Archaea;p__Micrarchaeota;c__Micrarchaeia;o__Micrarchaeales;f__Micrarchaeaceae;g__CAIOIN01	1	0	0	0
d__Archaea;p__Micrarchaeota	d__Archaea;p__Micrarchaeota;c__Micrarchaeia;o__Micrarchaeales;f__Micrarchaeaceae;g__CAISDH01	1	0	0	0
d__Archaea;p__Micrarchaeota	d__Archaea;p__Micrarchaeota;c__Micrarchaeia;o__Micrarchaeales;f__Micrarchaeaceae;g__Mancarchaeum	1	0	0	0
d__Archaea;p__Micrarchaeota	d__Archaea;p__Micrarchaeota;c__Micrarchaeia;o__Micrarchaeales;f__Micrarchaeaceae;g__Micrarchaeum	1	0	0	0
d__Archaea;p__Micrarchaeota	d__Archaea;p__Micrarchaeota;c__Micrarchaeia;o__Micrarchaeales;f__Micrarchaeaceae;g__UBA12276	1	0	0	0
d__Archaea;p__Micrarchaeota	d__Archaea;p__Micrarchaeota;c__Micrarchaeia;o__Micrarchaeales;f__Micrarchaeaceae;g__UBA581	1	0	0	0
d__Archaea;p__Micrarchaeota	d__Archaea;p__Micrarchaeota;c__Micrarchaeia;o__UBA10214;f__CG1-02-47-40;g__CG1-02-47-40	1	0	0	0
d__Archaea;p__Micrarchaeota	d__Archaea;p__Micrarchaeota;c__Micrarchaeia;o__UBA10214;f__J096;g__DTGI01	1	0	0	0
d__Archaea;p__Micrarchaeota	d__Archaea;p__Micrarchaeota;c__Micrarchaeia;o__UBA10214;f__J096;g__J096	1	0	0	0
d__Archaea;p__Micrarchaeota	d__Archaea;p__Micrarchaeota;c__Micrarchaeia;o__UBA10214;f__UBA10161;g__1-14-0-10-45-29	1	0	0	0
d__Archaea;p__Micrarchaeota	d__Archaea;p__Micrarchaeota;c__Micrarchaeia;o__UBA10214;f__UBA10161;g__CABMCJ01	1	0	0	0
d__Archaea;p__Micrarchaeota	d__Archaea;p__Micrarchaeota;c__Micrarchaeia;o__UBA10214;f__UBA10161;g__DTIH01	1	0	0	0
d__Archaea;p__Micrarchaeota	d__Archaea;p__Micrarchaeota;c__Micrarchaeia;o__UBA10214;f__UBA10214;g__CAIKOA01	1	0	0	0
d__Archaea;p__Micrarchaeota	d__Archaea;p__Micrarchaeota;c__Micrarchaeia;o__UBA10214;f__UBA10214;g__CAILMQ01	1	0	0	0
d__Archaea;p__Micrarchaeota	d__Archaea;p__Micrarchaeota;c__Micrarchaeia;o__UBA10214;f__UBA10214;g__DTNT01	1	0	0	0
d__Archaea;p__Micrarchaeota	d__Archaea;p__Micrarchaeota;c__Micrarchaeia;o__UBA10214;f__UBA10214;g__UBA10214	1	0	0	0
d__Archaea;p__Micrarchaeota	d__Archaea;p__Micrarchaeota;c__Micrarchaeia;o__UBA10214;f__UBA8471;g__UBA8471	1	0	0	0
d__Archaea;p__Micrarchaeota	d__Archaea;p__Micrarchaeota;c__Micrarchaeia;o__UBA8480;f__CABMDW01;g__CABMDW01	1	0	0	0
d__Archaea;p__Micrarchaeota	d__Archaea;p__Micrarchaeota;c__Micrarchaeia;o__UBA8480;f__CAINOH01;g__CAINOH01	1	0	0	0
d__Archaea;p__Micrarchaeota	d__Archaea;p__Micrarchaeota;c__Micrarchaeia;o__UBA8480;f__CAITNU01;g__CAITNU01	1	0	0	0
d__Archaea;p__Micrarchaeota	d__Archaea;p__Micrarchaeota;c__Micrarchaeia;o__UBA8480;f__DTNV01;g__DTNV01	1	0	0	0
d__Archaea;p__Micrarchaeota	d__Archaea;p__Micrarchaeota;c__Micrarchaeia;o__UBA8480;f__SBBD01;g__SBBD01	1	0	0	0
d__Archaea;p__Micrarchaeota	d__Archaea;p__Micrarchaeota;c__Micrarchaeia;o__UBA8480;f__UBA10210;g__JABWCK01	1	0	0	0
d__Archaea;p__Micrarchaeota	d__Archaea;p__Micrarchaeota;c__Micrarchaeia;o__UBA8480;f__UBA10210;g__UBA10210	1	0	0	0
d__Archaea;p__Micrarchaeota	d__Archaea;p__Micrarchaeota;c__Micrarchaeia;o__UBA8480;f__UBA93;g__UBA93	1	0	0	0
d__Archaea;p__Micrarchaeota	d__Archaea;p__Micrarchaeota;c__Micrarchaeia;o__UBA8480;f__UBA93;g__UBA95	1	0	0	0
d__Archaea;p__Micrarchaeota	d__Archaea;p__Micrarchaeota;c__Micrarchaeia;o__UBA8480;f__UBA97;g__UBA97	1	0	0	0
d__Archaea;p__Nanoarchaeota	d__Archaea;p__Nanoarchaeota;c__Nanoarchaeia;o__B33-G15;f__B33-G15;g__B33-G15	1	0	0	0
d__Archaea;p__Nanoarchaeota	d__Archaea;p__Nanoarchaeota;c__Nanoarchaeia;o__CG07-land;f__CG07-land;g__CABMEV01	1	0	0	0
d__Archaea;p__Nanoarchaeota	d__Archaea;p__Nanoarchaeota;c__Nanoarchaeia;o__CG07-land;f__CG07-land;g__CG07-land	1	0	0	0
d__Archaea;p__Nanoarchaeota	d__Archaea;p__Nanoarchaeota;c__Nanoarchaeia;o__CSSed11-243R1;f__CSSed11-243R1;g__DTJS01	1	0	0	0
d__Archaea;p__Nanoarchaeota	d__Archaea;p__Nanoarchaeota;c__Nanoarchaeia;o__DTBS01;f__DTBS01;g__DTBS01	1	0	0	0
d__Archaea;p__Nanoarchaeota	d__Archaea;p__Nanoarchaeota;c__Nanoarchaeia;o__Nanoarchaeales;f__Nanoarchaeaceae;g__Nanoarchaeum	1	0	0	0
d__Archaea;p__Nanoarchaeota	d__Archaea;p__Nanoarchaeota;c__Nanoarchaeia;o__Nanoarchaeales;f__Nanopusillaceae;g__DSQZ01	1	0	0	0
d__Archaea;p__Nanoarchaeota	d__Archaea;p__Nanoarchaeota;c__Nanoarchaeia;o__Nanoarchaeales;f__Nanopusillaceae;g__Nanoclepta	1	0	0	0
d__Archaea;p__Nanoarchaeota	d__Archaea;p__Nanoarchaeota;c__Nanoarchaeia;o__PEZQ01;f__PEZQ01;g__PEZQ01	1	0	0	0
d__Archaea;p__Nanoarchaeota	d__Archaea;p__Nanoarchaeota;c__Nanoarchaeia;o__Pacearchaeales;f__ARS1160;g__ARS10	1	0	15	67
d__Archaea;p__Nanoarchaeota	d__Archaea;p__Nanoarchaeota;c__Nanoarchaeia;o__Pacearchaeales;f__ARS1160;g__ARS1160	1	0	0	3
d__Archaea;p__Nanoarchaeota	d__Archaea;p__Nanoarchaeota;c__Nanoarchaeia;o__Pacearchaeales;f__ARS1160;g__CABMGO01	1	0	0	0
d__Archaea;p__Nanoarchaeota	d__Archaea;p__Nanoarchaeota;c__Nanoarchaeia;o__Pacearchaeales;f__ARS1160;g__CAIKMX01	1	0	0	0
d__Archaea;p__Nanoarchaeota	d__Archaea;p__Nanoarchaeota;c__Nanoarchaeia;o__Pacearchaeales;f__ARS1160;g__J156	1	0	0	0
d__Archaea;p__Nanoarchaeota	d__Archaea;p__Nanoarchaeota;c__Nanoarchaeia;o__Pacearchaeales;f__ARS1285;g__CABMGE01	1	0	0	0
d__Archaea;p__Nanoarchaeota	d__Archaea;p__Nanoarchaeota;c__Nanoarchaeia;o__Pacearchaeales;f__ARS1285;g__CAIPOI01	1	0	0	0
d__Archaea;p__Nanoarchaeota	d__Archaea;p__Nanoarchaeota;c__Nanoarchaeia;o__Pacearchaeales;f__ARS1285;g__DTIM01	1	0	0	0
d__Archaea;p__Nanoarchaeota	d__Archaea;p__Nanoarchaeota;c__Nanoarchaeia;o__Pacearchaeales;f__CG1-02-31-27;g__CG1-02-31-27	1	0	0	0
d__Archaea;p__Nanoarchaeota	d__Archaea;p__Nanoarchaeota;c__Nanoarchaeia;o__Pacearchaeales;f__DRVD01;g__DRVD01	1	0	0	0
d__Archaea;p__Nanoarchaeota	d__Archaea;p__Nanoarchaeota;c__Nanoarchaeia;o__Pacearchaeales;f__DTIR01;g__DTIR01	1	0	0	0
d__Archaea;p__Nanoarchaeota	d__Archaea;p__Nanoarchaeota;c__Nanoarchaeia;o__Pacearchaeales;f__EX4484-31;g__EX4484-31	1	0	0	0
d__Archaea;p__Nanoarchaeota	d__Archaea;p__Nanoarchaeota;c__Nanoarchaeia;o__Pacearchaeales;f__GW2011-AR1;g__ARS1301	1	0	0	0
d__Archaea;p__Nanoarchaeota	d__Archaea;p__Nanoarchaeota;c__Nanoarchaeia;o__Pacearchaeales;f__GW2011-AR1;g__ASMP01	1	0	0	0
d__Archaea;p__Nanoarchaeota	d__Archaea;p__Nanoarchaeota;c__Nanoarchaeia;o__Pacearchaeales;f__GW2011-AR1;g__BMS3ABIN17	1	0	0	0
d__Archaea;p__Nanoarchaeota	d__Archaea;p__Nanoarchaeota;c__Nanoarchaeia;o__Pacearchaeales;f__GW2011-AR1;g__CABMGN01	1	0	0	0
d__Archaea;p__Nanoarchaeota	d__Archaea;p__Nanoarchaeota;c__Nanoarchaeia;o__Pacearchaeales;f__GW2011-AR1;g__EX4484-71	1	0	0	0
d__Archaea;p__Nanoarchaeota	d__Archaea;p__Nanoarchaeota;c__Nanoarchaeia;o__Pacearchaeales;f__GW2011-AR1;g__GW2011-AR13	1	0	0	0
d__Archaea;p__Nanoarchaeota	d__Archaea;p__Nanoarchaeota;c__Nanoarchaeia;o__Pacearchaeales;f__GW2011-AR1;g__JWKY01	1	0	0	0
d__Archaea;p__Nanoarchaeota	d__Archaea;p__Nanoarchaeota;c__Nanoarchaeia;o__Pacearchaeales;f__GW2011-AR1;g__MWBV01	1	0	0	0
d__Archaea;p__Nanoarchaeota	d__Archaea;p__Nanoarchaeota;c__Nanoarchaeia;o__Pacearchaeales;f__GW2011-AR1;g__PFCY01	1	0	0	0
d__Archaea;p__Nanoarchaeota	d__Archaea;p__Nanoarchaeota;c__Nanoarchaeia;o__Pacearchaeales;f__MFWN01;g__MFWN01	1	0	0	0
d__Archaea;p__Nanoarchaeota	d__Archaea;p__Nanoarchaeota;c__Nanoarchaeia;o__Pacearchaeales;f__PEVX01;g__PEVX01	1	0	0	0
d__Archaea;p__Nanoarchaeota	d__Archaea;p__Nanoarchaeota;c__Nanoarchaeia;o__Pacearchaeales;f__PFDC01;g__PFDC01	1	0	0	0
d__Archaea;p__Nanoarchaeota	d__Archaea;p__Nanoarchaeota;c__Nanoarchaeia;o__Pacearchaeales;f__PWGL01;g__PWGL01	1	0	0	0
d__Archaea;p__Nanoarchaeota	d__Archaea;p__Nanoarchaeota;c__Nanoarchaeia;o__Pacearchaeales;f__UBA12030;g__UBA12030	1	0	0	0
d__Archaea;p__Nanoarchaeota	d__Archaea;p__Nanoarchaeota;c__Nanoarchaeia;o__Pacearchaeales;f__UBA284;g__UBA284	1	0	0	0
d__Archaea;p__Nanoarchaeota	d__Archaea;p__Nanoarchaeota;c__Nanoarchaeia;o__Pacearchaeales;f__UBA73;g__1-14-0-10-34-76	1	0	0	0
d__Archaea;p__Nanoarchaeota	d__Archaea;p__Nanoarchaeota;c__Nanoarchaeia;o__Pacearchaeales;f__UBA73;g__ARS1309	1	0	0	0
d__Archaea;p__Nanoarchaeota	d__Archaea;p__Nanoarchaeota;c__Nanoarchaeia;o__Pacearchaeales;f__UBA73;g__ARS23	1	0	0	4
d__Archaea;p__Nanoarchaeota	d__Archaea;p__Nanoarchaeota;c__Nanoarchaeia;o__Pacearchaeales;f__UBA73;g__ARS50	1	0	0	0
d__Archaea;p__Nanoarchaeota	d__Archaea;p__Nanoarchaeota;c__Nanoarchaeia;o__Pacearchaeales;f__UBA73;g__CAIQQL01	1	0	0	3
d__Archaea;p__Nanoarchaeota	d__Archaea;p__Nanoarchaeota;c__Nanoarchaeia;o__Pacearchaeales;f__UBA73;g__CG1-02-35-32	1	0	0	0
d__Archaea;p__Nanoarchaeota	d__Archaea;p__Nanoarchaeota;c__Nanoarchaeia;o__Pacearchaeales;f__UBA73;g__CG1-02-39-14	1	0	0	0
d__Archaea;p__Nanoarchaeota	d__Archaea;p__Nanoarchaeota;c__Nanoarchaeia;o__Pacearchaeales;f__UBA73;g__J144	1	0	0	0
d__Archaea;p__Nanoarchaeota	d__Archaea;p__Nanoarchaeota;c__Nanoarchaeia;o__Pacearchaeales;f__UBA73;g__PSPM01	1	0	0	0
d__Archaea;p__Nanoarchaeota	d__Archaea;p__Nanoarchaeota;c__Nanoarchaeia;o__Pacearchaeales;f__UBA73;g__SICU01	1	0	0	0
d__Archaea;p__Nanoarchaeota	d__Archaea;p__Nanoarchaeota;c__Nanoarchaeia;o__Pacearchaeales;f__UBA73;g__SICV01	1	0	0	0
d__Archaea;p__Nanoarchaeota	d__Archaea;p__Nanoarchaeota;c__Nanoarchaeia;o__Pacearchaeales;f__UBA73;g__UBA73	1	0	0	0
d__Archaea;p__Nanoarchaeota	d__Archaea;p__Nanoarchaeota;c__Nanoarchaeia;o__Pacearchaeales;f__UBA73;g__UBA92	1	0	0	0
d__Archaea;p__Nanoarchaeota	d__Archaea;p__Nanoarchaeota;c__Nanoarchaeia;o__SCGC-AAA011-G17;f__ARS1178;g__ARS1178	1	0	0	0
d__Archaea;p__Nanoarchaeota	d__Archaea;p__Nanoarchaeota;c__Nanoarchaeia;o__SCGC-AAA011-G17;f__GCA-2687185;g__GCA-2687185	1	0	0	1
d__Archaea;p__Nanoarchaeota	d__Archaea;p__Nanoarchaeota;c__Nanoarchaeia;o__SCGC-AAA011-G17;f__GCA-2687815;g__GCA-2687815	1	0	0	1
d__Archaea;p__Nanoarchaeota	d__Archaea;p__Nanoarchaeota;c__Nanoarchaeia;o__SCGC-AAA011-G17;f__GCA-2688095;g__GCA-2688095	1	0	0	0
d__Archaea;p__Nanoarchaeota	d__Archaea;p__Nanoarchaeota;c__Nanoarchaeia;o__SCGC-AAA011-G17;f__GW2011-AR17;g__J104	1	0	0	0
d__Archaea;p__Nanoarchaeota	d__Archaea;p__Nanoarchaeota;c__Nanoarchaeia;o__SCGC-AAA011-G17;f__GW2011-AR17;g__UBA9640	1	0	0	0
d__Archaea;p__Nanoarchaeota	d__Archaea;p__Nanoarchaeota;c__Nanoarchaeia;o__SCGC-AAA011-G17;f__GW2011-AR18;g__GW2011-AR18	1	0	0	0
d__Archaea;p__Nanoarchaeota	d__Archaea;p__Nanoarchaeota;c__Nanoarchaeia;o__SCGC-AAA011-G17;f__GW2011-AR20;g__GCA-2688355	1	0	0	0
d__Archaea;p__Nanoarchaeota	d__Archaea;p__Nanoarchaeota;c__Nanoarchaeia;o__SCGC-AAA011-G17;f__GW2011-AR20;g__GW2011-AR20	1	0	0	0
d__Archaea;p__Nanoarchaeota	d__Archaea;p__Nanoarchaeota;c__Nanoarchaeia;o__SCGC-AAA011-G17;f__PNOQ01;g__PNOQ01	1	0	0	0
d__Archaea;p__Nanoarchaeota	d__Archaea;p__Nanoarchaeota;c__Nanoarchaeia;o__SCGC-AAA011-G17;f__SCGC-AAA011-G17;g__SCGC-AAA011-G17	1	0	0	0
d__Archaea;p__Nanoarchaeota	d__Archaea;p__Nanoarchaeota;c__Nanoarchaeia;o__SCGC-AAA011-G17;f__UBA489;g__UBA489	1	0	0	0
d__Archaea;p__Nanoarchaeota	d__Archaea;p__Nanoarchaeota;c__Nanoarchaeia;o__UBA10117;f__ARS21;g__JAAZWY01	1	0	0	0
d__Archaea;p__Nanoarchaeota	d__Archaea;p__Nanoarchaeota;c__Nanoarchaeia;o__UBA10117;f__UBA10117;g__CAIPHS01	1	0	0	0
d__Archaea;p__Nanoarchaeota	d__Archaea;p__Nanoarchaeota;c__Nanoarchaeia;o__UBA10117;f__UBA10117;g__DTIP01	1	0	0	0
d__Archaea;p__Nanoarchaeota	d__Archaea;p__Nanoarchaeota;c__Nanoarchaeia;o__UBA10117;f__UBA10117;g__UBA10117	1	0	0	0
d__Archaea;p__Nanoarchaeota	d__Archaea;p__Nanoarchaeota;c__Nanoarchaeia;o__UBA583;f__UBA583;g__CSBR16-154	1	0	0	0
d__Archaea;p__Nanoarchaeota	d__Archaea;p__Nanoarchaeota;c__Nanoarchaeia;o__UBA583;f__UBA583;g__UBA431	1	0	0	0
d__Archaea;p__Nanoarchaeota	d__Archaea;p__Nanoarchaeota;c__Nanoarchaeia;o__Woesearchaeales;f__0-14-0-80-44-23;g__0-14-0-80-44-23	1	0	0	0
d__Archaea;p__Nanoarchaeota	d__Archaea;p__Nanoarchaeota;c__Nanoarchaeia;o__Woesearchaeales;f__21-14-0-10-32-9;g__CSBR16-182	1	0	0	0
d__Archaea;p__Nanoarchaeota	d__Archaea;p__Nanoarchaeota;c__Nanoarchaeia;o__Woesearchaeales;f__ARS49;g__1-14-0-10-37-12	1	0	0	0
d__Archaea;p__Nanoarchaeota	d__Archaea;p__Nanoarchaeota;c__Nanoarchaeia;o__Woesearchaeales;f__ARS49;g__CABMGU01	1	0	0	0
d__Archaea;p__Nanoarchaeota	d__Archaea;p__Nanoarchaeota;c__Nanoarchaeia;o__Woesearchaeales;f__ARS49;g__DSQK01	1	0	0	0
d__Archaea;p__Nanoarchaeota	d__Archaea;p__Nanoarchaeota;c__Nanoarchaeia;o__Woesearchaeales;f__ARS49;g__GCA-2687275	1	0	0	0
d__Archaea;p__Nanoarchaeota	d__Archaea;p__Nanoarchaeota;c__Nanoarchaeia;o__Woesearchaeales;f__ARS49;g__J152	1	0	0	0
d__Archaea;p__Nanoarchaeota	d__Archaea;p__Nanoarchaeota;c__Nanoarchaeia;o__Woesearchaeales;f__ARS49;g__SURF-65	1	0	0	0
d__Archaea;p__Nanoarchaeota	d__Archaea;p__Nanoarchaeota;c__Nanoarchaeia;o__Woesearchaeales;f__B54-G15;g__B54-G15	1	0	0	0
d__Archaea;p__Nanoarchaeota	d__Archaea;p__Nanoarchaeota;c__Nanoarchaeia;o__Woesearchaeales;f__B72-G16;g__B72-G16	1	0	0	3
d__Archaea;p__Nanoarchaeota	d__Archaea;p__Nanoarchaeota;c__Nanoarchaeia;o__Woesearchaeales;f__BM511;g__BM511	1	0	0	0
d__Archaea;p__Nanoarchaeota	d__Archaea;p__Nanoarchaeota;c__Nanoarchaeia;o__Woesearchaeales;f__CAIVOO01;g__CAIMOB01	1	0	0	0
d__Archaea;p__Nanoarchaeota	d__Archaea;p__Nanoarchaeota;c__Nanoarchaeia;o__Woesearchaeales;f__CAIVOO01;g__CAIVED01	1	0	0	0
d__Archaea;p__Nanoarchaeota	d__Archaea;p__Nanoarchaeota;c__Nanoarchaeia;o__Woesearchaeales;f__CAIVOO01;g__CAIVOO01	1	0	0	0
d__Archaea;p__Nanoarchaeota	d__Archaea;p__Nanoarchaeota;c__Nanoarchaeia;o__Woesearchaeales;f__CG08-08-20-14;g__CG08-08-20-14	1	0	0	0
d__Archaea;p__Nanoarchaeota	d__Archaea;p__Nanoarchaeota;c__Nanoarchaeia;o__Woesearchaeales;f__CG1-02-33-12;g__CG1-02-33-12	1	0	0	0
d__Archaea;p__Nanoarchaeota	d__Archaea;p__Nanoarchaeota;c__Nanoarchaeia;o__Woesearchaeales;f__CG1-02-33-12;g__PWVO01	1	0	0	0
d__Archaea;p__Nanoarchaeota	d__Archaea;p__Nanoarchaeota;c__Nanoarchaeia;o__Woesearchaeales;f__CG1-02-47-18;g__CG1-02-47-18	1	0	0	0
d__Archaea;p__Nanoarchaeota	d__Archaea;p__Nanoarchaeota;c__Nanoarchaeia;o__Woesearchaeales;f__CG1-02-57-44;g__CG1-02-57-44	1	0	0	0
d__Archaea;p__Nanoarchaeota	d__Archaea;p__Nanoarchaeota;c__Nanoarchaeia;o__Woesearchaeales;f__DSVV01;g__DSVV01	1	0	0	0
d__Archaea;p__Nanoarchaeota	d__Archaea;p__Nanoarchaeota;c__Nanoarchaeia;o__Woesearchaeales;f__GCA-2685855;g__GCA-2685855	1	0	0	0
d__Archaea;p__Nanoarchaeota	d__Archaea;p__Nanoarchaeota;c__Nanoarchaeia;o__Woesearchaeales;f__GCA-2687795;g__B3-WOES	1	0	0	0
d__Archaea;p__Nanoarchaeota	d__Archaea;p__Nanoarchaeota;c__Nanoarchaeia;o__Woesearchaeales;f__GCA-2687795;g__GCA-2687795	1	0	0	0
d__Archaea;p__Nanoarchaeota	d__Archaea;p__Nanoarchaeota;c__Nanoarchaeia;o__Woesearchaeales;f__GW2011-AR15;g__GW2011-AR15	1	0	0	0
d__Archaea;p__Nanoarchaeota	d__Archaea;p__Nanoarchaeota;c__Nanoarchaeia;o__Woesearchaeales;f__GW2011-AR4;g__GCA-2686855	1	0	0	2
d__Archaea;p__Nanoarchaeota	d__Archaea;p__Nanoarchaeota;c__Nanoarchaeia;o__Woesearchaeales;f__GW2011-AR4;g__GCA-2688775	1	0	0	0
d__Archaea;p__Nanoarchaeota	d__Archaea;p__Nanoarchaeota;c__Nanoarchaeia;o__Woesearchaeales;f__GW2011-AR4;g__GCA-2688925	1	0	0	0
d__Archaea;p__Nanoarchaeota	d__Archaea;p__Nanoarchaeota;c__Nanoarchaeia;o__Woesearchaeales;f__GW2011-AR4;g__GW2011-AR11	1	0	0	0
d__Archaea;p__Nanoarchaeota	d__Archaea;p__Nanoarchaeota;c__Nanoarchaeia;o__Woesearchaeales;f__GW2011-AR9;g__CABZYC01	1	0	0	0
d__Archaea;p__Nanoarchaeota	d__Archaea;p__Nanoarchaeota;c__Nanoarchaeia;o__Woesearchaeales;f__GW2011-AR9;g__GCA-002792115	1	0	0	1
d__Archaea;p__Nanoarchaeota	d__Archaea;p__Nanoarchaeota;c__Nanoarchaeia;o__Woesearchaeales;f__GW2011-AR9;g__GCA-2688265	1	0	0	0
d__Archaea;p__Nanoarchaeota	d__Archaea;p__Nanoarchaeota;c__Nanoarchaeia;o__Woesearchaeales;f__GW2011-AR9;g__GW2011-AR9	1	0	0	0
d__Archaea;p__Nanoarchaeota	d__Archaea;p__Nanoarchaeota;c__Nanoarchaeia;o__Woesearchaeales;f__GW2011-AR9;g__NZBF01	1	0	0	0
d__Archaea;p__Nanoarchaeota	d__Archaea;p__Nanoarchaeota;c__Nanoarchaeia;o__Woesearchaeales;f__GW2011-AR9;g__PCYB01	1	0	0	0
d__Archaea;p__Nanoarchaeota	d__Archaea;p__Nanoarchaeota;c__Nanoarchaeia;o__Woesearchaeales;f__GW2011-AR9;g__UBA10204	1	0	0	0
d__Archaea;p__Nanoarchaeota	d__Archaea;p__Nanoarchaeota;c__Nanoarchaeia;o__Woesearchaeales;f__J072;g__J072	1	0	0	0
d__Archaea;p__Nanoarchaeota	d__Archaea;p__Nanoarchaeota;c__Nanoarchaeia;o__Woesearchaeales;f__J091;g__J091	1	0	0	0
d__Archaea;p__Nanoarchaeota	d__Archaea;p__Nanoarchaeota;c__Nanoarchaeia;o__Woesearchaeales;f__J110;g__J110	1	0	0	0
d__Archaea;p__Nanoarchaeota	d__Archaea;p__Nanoarchaeota;c__Nanoarchaeia;o__Woesearchaeales;f__JAADFO01;g__JAADFO01	1	0	0	0
d__Archaea;p__Nanoarchaeota	d__Archaea;p__Nanoarchaeota;c__Nanoarchaeia;o__Woesearchaeales;f__JAAXVZ01;g__JAAXVZ01	1	0	0	0
d__Archaea;p__Nanoarchaeota	d__Archaea;p__Nanoarchaeota;c__Nanoarchaeia;o__Woesearchaeales;f__JABMPP01;g__JABMPP01	1	0	0	0
d__Archaea;p__Nanoarchaeota	d__Archaea;p__Nanoarchaeota;c__Nanoarchaeia;o__Woesearchaeales;f__PXDW01;g__PXDW01	1	0	0	0
d__Archaea;p__Nanoarchaeota	d__Archaea;p__Nanoarchaeota;c__Nanoarchaeia;o__Woesearchaeales;f__SKGA01;g__SKGA01	1	0	0	0
d__Archaea;p__Nanoarchaeota	d__Archaea;p__Nanoarchaeota;c__Nanoarchaeia;o__Woesearchaeales;f__UBA10107;g__UBA10107	1	0	0	0
d__Archaea;p__Nanoarchaeota	d__Archaea;p__Nanoarchaeota;c__Nanoarchaeia;o__Woesearchaeales;f__UBA10200;g__UBA10200	1	0	0	0
d__Archaea;p__Nanoarchaeota	d__Archaea;p__Nanoarchaeota;c__Nanoarchaeia;o__Woesearchaeales;f__UBA10216;g__UBA10216	1	0	0	0
d__Archaea;p__Nanoarchaeota	d__Archaea;p__Nanoarchaeota;c__Nanoarchaeia;o__Woesearchaeales;f__UBA10216;g__UBA492	1	0	0	0
d__Archaea;p__Nanoarchaeota	d__Archaea;p__Nanoarchaeota;c__Nanoarchaeia;o__Woesearchaeales;f__UBA11576;g__J101	1	0	0	0
d__Archaea;p__Nanoarchaeota	d__Archaea;p__Nanoarchaeota;c__Nanoarchaeia;o__Woesearchaeales;f__UBA11576;g__JABMQF01	1	0	0	0
d__Archaea;p__Nanoarchaeota	d__Archaea;p__Nanoarchaeota;c__Nanoarchaeia;o__Woesearchaeales;f__UBA11576;g__UBA11576	1	0	0	0
d__Archaea;p__Nanoarchaeota	d__Archaea;p__Nanoarchaeota;c__Nanoarchaeia;o__Woesearchaeales;f__UBA11716;g__UBA11716	1	0	0	0
d__Archaea;p__Nanoarchaeota	d__Archaea;p__Nanoarchaeota;c__Nanoarchaeia;o__Woesearchaeales;f__UBA119;g__DSBS01	1	0	0	0
d__Archaea;p__Nanoarchaeota	d__Archaea;p__Nanoarchaeota;c__Nanoarchaeia;o__Woesearchaeales;f__UBA119;g__UBA119	1	0	0	0
d__Archaea;p__Nanoarchaeota	d__Archaea;p__Nanoarchaeota;c__Nanoarchaeia;o__Woesearchaeales;f__UBA12501;g__1-14-0-10-44-13	1	0	0	0
d__Archaea;p__Nanoarchaeota	d__Archaea;p__Nanoarchaeota;c__Nanoarchaeia;o__Woesearchaeales;f__UBA12501;g__UBA12501	1	0	0	0
d__Archaea;p__Nanoarchaeota	d__Archaea;p__Nanoarchaeota;c__Nanoarchaeia;o__Woesearchaeales;f__UBA9642;g__SURF-58	1	0	0	0
d__Archaea;p__Nanoarchaeota	d__Archaea;p__Nanoarchaeota;c__Nanoarchaeia;o__Woesearchaeales;f__UBA9989;g__UBA9989	1	0	0	0
d__Archaea;p__Nanohaloarchaeota	d__Archaea;p__Nanohaloarchaeota;c__Nanosalinia;o__Nanosalinales;f__Nanosalinaceae;g__M3-22	1	0	0	0
d__Archaea;p__Nanohaloarchaeota	d__Archaea;p__Nanohaloarchaeota;c__Nanosalinia;o__Nanosalinales;f__Nanosalinaceae;g__Nanosalina	1	0	0	0
d__Archaea;p__Nanohaloarchaeota	d__Archaea;p__Nanohaloarchaeota;c__Nanosalinia;o__Nanosalinales;f__Nanosalinaceae;g__Nanosalinarum	1	0	0	0
d__Archaea;p__PWEA01	d__Archaea;p__PWEA01;c__PWEA01;o__PWEA01;f__B50-G16;g__B50-G16	1	0	0	0
d__Archaea;p__SpSt-1190	d__Archaea;p__SpSt-1190;c__SpSt-1190;o__SpSt-1190;f__SpSt-1190;g__SpSt-1190	1	0	0	0
d__Archaea;p__Thermoplasmatota	d__Archaea;p__Thermoplasmatota;c__E2;o__DHVEG-1;f__B18-G2;g__B18-G2	1	0	0	0
d__Archaea;p__Thermoplasmatota	d__Archaea;p__Thermoplasmatota;c__E2;o__DHVEG-1;f__B18-G2;g__B91-G9	1	0	0	0
d__Archaea;p__Thermoplasmatota	d__Archaea;p__Thermoplasmatota;c__E2;o__DHVEG-1;f__B8-G13;g__B8-G13	1	0	0	0
d__Archaea;p__Thermoplasmatota	d__Archaea;p__Thermoplasmatota;c__E2;o__DHVEG-1;f__DHVEG-1;g__B24-G9	1	0	0	0
d__Archaea;p__Thermoplasmatota	d__Archaea;p__Thermoplasmatota;c__E2;o__DHVEG-1;f__DHVEG-1;g__B44-G15	1	0	0	0
d__Archaea;p__Thermoplasmatota	d__Archaea;p__Thermoplasmatota;c__E2;o__DHVEG-1;f__DHVEG-1;g__B82-G9	1	0	0	0
d__Archaea;p__Thermoplasmatota	d__Archaea;p__Thermoplasmatota;c__E2;o__DHVEG-1;f__DHVEG-1;g__CAIRCU01	1	0	0	0
d__Archaea;p__Thermoplasmatota	d__Archaea;p__Thermoplasmatota;c__E2;o__DHVEG-1;f__DHVEG-1;g__CAIYYQ01	1	0	0	0
d__Archaea;p__Thermoplasmatota	d__Archaea;p__Thermoplasmatota;c__E2;o__DHVEG-1;f__DHVEG-1;g__EX4572-165	1	0	0	0
d__Archaea;p__Thermoplasmatota	d__Archaea;p__Thermoplasmatota;c__E2;o__DHVEG-1;f__DHVEG-1;g__M9B1D	1	0	0	0
d__Archaea;p__Thermoplasmatota	d__Archaea;p__Thermoplasmatota;c__E2;o__DHVEG-1;f__DHVEG-1;g__SG8-52-3	1	0	0	0
d__Archaea;p__Thermoplasmatota	d__Archaea;p__Thermoplasmatota;c__E2;o__UBA202;f__DSCA01;g__DSCA01	1	0	0	0
d__Archaea;p__Thermoplasmatota	d__Archaea;p__Thermoplasmatota;c__E2;o__UBA202;f__DSCA01;g__VBQP01	1	0	0	0
d__Archaea;p__Thermoplasmatota	d__Archaea;p__Thermoplasmatota;c__E2;o__UBA202;f__JdFR-43;g__B78-G9	1	0	0	0
d__Archaea;p__Thermoplasmatota	d__Archaea;p__Thermoplasmatota;c__E2;o__UBA202;f__JdFR-43;g__DRIF01	1	0	0	0
d__Archaea;p__Thermoplasmatota	d__Archaea;p__Thermoplasmatota;c__E2;o__UBA202;f__JdFR-43;g__JdFR-43	1	0	0	0
d__Archaea;p__Thermoplasmatota	d__Archaea;p__Thermoplasmatota;c__E2;o__UBA202;f__JdFR-43;g__VBQI01	1	0	0	0
d__Archaea;p__Thermoplasmatota	d__Archaea;p__Thermoplasmatota;c__E2;o__UBA202;f__UBA202;g__UBA202	1	0	0	0
d__Archaea;p__Thermoplasmatota	d__Archaea;p__Thermoplasmatota;c__E2;o__UBA9212;f__GCA-002838935;g__GCA-002838935	1	0	0	0
d__Archaea;p__Thermoplasmatota	d__Archaea;p__Thermoplasmatota;c__EX4484-6;o__EX4484-6;f__EX4484-36;g__EX4484-36	1	0	0	0
d__Archaea;p__Thermoplasmatota	d__Archaea;p__Thermoplasmatota;c__EX4484-6;o__EX4484-6;f__EX4484-6;g__EX4484-6	1	0	0	0
d__Archaea;p__Thermoplasmatota	d__Archaea;p__Thermoplasmatota;c__JABDBI01;o__JABDBI01;f__JABDBI01;g__JABDBI01	1	0	0	0
d__Archaea;p__Thermoplasmatota	d__Archaea;p__Thermoplasmatota;c__Poseidoniia_A;o__Poseidoniales;f__Poseidoniaceae;g__PSPT01	1	0	0	0
d__Archaea;p__Thermoplasmatota	d__Archaea;p__Thermoplasmatota;c__Poseidoniia_A;o__Poseidoniales;f__Poseidoniaceae;g__UBA60	1	0	0	0
d__Archaea;p__Thermoplasmatota	d__Archaea;p__Thermoplasmatota;c__Poseidoniia_A;o__Poseidoniales;f__SP79;g__SP79	1	0	0	1
d__Archaea;p__Thermoplasmatota	d__Archaea;p__Thermoplasmatota;c__SW-10-69-26;o__SW-10-69-26;f__SW-10-69-26;g__PWVY01	1	0	0	0
d__Archaea;p__Thermoplasmatota	d__Archaea;p__Thermoplasmatota;c__SW-10-69-26;o__SW-10-69-26;f__SW-10-69-26;g__SW-10-69-26	1	0	0	0
d__Archaea;p__Thermoplasmatota	d__Archaea;p__Thermoplasmatota;c__Thermoplasmata;o__Aciduliprofundales;f__Aciduliprofundaceae;g__JAADDK01	1	0	0	0
d__Archaea;p__Thermoplasmatota	d__Archaea;p__Thermoplasmatota;c__Thermoplasmata;o__Aciduliprofundales;f__JdFR-45;g__JdFR-45	1	0	0	0
d__Archaea;p__Thermoplasmatota	d__Archaea;p__Thermoplasmatota;c__Thermoplasmata;o__B31-G17;f__B31-G17;g__B31-G17	1	0	0	0
d__Archaea;p__Thermoplasmatota	d__Archaea;p__Thermoplasmatota;c__Thermoplasmata;o__B87-G9;f__B87-G9;g__B87-G9	1	0	0	0
d__Archaea;p__Thermoplasmatota	d__Archaea;p__Thermoplasmatota;c__Thermoplasmata;o__DTKX01;f__DTKX01;g__DTKX01	1	0	0	0
d__Archaea;p__Thermoplasmatota	d__Archaea;p__Thermoplasmatota;c__Thermoplasmata;o__Methanomassiliicoccales;f__JAAEEP01;g__JAAEEP01	1	0	0	0
d__Archaea;p__Thermoplasmatota	d__Archaea;p__Thermoplasmatota;c__Thermoplasmata;o__Methanomassiliicoccales;f__Methanomassiliicoccaceae;g__Methanomassiliicoccus_A	1	0	0	0
d__Archaea;p__Thermoplasmatota	d__Archaea;p__Thermoplasmatota;c__Thermoplasmata;o__Methanomassiliicoccales;f__Methanomethylophilaceae;g__JAAYNL01	1	0	0	0
d__Archaea;p__Thermoplasmatota	d__Archaea;p__Thermoplasmatota;c__Thermoplasmata;o__Methanomassiliicoccales;f__Methanomethylophilaceae;g__JAAYZC01	1	0	0	0
d__Archaea;p__Thermoplasmatota	d__Archaea;p__Thermoplasmatota;c__Thermoplasmata;o__Methanomassiliicoccales;f__Methanomethylophilaceae;g__MX-02	1	0	0	0
d__Archaea;p__Thermoplasmatota	d__Archaea;p__Thermoplasmatota;c__Thermoplasmata;o__Methanomassiliicoccales;f__Methanomethylophilaceae;g__UBA9915	1	0	0	0
d__Archaea;p__Thermoplasmatota	d__Archaea;p__Thermoplasmatota;c__Thermoplasmata;o__PWKY01;f__PWKY01;g__B1SED10-34	1	0	0	0
d__Archaea;p__Thermoplasmatota	d__Archaea;p__Thermoplasmatota;c__Thermoplasmata;o__PWKY01;f__PWKY01;g__PUNK01	1	0	0	0
d__Archaea;p__Thermoplasmatota	d__Archaea;p__Thermoplasmatota;c__Thermoplasmata;o__PWKY01;f__PWKY01;g__SKVC01	1	0	0	0
d__Archaea;p__Thermoplasmatota	d__Archaea;p__Thermoplasmatota;c__Thermoplasmata;o__RBG-16-68-12;f__RBG-16-68-12;g__EA-27	1	0	0	0
d__Archaea;p__Thermoplasmatota	d__Archaea;p__Thermoplasmatota;c__Thermoplasmata;o__RBG-16-68-12;f__SOIM01;g__SOIM01	1	0	0	0
d__Archaea;p__Thermoplasmatota	d__Archaea;p__Thermoplasmatota;c__Thermoplasmata;o__SG8-5;f__SG8-5;g__SG8-5	1	0	0	0
d__Archaea;p__Thermoplasmatota	d__Archaea;p__Thermoplasmatota;c__Thermoplasmata;o__Thermoplasmatales;f__Thermoplasmataceae;g__Acidiplasma	1	0	0	0
d__Archaea;p__Thermoplasmatota	d__Archaea;p__Thermoplasmatota;c__Thermoplasmata;o__Thermoplasmatales;f__Thermoplasmataceae;g__Cuniculiplasma	1	0	0	0
d__Archaea;p__Thermoplasmatota	d__Archaea;p__Thermoplasmatota;c__Thermoplasmata;o__Thermoplasmatales;f__Thermoplasmataceae;g__GCA-000496135	1	0	0	0
d__Archaea;p__Thermoplasmatota	d__Archaea;p__Thermoplasmatota;c__Thermoplasmata;o__Thermoplasmatales;f__Thermoplasmataceae;g__GCA-965745	1	0	0	0
d__Archaea;p__Thermoplasmatota	d__Archaea;p__Thermoplasmatota;c__Thermoplasmata;o__Thermoplasmatales;f__Thermoplasmataceae;g__Picrophilus	1	0	0	0
d__Archaea;p__Thermoplasmatota	d__Archaea;p__Thermoplasmatota;c__Thermoplasmata;o__Thermoplasmatales;f__Thermoplasmataceae;g__Thermogymnomonas	1	0	0	0
d__Archaea;p__Thermoplasmatota	d__Archaea;p__Thermoplasmatota;c__Thermoplasmata;o__Thermoplasmatales;f__Thermoplasmataceae;g__UBA447	1	0	0	0
d__Archaea;p__Thermoplasmatota	d__Archaea;p__Thermoplasmatota;c__Thermoplasmata;o__Thermoplasmatales;f__Thermoplasmataceae;g__UBA509	1	0	0	0
d__Archaea;p__Thermoplasmatota	d__Archaea;p__Thermoplasmatota;c__Thermoplasmata;o__UBA10834;f__DTMW01;g__DSAX01	1	0	0	0
d__Archaea;p__Thermoplasmatota	d__Archaea;p__Thermoplasmatota;c__Thermoplasmata;o__UBA10834;f__DTMW01;g__DTMW01	1	0	0	0
d__Archaea;p__Thermoplasmatota	d__Archaea;p__Thermoplasmatota;c__Thermoplasmata;o__UBA10834;f__UBA10834;g__UBA10834	1	0	0	1
d__Archaea;p__Thermoplasmatota	d__Archaea;p__Thermoplasmatota;c__Thermoplasmata;o__UBA184;f__DTFW01;g__DTFW01	1	0	0	0
d__Archaea;p__Thermoplasmatota	d__Archaea;p__Thermoplasmatota;c__UBA186;o__UBA186;f__UBA186;g__UBA186	1	0	0	0
d__Archaea;p__Thermoproteota	d__Archaea;p__Thermoproteota;c__Bathyarchaeia;o__40CM-2-53-6;f__40CM-2-53-6;g__BA-19	1	0	0	0
d__Archaea;p__Thermoproteota	d__Archaea;p__Thermoproteota;c__Bathyarchaeia;o__40CM-2-53-6;f__DTGE01;g__DTGE01	1	0	0	0
d__Archaea;p__Thermoproteota	d__Archaea;p__Thermoproteota;c__Bathyarchaeia;o__40CM-2-53-6;f__DTGE01;g__DTOY01	1	0	0	0
d__Archaea;p__Thermoproteota	d__Archaea;p__Thermoproteota;c__Bathyarchaeia;o__40CM-2-53-6;f__RBG-13-38-9;g__DTMT01	1	0	0	0
d__Archaea;p__Thermoproteota	d__Archaea;p__Thermoproteota;c__Bathyarchaeia;o__B24;f__B24;g__B24	1	0	0	0
d__Archaea;p__Thermoproteota	d__Archaea;p__Thermoproteota;c__Bathyarchaeia;o__B25;f__B25;g__JdFR-11	1	0	0	0
d__Archaea;p__Thermoproteota	d__Archaea;p__Thermoproteota;c__Bathyarchaeia;o__B26-1;f__B24-2;g__B24-2	1	0	0	0
d__Archaea;p__Thermoproteota	d__Archaea;p__Thermoproteota;c__Bathyarchaeia;o__B26-1;f__B26-1;g__B17-G17	1	0	0	0
d__Archaea;p__Thermoproteota	d__Archaea;p__Thermoproteota;c__Bathyarchaeia;o__B26-1;f__B26-1;g__PIYB01	1	0	0	0
d__Archaea;p__Thermoproteota	d__Archaea;p__Thermoproteota;c__Bathyarchaeia;o__B26-1;f__BA1;g__B1-G15	1	0	0	0
d__Archaea;p__Thermoproteota	d__Archaea;p__Thermoproteota;c__Bathyarchaeia;o__B26-1;f__BA1;g__BA1	1	0	0	0
d__Archaea;p__Thermoproteota	d__Archaea;p__Thermoproteota;c__Bathyarchaeia;o__B26-1;f__BA1;g__BA2	1	0	0	0
d__Archaea;p__Thermoproteota	d__Archaea;p__Thermoproteota;c__Bathyarchaeia;o__B26-1;f__BA1;g__SOJZ01	1	0	0	0
d__Archaea;p__Thermoproteota	d__Archaea;p__Thermoproteota;c__Bathyarchaeia;o__B26-1;f__SOJC01;g__SOJC01	1	0	0	0
d__Archaea;p__Thermoproteota	d__Archaea;p__Thermoproteota;c__Bathyarchaeia;o__B26-1;f__UBA233;g__20-14-0-80-47-9	1	0	0	0
d__Archaea;p__Thermoproteota	d__Archaea;p__Thermoproteota;c__Bathyarchaeia;o__B26-1;f__UBA233;g__AD8-1	1	0	0	0
d__Archaea;p__Thermoproteota	d__Archaea;p__Thermoproteota;c__Bathyarchaeia;o__B26-1;f__UBA233;g__DRUK01	1	0	0	0
d__Archaea;p__Thermoproteota	d__Archaea;p__Thermoproteota;c__Bathyarchaeia;o__B26-1;f__UBA233;g__DSLF01	1	0	0	0
d__Archaea;p__Thermoproteota	d__Archaea;p__Thermoproteota;c__Bathyarchaeia;o__B26-1;f__UBA233;g__DSLH01	1	0	0	0
d__Archaea;p__Thermoproteota	d__Archaea;p__Thermoproteota;c__Bathyarchaeia;o__B26-1;f__UBA233;g__DSZD01	1	0	0	0
d__Archaea;p__Thermoproteota	d__Archaea;p__Thermoproteota;c__Bathyarchaeia;o__B26-1;f__UBA233;g__DTHR01	1	0	0	0
d__Archaea;p__Thermoproteota	d__Archaea;p__Thermoproteota;c__Bathyarchaeia;o__B26-1;f__UBA233;g__PIYF01	1	0	0	0
d__Archaea;p__Thermoproteota	d__Archaea;p__Thermoproteota;c__Bathyarchaeia;o__B26-1;f__UBA233;g__SOJA01	1	0	0	0
d__Archaea;p__Thermoproteota	d__Archaea;p__Thermoproteota;c__Bathyarchaeia;o__B26-1;f__UBA233;g__UBA11855	1	0	0	0
d__Archaea;p__Thermoproteota	d__Archaea;p__Thermoproteota;c__Bathyarchaeia;o__B26-1;f__UBA233;g__WUQU01	1	0	0	0
d__Archaea;p__Thermoproteota	d__Archaea;p__Thermoproteota;c__Bathyarchaeia;o__B26-1;f__WUQV01;g__WUQV01	1	0	0	0
d__Archaea;p__Thermoproteota	d__Archaea;p__Thermoproteota;c__Bathyarchaeia;o__EX4484-135;f__B24-G1;g__B24-G1	1	0	0	0
d__Archaea;p__Thermoproteota	d__Archaea;p__Thermoproteota;c__Bathyarchaeia;o__RBG-16-48-13;f__RBG-16-48-13;g__RBG-16-48-13	1	0	0	0
d__Archaea;p__Thermoproteota	d__Archaea;p__Thermoproteota;c__Bathyarchaeia;o__TCS64;f__TCS64;g__B23	1	0	0	0
d__Archaea;p__Thermoproteota	d__Archaea;p__Thermoproteota;c__Bathyarchaeia;o__TCS64;f__TCS64;g__B46-G15	1	0	0	0
d__Archaea;p__Thermoproteota	d__Archaea;p__Thermoproteota;c__Bathyarchaeia;o__TCS64;f__TCS64;g__PIYN01	1	0	0	0
d__Archaea;p__Thermoproteota	d__Archaea;p__Thermoproteota;c__EX4484-205;o__EX4484-205;f__DRUP01;g__DRUP01	1	0	0	0
d__Archaea;p__Thermoproteota	d__Archaea;p__Thermoproteota;c__EX4484-205;o__EX4484-205;f__DTQO01;g__DTQO01	1	0	0	0
d__Archaea;p__Thermoproteota	d__Archaea;p__Thermoproteota;c__EX4484-205;o__EX4484-205;f__EX4484-205;g__EX4484-205	1	0	0	0
d__Archaea;p__Thermoproteota	d__Archaea;p__Thermoproteota;c__EX4484-205;o__EX4484-205;f__JAAOZO01;g__JAAOZO01	1	0	0	0
d__Archaea;p__Thermoproteota	d__Archaea;p__Thermoproteota;c__Korarchaeia;o__DRAE01;f__DRAE01;g__DRAE01	1	0	0	0
d__Archaea;p__Thermoproteota	d__Archaea;p__Thermoproteota;c__Korarchaeia;o__Korarchaeales;f__B14-G2;g__B14-G2	1	0	0	0
d__Archaea;p__Thermoproteota	d__Archaea;p__Thermoproteota;c__Korarchaeia;o__Korarchaeales;f__Korarchaeaceae;g__DRBY01	1	0	0	0
d__Archaea;p__Thermoproteota	d__Archaea;p__Thermoproteota;c__Korarchaeia;o__Korarchaeales;f__Korarchaeaceae;g__Methanodesulfokores	1	0	0	0
d__Archaea;p__Thermoproteota	d__Archaea;p__Thermoproteota;c__Methanomethylicia;o__B29-G17;f__B10-G16;g__B10-G16	1	0	0	0
d__Archaea;p__Thermoproteota	d__Archaea;p__Thermoproteota;c__Methanomethylicia;o__DTDM01;f__DTDM01;g__DTDM01	1	0	0	0
d__Archaea;p__Thermoproteota	d__Archaea;p__Thermoproteota;c__Methanomethylicia;o__Methanomethylicales;f__B66-G16;g__B66-G16	1	0	0	0
d__Archaea;p__Thermoproteota	d__Archaea;p__Thermoproteota;c__Methanomethylicia;o__Methanomethylicales;f__Methanomethylicaceae;g__WYZ-LMO11	1	0	0	0
d__Archaea;p__Thermoproteota	d__Archaea;p__Thermoproteota;c__Methanomethylicia;o__Nezhaarchaeales;f__B40-G2;g__B40-G2	1	0	0	0
d__Archaea;p__Thermoproteota	d__Archaea;p__Thermoproteota;c__Methanomethylicia;o__Nezhaarchaeales;f__B40-G2;g__DRYY01	1	0	0	0
d__Archaea;p__Thermoproteota	d__Archaea;p__Thermoproteota;c__Methanomethylicia;o__Nezhaarchaeales;f__DTCF01;g__DTCF01	1	0	0	0
d__Archaea;p__Thermoproteota	d__Archaea;p__Thermoproteota;c__Nitrososphaeria;o__Caldarchaeales;f__Caldarchaeaceae;g__HRBIN01	1	0	0	0
d__Archaea;p__Thermoproteota	d__Archaea;p__Thermoproteota;c__Nitrososphaeria;o__Caldarchaeales;f__HR02;g__AWOC01	1	0	0	0
d__Archaea;p__Thermoproteota	d__Archaea;p__Thermoproteota;c__Nitrososphaeria;o__Conexivisphaerales;f__DTJL01;g__DTJL01	1	0	0	0
d__Archaea;p__Thermoproteota	d__Archaea;p__Thermoproteota;c__Nitrososphaeria;o__Geothermarchaeales;f__JDFR-13;g__JDFR-14	1	0	0	0
d__Archaea;p__Thermoproteota	d__Archaea;p__Thermoproteota;c__Nitrososphaeria;o__Geothermarchaeales;f__JDFR-13;g__JdFR-13	1	0	0	0
d__Archaea;p__Thermoproteota	d__Archaea;p__Thermoproteota;c__Nitrososphaeria;o__JACIWG01;f__JACIWG01;g__JACIWG01	1	0	0	0
d__Archaea;p__Thermoproteota	d__Archaea;p__Thermoproteota;c__Nitrososphaeria;o__Nitrososphaerales;f__CADDZS01;g__CADDZS01	1	0	0	0
d__Archaea;p__Thermoproteota	d__Archaea;p__Thermoproteota;c__Nitrososphaeria;o__Nitrososphaerales;f__CADDZS01;g__JABDCJ01	1	0	0	0
d__Archaea;p__Thermoproteota	d__Archaea;p__Thermoproteota;c__Nitrososphaeria;o__Nitrososphaerales;f__Nitrosocaldaceae;g__JACAFH01	1	0	0	0
d__Archaea;p__Thermoproteota	d__Archaea;p__Thermoproteota;c__Nitrososphaeria;o__Nitrososphaerales;f__Nitrosopumilaceae;g__DRGT01	1	0	0	0
d__Archaea;p__Thermoproteota	d__Archaea;p__Thermoproteota;c__Nitrososphaeria;o__Nitrososphaerales;f__Nitrosopumilaceae;g__Nitrosarchaeum_A	1	0	0	0
d__Archaea;p__Thermoproteota	d__Archaea;p__Thermoproteota;c__Nitrososphaeria;o__Nitrososphaerales;f__Nitrosopumilaceae;g__UBA8516	1	0	0	0
d__Archaea;p__Thermoproteota	d__Archaea;p__Thermoproteota;c__Nitrososphaeria;o__Nitrososphaerales;f__Nitrosopumilaceae;g__WTHC01	1	0	0	0
d__Archaea;p__Thermoproteota	d__Archaea;p__Thermoproteota;c__Nitrososphaeria;o__Nitrososphaerales;f__Nitrososphaeraceae;g__QCWD01	1	0	2	0
d__Archaea;p__Thermoproteota	d__Archaea;p__Thermoproteota;c__Nitrososphaeria;o__Nitrososphaerales;f__Nitrososphaeraceae;g__TH5893	1	0	0	0
d__Archaea;p__Thermoproteota	d__Archaea;p__Thermoproteota;c__Nitrososphaeria;o__Nitrososphaerales;f__UBA141;g__UBA141	1	0	0	0
d__Archaea;p__Thermoproteota	d__Archaea;p__Thermoproteota;c__Nitrososphaeria;o__Nitrososphaerales;f__UBA183;g__CADDZR01	1	0	0	0
d__Archaea;p__Thermoproteota	d__Archaea;p__Thermoproteota;c__QMWL01;o__QMWL01;f__QMWL01;g__QMWL01	1	0	0	0
d__Archaea;p__Thermoproteota	d__Archaea;p__Thermoproteota;c__Thermoproteia;o__EX4484-217-1;f__EX4484-217-1;g__DRYM01	1	0	0	0
d__Archaea;p__Thermoproteota	d__Archaea;p__Thermoproteota;c__Thermoproteia;o__EX4484-217-1;f__EX4484-217-1;g__EX4484-217-1	1	0	0	0
d__Archaea;p__Thermoproteota	d__Archaea;p__Thermoproteota;c__Thermoproteia;o__Gearchaeales;f__Gearchaeaceae;g__AAA261-N23	1	0	0	0
d__Archaea;p__Thermoproteota	d__Archaea;p__Thermoproteota;c__Thermoproteia;o__Gearchaeales;f__Gearchaeaceae;g__DSFO01	1	0	0	0
d__Archaea;p__Thermoproteota	d__Archaea;p__Thermoproteota;c__Thermoproteia;o__Gearchaeales;f__Gearchaeaceae;g__SCGC-AAA471-B05	1	0	0	0
d__Archaea;p__Thermoproteota	d__Archaea;p__Thermoproteota;c__Thermoproteia;o__Marsarchaeales;f__Marsarchaeaceae;g__BE-D	1	0	0	0
d__Archaea;p__Thermoproteota	d__Archaea;p__Thermoproteota;c__Thermoproteia;o__QMSL01;f__QMSL01;g__B12-G16	1	0	0	0
d__Archaea;p__Thermoproteota	d__Archaea;p__Thermoproteota;c__Thermoproteia;o__QMSL01;f__QMSL01;g__B3-G16	1	0	0	0
d__Archaea;p__Thermoproteota	d__Archaea;p__Thermoproteota;c__Thermoproteia;o__Sulfolobales;f__AG1;g__WYEN01	1	0	0	0
d__Archaea;p__Thermoproteota	d__Archaea;p__Thermoproteota;c__Thermoproteia;o__Sulfolobales;f__Acidilobaceae;g__DSZV01	1	0	0	0
d__Archaea;p__Thermoproteota	d__Archaea;p__Thermoproteota;c__Thermoproteia;o__Sulfolobales;f__Acidilobaceae;g__JAADGB01	1	0	0	0
d__Archaea;p__Thermoproteota	d__Archaea;p__Thermoproteota;c__Thermoproteia;o__Sulfolobales;f__Desulfurococcaceae;g__DTBJ01	1	0	0	0
d__Archaea;p__Thermoproteota	d__Archaea;p__Thermoproteota;c__Thermoproteia;o__Sulfolobales;f__Desulfurococcaceae;g__DTBP01	1	0	0	0
d__Archaea;p__Thermoproteota	d__Archaea;p__Thermoproteota;c__Thermoproteia;o__Sulfolobales;f__Desulfurococcaceae;g__EX4484-58	1	0	0	0
d__Archaea;p__Thermoproteota	d__Archaea;p__Thermoproteota;c__Thermoproteia;o__Sulfolobales;f__Desulfurococcaceae;g__JAADCY01	1	0	0	0
d__Archaea;p__Thermoproteota	d__Archaea;p__Thermoproteota;c__Thermoproteia;o__Sulfolobales;f__Desulfurococcaceae;g__QMWW01	1	0	0	0
d__Archaea;p__Thermoproteota	d__Archaea;p__Thermoproteota;c__Thermoproteia;o__Sulfolobales;f__Fervidicoccaceae;g__DRZC01	1	0	0	0
d__Archaea;p__Thermoproteota	d__Archaea;p__Thermoproteota;c__Thermoproteia;o__Sulfolobales;f__Fervidicoccaceae;g__Fervidicoccus	1	0	0	0
d__Archaea;p__Thermoproteota	d__Archaea;p__Thermoproteota;c__Thermoproteia;o__Sulfolobales;f__Fervidicoccaceae;g__WYEQ01	1	0	0	0
d__Archaea;p__Thermoproteota	d__Archaea;p__Thermoproteota;c__Thermoproteia;o__Sulfolobales;f__Ignicoccaceae;g__Ignicoccus	1	0	0	0
d__Archaea;p__Thermoproteota	d__Archaea;p__Thermoproteota;c__Thermoproteia;o__Sulfolobales;f__Ignisphaeraceae;g__B12-G17	1	0	0	0
d__Archaea;p__Thermoproteota	d__Archaea;p__Thermoproteota;c__Thermoproteia;o__Sulfolobales;f__Ignisphaeraceae;g__JAADCV01	1	0	0	0
d__Archaea;p__Thermoproteota	d__Archaea;p__Thermoproteota;c__Thermoproteia;o__Sulfolobales;f__Pyrodictiaceae;g__Hyperthermus	1	0	0	0
d__Archaea;p__Thermoproteota	d__Archaea;p__Thermoproteota;c__Thermoproteia;o__Sulfolobales;f__Pyrodictiaceae;g__JAADEY01	1	0	0	0
d__Archaea;p__Thermoproteota	d__Archaea;p__Thermoproteota;c__Thermoproteia;o__Sulfolobales;f__Pyrodictiaceae;g__Pyrolobus	1	0	0	0
d__Archaea;p__Thermoproteota	d__Archaea;p__Thermoproteota;c__Thermoproteia;o__Sulfolobales;f__Sulfolobaceae;g__Acd1	1	0	0	0
d__Archaea;p__Thermoproteota	d__Archaea;p__Thermoproteota;c__Thermoproteia;o__Sulfolobales;f__Sulfolobaceae;g__Acidianus_B	1	1	0	0
d__Archaea;p__Thermoproteota	d__Archaea;p__Thermoproteota;c__Thermoproteia;o__Sulfolobales;f__Sulfolobaceae;g__Aramenus	1	0	0	0
d__Archaea;p__Thermoproteota	d__Archaea;p__Thermoproteota;c__Thermoproteia;o__Sulfolobales;f__Sulfolobaceae;g__Sulfodiicoccus	1	0	0	0
d__Archaea;p__Thermoproteota	d__Archaea;p__Thermoproteota;c__Thermoproteia;o__Thermofilales;f__B20-G17;g__B14-G17	1	0	0	0
d__Archaea;p__Thermoproteota	d__Archaea;p__Thermoproteota;c__Thermoproteia;o__Thermofilales;f__B20-G17;g__B20-G17	1	0	0	0
d__Archaea;p__Thermoproteota	d__Archaea;p__Thermoproteota;c__Thermoproteia;o__Thermofilales;f__B20-G17;g__B67-G16	1	0	0	0
d__Archaea;p__Thermoproteota	d__Archaea;p__Thermoproteota;c__Thermoproteia;o__Thermofilales;f__B69-G16;g__B69-G16	1	0	0	0
d__Archaea;p__Thermoproteota	d__Archaea;p__Thermoproteota;c__Thermoproteia;o__Thermofilales;f__B9-G17;g__B9-G17	1	0	0	0
d__Archaea;p__Thermoproteota	d__Archaea;p__Thermoproteota;c__Thermoproteia;o__Thermofilales;f__EX4484-15;g__EX4484-15	1	0	0	0
d__Archaea;p__Thermoproteota	d__Archaea;p__Thermoproteota;c__Thermoproteia;o__Thermofilales;f__Thermofilaceae;g__B17-G15	1	0	0	0
d__Archaea;p__Thermoproteota	d__Archaea;p__Thermoproteota;c__Thermoproteia;o__Thermoproteales;f__B15-G16;g__B15-G16	1	0	0	0
d__Archaea;p__Thermoproteota	d__Archaea;p__Thermoproteota;c__Thermoproteia;o__Thermoproteales;f__Thermocladiaceae;g__EX4572-64	1	0	0	0
d__Archaea;p__Thermoproteota	d__Archaea;p__Thermoproteota;c__Thermoproteia;o__Thermoproteales;f__Thermocladiaceae;g__Vulcanisaeta_B	1	0	0	0
d__Archaea;p__Undinarchaeota	d__Archaea;p__Undinarchaeota;c__Undinarchaeia;o__Undinarchaeales;f__Naiadarchaeaceae;g__Naiadarchaeum	1	0	0	0
d__Archaea;p__Undinarchaeota	d__Archaea;p__Undinarchaeota;c__Undinarchaeia;o__Undinarchaeales;f__UBA543;g__UBA543	1	0	0	1
d__Bacteria;p__	d__Bacteria;p__;c__;o__;f__DRWM01;g__DRWM01	1	0	0	0
d__Bacteria;p__	d__Bacteria;p__;c__Oligoflexia;o__Oligoflexales;f__Bin106;g__Bin106	1	0	0	0
d__Bacteria;p__	d__Bacteria;p__;c__Oligoflexia;o__Oligoflexales;f__Bog-1112;g__GCA-2711925	1	0	0	0
d__Bacteria;p__	d__Bacteria;p__;c__Oligoflexia;o__Oligoflexales;f__Oligoflexaceae;g__GCA-2725955	1	0	0	0
d__Bacteria;p__	d__Bacteria;p__;c__Oligoflexia;o__Oligoflexales;f__RGVZ01;g__CAIYRB01	1	0	0	2
d__Bacteria;p__	d__Bacteria;p__;c__Oligoflexia;o__Oligoflexales;f__RGVZ01;g__RGVZ01	1	0	0	0
d__Bacteria;p__	d__Bacteria;p__;c__Oligoflexia;o__Silvanigrellales;f__Silvanigrellaceae;g__Silvanigrella	1	0	0	0
d__Bacteria;p__	d__Bacteria;p__;c__UBA6777;o__UBA6777;f__UBA6777;g__UBA6777	1	0	0	0
d__Bacteria;p__	d__Bacteria;p__;c__UBA9160;o__UBA9160;f__SMWR01;g__GCA-2729515	1	0	0	0
d__Bacteria;p__	d__Bacteria;p__;c__UBA9160;o__UBA9160;f__SMWR01;g__SMWR01	1	0	0	0
d__Bacteria;p__	d__Bacteria;p__;c__UBA9160;o__UBA9160;f__UBA4427;g__DUBZ01	1	0	0	0
d__Bacteria;p__	d__Bacteria;p__;c__UBA9160;o__UBA9160;f__UBA4427;g__MED660	1	0	0	0
d__Bacteria;p__	d__Bacteria;p__;c__UBA9160;o__UBA9160;f__UBA6930;g__DSOP01	1	0	0	0
d__Bacteria;p__4572-55	d__Bacteria;p__4572-55;c__4572-55;o__4572-55;f__4572-55;g__4572-55	1	0	0	0
d__Bacteria;p__4572-55	d__Bacteria;p__4572-55;c__4572-55;o__J002;f__J002;g__J002	1	0	0	0
d__Bacteria;p__AABM5-125-24	d__Bacteria;p__AABM5-125-24;c__AABM5-125-24;o__AABM5-125-24;f__AABM5-125-24;g__AABM5-125-24	1	0	0	0
d__Bacteria;p__AABM5-125-24	d__Bacteria;p__AABM5-125-24;c__AABM5-125-24;o__AABM5-125-24;f__AABM5-125-24;g__JABMRV01	1	0	0	0
d__Bacteria;p__AABM5-125-24	d__Bacteria;p__AABM5-125-24;c__B3-LCP;o__B3-LCP;f__B3-LCP;g__B3-LCP	1	0	0	0
d__Bacteria;p__AABM5-125-24	d__Bacteria;p__AABM5-125-24;c__B3-LCP;o__B3-LCP;f__B3-LCP;g__SURF-9	1	0	0	0
d__Bacteria;p__AABM5-125-24	d__Bacteria;p__AABM5-125-24;c__BMS3BBIN04;o__BMS3BBIN04;f__BMS3BBIN04;g__BMS3BBIN04	1	0	0	0
d__Bacteria;p__AABM5-125-24	d__Bacteria;p__AABM5-125-24;c__JABMRZ01;o__JABMRZ01;f__JABMRZ01;g__JABMRZ01	1	0	0	0
d__Bacteria;p__AABM5-125-24	d__Bacteria;p__AABM5-125-24;c__RPQS01;o__RPQS01;f__RPQS01;g__JABWCQ01	1	0	0	0
d__Bacteria;p__AABM5-125-24	d__Bacteria;p__AABM5-125-24;c__RPQS01;o__RPQS01;f__RPQS01;g__RPQS01	1	0	0	0
d__Bacteria;p__ARS69	d__Bacteria;p__ARS69;c__ARS69;o__ARS69;f__ARS69;g__ARS69	1	0	0	0
d__Bacteria;p__Abyssubacteria	d__Bacteria;p__Abyssubacteria;c__SURF-5;o__SURF-5;f__SURF-5;g__SURF-17	1	0	0	0
d__Bacteria;p__Abyssubacteria	d__Bacteria;p__Abyssubacteria;c__SURF-5;o__SURF-5;f__SURF-5;g__SURF-5	1	0	0	1
d__Bacteria;p__Acidobacteriota	d__Bacteria;p__Acidobacteriota;c__Acidobacteriae;o__2-12-FULL-54-10;f__2-12-FULL-54-10;g__2-02-FULL-61-28	1	0	0	0
d__Bacteria;p__Acidobacteriota	d__Bacteria;p__Acidobacteriota;c__Acidobacteriae;o__2-12-FULL-54-10;f__2-12-FULL-54-10;g__2-12-FULL-54-10	1	0	0	0
d__Bacteria;p__Acidobacteriota	d__Bacteria;p__Acidobacteriota;c__Acidobacteriae;o__2-12-FULL-54-10;f__2-12-FULL-54-10;g__SHUM01	1	0	0	0
d__Bacteria;p__Acidobacteriota	d__Bacteria;p__Acidobacteriota;c__Acidobacteriae;o__20CM-2-55-15;f__20CM-2-55-15;g__DSPE01	1	0	0	0
d__Bacteria;p__Acidobacteriota	d__Bacteria;p__Acidobacteriota;c__Acidobacteriae;o__Acidobacteriales;f__Acidobacteriaceae;g__Acidipila	1	0	0	0
d__Bacteria;p__Acidobacteriota	d__Bacteria;p__Acidobacteriota;c__Acidobacteriae;o__Acidobacteriales;f__Acidobacteriaceae;g__Acidisarcina	1	0	0	0
d__Bacteria;p__Acidobacteriota	d__Bacteria;p__Acidobacteriota;c__Acidobacteriae;o__Acidobacteriales;f__Acidobacteriaceae;g__Bryocella	1	0	0	0
d__Bacteria;p__Acidobacteriota	d__Bacteria;p__Acidobacteriota;c__Acidobacteriae;o__Acidobacteriales;f__Acidobacteriaceae;g__CAHJWL01	1	0	0	0
d__Bacteria;p__Acidobacteriota	d__Bacteria;p__Acidobacteriota;c__Acidobacteriae;o__Acidobacteriales;f__Acidobacteriaceae;g__CAIMNN01	1	0	0	0
d__Bacteria;p__Acidobacteriota	d__Bacteria;p__Acidobacteriota;c__Acidobacteriae;o__Acidobacteriales;f__Acidobacteriaceae;g__CAIQPK01	1	0	0	0
d__Bacteria;p__Acidobacteriota	d__Bacteria;p__Acidobacteriota;c__Acidobacteriae;o__Acidobacteriales;f__Acidobacteriaceae;g__CAIZGA01	1	0	0	0
d__Bacteria;p__Acidobacteriota	d__Bacteria;p__Acidobacteriota;c__Acidobacteriae;o__Acidobacteriales;f__Acidobacteriaceae;g__EB88	1	0	0	0
d__Bacteria;p__Acidobacteriota	d__Bacteria;p__Acidobacteriota;c__Acidobacteriae;o__Acidobacteriales;f__Acidobacteriaceae;g__Granulicella_B	1	0	0	0
d__Bacteria;p__Acidobacteriota	d__Bacteria;p__Acidobacteriota;c__Acidobacteriae;o__Acidobacteriales;f__Acidobacteriaceae;g__KBS-83	1	0	0	0
d__Bacteria;p__Acidobacteriota	d__Bacteria;p__Acidobacteriota;c__Acidobacteriae;o__Acidobacteriales;f__Acidobacteriaceae;g__PALSA-350	1	0	0	0
d__Bacteria;p__Acidobacteriota	d__Bacteria;p__Acidobacteriota;c__Acidobacteriae;o__Acidobacteriales;f__Acidobacteriaceae;g__Tous-C9LFEB	1	0	0	0
d__Bacteria;p__Acidobacteriota	d__Bacteria;p__Acidobacteriota;c__Acidobacteriae;o__Acidobacteriales;f__CAINCZ01;g__CAINCZ01	1	0	0	0
d__Bacteria;p__Acidobacteriota	d__Bacteria;p__Acidobacteriota;c__Acidobacteriae;o__Acidobacteriales;f__Gp1-AA112;g__DSPA01	1	0	0	0
d__Bacteria;p__Acidobacteriota	d__Bacteria;p__Acidobacteriota;c__Acidobacteriae;o__Acidobacteriales;f__Koribacteraceae;g__FEN-335	1	0	0	0
d__Bacteria;p__Acidobacteriota	d__Bacteria;p__Acidobacteriota;c__Acidobacteriae;o__Acidobacteriales;f__Koribacteraceae;g__Gp1-AA122	1	0	0	0
d__Bacteria;p__Acidobacteriota	d__Bacteria;p__Acidobacteriota;c__Acidobacteriae;o__Acidobacteriales;f__Koribacteraceae;g__Gp1-AA142	1	0	0	0
d__Bacteria;p__Acidobacteriota	d__Bacteria;p__Acidobacteriota;c__Acidobacteriae;o__Acidobacteriales;f__Koribacteraceae;g__JABCYV01	1	0	0	0
d__Bacteria;p__Acidobacteriota	d__Bacteria;p__Acidobacteriota;c__Acidobacteriae;o__Acidobacteriales;f__Koribacteraceae;g__JABCZH01	1	0	0	0
d__Bacteria;p__Acidobacteriota	d__Bacteria;p__Acidobacteriota;c__Acidobacteriae;o__Acidobacteriales;f__Koribacteraceae;g__JABDBE01	1	0	0	0
d__Bacteria;p__Acidobacteriota	d__Bacteria;p__Acidobacteriota;c__Acidobacteriae;o__Acidobacteriales;f__Koribacteraceae;g__PALSA-188	1	0	0	1
d__Bacteria;p__Acidobacteriota	d__Bacteria;p__Acidobacteriota;c__Acidobacteriae;o__Acidobacteriales;f__Koribacteraceae;g__PALSA-270	1	0	0	0
d__Bacteria;p__Acidobacteriota	d__Bacteria;p__Acidobacteriota;c__Acidobacteriae;o__Acidobacteriales;f__Koribacteraceae;g__QIAA01	1	0	0	0
d__Bacteria;p__Acidobacteriota	d__Bacteria;p__Acidobacteriota;c__Acidobacteriae;o__Acidobacteriales;f__Koribacteraceae;g__QIAB01	1	0	0	0
d__Bacteria;p__Acidobacteriota	d__Bacteria;p__Acidobacteriota;c__Acidobacteriae;o__Acidobacteriales;f__Koribacteraceae;g__QIAJ01	1	0	0	0
d__Bacteria;p__Acidobacteriota	d__Bacteria;p__Acidobacteriota;c__Acidobacteriae;o__Acidobacteriales;f__QIAW01;g__QIAW01	1	0	0	0
d__Bacteria;p__Acidobacteriota	d__Bacteria;p__Acidobacteriota;c__Acidobacteriae;o__Acidobacteriales;f__SCQP01;g__SCQP01	1	0	0	0
d__Bacteria;p__Acidobacteriota	d__Bacteria;p__Acidobacteriota;c__Acidobacteriae;o__Bryobacterales;f__Bryobacteraceae;g__Bog-159	1	0	0	1
d__Bacteria;p__Acidobacteriota	d__Bacteria;p__Acidobacteriota;c__Acidobacteriae;o__Bryobacterales;f__Bryobacteraceae;g__Bryobacter	1	0	0	0
d__Bacteria;p__Acidobacteriota	d__Bacteria;p__Acidobacteriota;c__Acidobacteriae;o__Bryobacterales;f__Bryobacteraceae;g__CAADGY01	1	0	0	0
d__Bacteria;p__Acidobacteriota	d__Bacteria;p__Acidobacteriota;c__Acidobacteriae;o__Bryobacterales;f__Bryobacteraceae;g__CADEFT01	1	0	0	0
d__Bacteria;p__Acidobacteriota	d__Bacteria;p__Acidobacteriota;c__Acidobacteriae;o__Bryobacterales;f__Bryobacteraceae;g__CAIRSA01	1	0	0	0
d__Bacteria;p__Acidobacteriota	d__Bacteria;p__Acidobacteriota;c__Acidobacteriae;o__Bryobacterales;f__Bryobacteraceae;g__CAIVVT01	1	0	0	0
d__Bacteria;p__Acidobacteriota	d__Bacteria;p__Acidobacteriota;c__Acidobacteriae;o__Bryobacterales;f__Bryobacteraceae;g__CAJCIT01	1	0	0	0
d__Bacteria;p__Acidobacteriota	d__Bacteria;p__Acidobacteriota;c__Acidobacteriae;o__Bryobacterales;f__Bryobacteraceae;g__DRWF01	1	0	0	0
d__Bacteria;p__Acidobacteriota	d__Bacteria;p__Acidobacteriota;c__Acidobacteriae;o__Bryobacterales;f__Bryobacteraceae;g__DRWS01	1	0	0	0
d__Bacteria;p__Acidobacteriota	d__Bacteria;p__Acidobacteriota;c__Acidobacteriae;o__Bryobacterales;f__Bryobacteraceae;g__DSOI01	1	0	0	0
d__Bacteria;p__Acidobacteriota	d__Bacteria;p__Acidobacteriota;c__Acidobacteriae;o__Bryobacterales;f__Bryobacteraceae;g__DTHT01	1	0	0	1
d__Bacteria;p__Acidobacteriota	d__Bacteria;p__Acidobacteriota;c__Acidobacteriae;o__Bryobacterales;f__Bryobacteraceae;g__DTKY01	1	0	0	0
d__Bacteria;p__Acidobacteriota	d__Bacteria;p__Acidobacteriota;c__Acidobacteriae;o__Bryobacterales;f__Bryobacteraceae;g__DTPO01	1	0	0	0
d__Bacteria;p__Acidobacteriota	d__Bacteria;p__Acidobacteriota;c__Acidobacteriae;o__Bryobacterales;f__Bryobacteraceae;g__JACMLA01	1	0	0	0
d__Bacteria;p__Acidobacteriota	d__Bacteria;p__Acidobacteriota;c__Acidobacteriae;o__Bryobacterales;f__Bryobacteraceae;g__JACTMJ01	1	0	0	0
d__Bacteria;p__Acidobacteriota	d__Bacteria;p__Acidobacteriota;c__Acidobacteriae;o__Bryobacterales;f__Bryobacteraceae;g__KBS-96	1	0	0	0
d__Bacteria;p__Acidobacteriota	d__Bacteria;p__Acidobacteriota;c__Acidobacteriae;o__Bryobacterales;f__Bryobacteraceae;g__PALSA-243	1	0	0	1
d__Bacteria;p__Acidobacteriota	d__Bacteria;p__Acidobacteriota;c__Acidobacteriae;o__Bryobacterales;f__Bryobacteraceae;g__PSRJ01	1	0	0	0
d__Bacteria;p__Acidobacteriota	d__Bacteria;p__Acidobacteriota;c__Acidobacteriae;o__Bryobacterales;f__Bryobacteraceae;g__QHXW01	1	0	0	0
d__Bacteria;p__Acidobacteriota	d__Bacteria;p__Acidobacteriota;c__Acidobacteriae;o__Bryobacterales;f__Bryobacteraceae;g__Sulfopaludibacter	1	0	0	0
d__Bacteria;p__Acidobacteriota	d__Bacteria;p__Acidobacteriota;c__Acidobacteriae;o__Bryobacterales;f__UBA6623;g__UBA6623	1	0	0	0
d__Bacteria;p__Acidobacteriota	d__Bacteria;p__Acidobacteriota;c__Acidobacteriae;o__UBA7540;f__UBA7540;g__CADDZC01	1	0	0	0
d__Bacteria;p__Acidobacteriota	d__Bacteria;p__Acidobacteriota;c__Acidobacteriae;o__UBA7540;f__UBA7540;g__CADDZE01	1	0	0	0
d__Bacteria;p__Acidobacteriota	d__Bacteria;p__Acidobacteriota;c__Acidobacteriae;o__UBA7540;f__UBA7540;g__Gp13-AA77	1	0	0	0
d__Bacteria;p__Acidobacteriota	d__Bacteria;p__Acidobacteriota;c__Acidobacteriae;o__UBA7540;f__UBA7540;g__QHZM01	1	0	0	0
d__Bacteria;p__Acidobacteriota	d__Bacteria;p__Acidobacteriota;c__Acidobacteriae;o__UBA7540;f__UBA7540;g__UBA7540	1	0	0	0
d__Bacteria;p__Acidobacteriota	d__Bacteria;p__Acidobacteriota;c__Acidobacteriae;o__UBA7541;f__UBA7541;g__DSGC01	1	0	0	0
d__Bacteria;p__Acidobacteriota	d__Bacteria;p__Acidobacteriota;c__Acidobacteriae;o__UBA7541;f__UBA7541;g__JAAFGT01	1	0	0	0
d__Bacteria;p__Acidobacteriota	d__Bacteria;p__Acidobacteriota;c__Acidobacteriae;o__UBA7541;f__UBA7541;g__PALSA-278	1	0	0	0
d__Bacteria;p__Acidobacteriota	d__Bacteria;p__Acidobacteriota;c__Acidobacteriae;o__UBA7541;f__UBA7541;g__QHYP01	1	0	0	0
d__Bacteria;p__Acidobacteriota	d__Bacteria;p__Acidobacteriota;c__Acidobacteriae;o__UBA7541;f__UBA7541;g__QHYU01	1	0	0	0
d__Bacteria;p__Acidobacteriota	d__Bacteria;p__Acidobacteriota;c__Acidobacteriae;o__VXMN01;f__VXMN01;g__VXMN01	1	0	0	0
d__Bacteria;p__Acidobacteriota	d__Bacteria;p__Acidobacteriota;c__Aminicenantia;o__Aminicenantales;f__Aminicenantaceae;g__Aminicenans	1	0	0	2
d__Bacteria;p__Acidobacteriota	d__Bacteria;p__Acidobacteriota;c__Aminicenantia;o__Aminicenantales;f__Aminicenantaceae;g__SOIA01	1	0	0	0
d__Bacteria;p__Acidobacteriota	d__Bacteria;p__Acidobacteriota;c__Aminicenantia;o__Aminicenantales;f__Aminicenantaceae;g__WTAW01	1	0	0	0
d__Bacteria;p__Acidobacteriota	d__Bacteria;p__Acidobacteriota;c__Aminicenantia;o__Aminicenantales;f__Aminicenantaceae;g__WVZL01	1	0	0	0
d__Bacteria;p__Acidobacteriota	d__Bacteria;p__Acidobacteriota;c__Aminicenantia;o__Aminicenantales;f__UBA4085;g__FEN-413	1	0	0	0
d__Bacteria;p__Acidobacteriota	d__Bacteria;p__Acidobacteriota;c__Aminicenantia;o__Aminicenantales;f__UBA4085;g__JAAZPG01	1	0	0	0
d__Bacteria;p__Acidobacteriota	d__Bacteria;p__Acidobacteriota;c__Aminicenantia;o__Aminicenantales;f__UBA8522;g__UBA8522	1	0	0	0
d__Bacteria;p__Acidobacteriota	d__Bacteria;p__Acidobacteriota;c__Aminicenantia;o__DTKB01;f__DTKB01;g__DTKB01	1	0	0	0
d__Bacteria;p__Acidobacteriota	d__Bacteria;p__Acidobacteriota;c__Aminicenantia;o__JdFR-78;f__JdFR-78;g__JdFR-78	1	0	0	0
d__Bacteria;p__Acidobacteriota	d__Bacteria;p__Acidobacteriota;c__Aminicenantia;o__UBA2199;f__UBA2199;g__UBA647	1	0	0	0
d__Bacteria;p__Acidobacteriota	d__Bacteria;p__Acidobacteriota;c__Blastocatellia;o__HR10;f__HR10;g__J050	1	0	0	0
d__Bacteria;p__Acidobacteriota	d__Bacteria;p__Acidobacteriota;c__Blastocatellia;o__Pyrinomonadales;f__Pyrinomonadaceae;g__3-1-20CM-3-53-8	1	0	0	0
d__Bacteria;p__Acidobacteriota	d__Bacteria;p__Acidobacteriota;c__Blastocatellia;o__Pyrinomonadales;f__Pyrinomonadaceae;g__JACCRA01	1	0	0	0
d__Bacteria;p__Acidobacteriota	d__Bacteria;p__Acidobacteriota;c__Blastocatellia;o__Pyrinomonadales;f__Pyrinomonadaceae;g__JACDEG01	1	0	0	0
d__Bacteria;p__Acidobacteriota	d__Bacteria;p__Acidobacteriota;c__Blastocatellia;o__Pyrinomonadales;f__Pyrinomonadaceae;g__JACMLC01	1	0	0	0
d__Bacteria;p__Acidobacteriota	d__Bacteria;p__Acidobacteriota;c__Blastocatellia;o__Pyrinomonadales;f__Pyrinomonadaceae;g__JACVRN01	1	0	0	0
d__Bacteria;p__Acidobacteriota	d__Bacteria;p__Acidobacteriota;c__Blastocatellia;o__Pyrinomonadales;f__Pyrinomonadaceae;g__PSRF01	1	0	0	0
d__Bacteria;p__Acidobacteriota	d__Bacteria;p__Acidobacteriota;c__Blastocatellia;o__Pyrinomonadales;f__Pyrinomonadaceae;g__Pyrinomonas	1	0	0	0
d__Bacteria;p__Acidobacteriota	d__Bacteria;p__Acidobacteriota;c__Blastocatellia;o__Pyrinomonadales;f__Pyrinomonadaceae;g__QHXN01	1	0	0	0
d__Bacteria;p__Acidobacteriota	d__Bacteria;p__Acidobacteriota;c__Blastocatellia;o__Pyrinomonadales;f__Pyrinomonadaceae;g__QHXQ01	1	0	0	0
d__Bacteria;p__Acidobacteriota	d__Bacteria;p__Acidobacteriota;c__Blastocatellia;o__Pyrinomonadales;f__Pyrinomonadaceae;g__SXVE01	1	0	0	0
d__Bacteria;p__Acidobacteriota	d__Bacteria;p__Acidobacteriota;c__Blastocatellia;o__RBC074;f__RBC074;g__RBC074	1	0	0	1
d__Bacteria;p__Acidobacteriota	d__Bacteria;p__Acidobacteriota;c__Blastocatellia;o__UBA7656;f__DSOJ01;g__DSOJ01	1	0	0	0
d__Bacteria;p__Acidobacteriota	d__Bacteria;p__Acidobacteriota;c__Blastocatellia;o__UBA7656;f__UBA7656;g__QHVH01	1	0	0	0
d__Bacteria;p__Acidobacteriota	d__Bacteria;p__Acidobacteriota;c__Blastocatellia;o__UBA7656;f__UBA7656;g__UBA7656	1	0	0	0
d__Bacteria;p__Acidobacteriota	d__Bacteria;p__Acidobacteriota;c__CAIWXX01;o__CAIWXX01;f__CAIWXX01;g__CAIWXX01	1	0	0	0
d__Bacteria;p__Acidobacteriota	d__Bacteria;p__Acidobacteriota;c__HRBIN11;o__HRBIN11;f__HRBIN11;g__HRBIN11	1	0	0	0
d__Bacteria;p__Acidobacteriota	d__Bacteria;p__Acidobacteriota;c__Holophagae;o__GCA-2747255;f__GCA-2747255;g__GCA-2747255	1	0	0	0
d__Bacteria;p__Acidobacteriota	d__Bacteria;p__Acidobacteriota;c__Holophagae;o__Holophagales;f__Holophagaceae;g__WRHW01	1	0	0	0
d__Bacteria;p__Acidobacteriota	d__Bacteria;p__Acidobacteriota;c__Mor1;o__Gp22-AA2;f__AA152;g__AA152	1	0	0	0
d__Bacteria;p__Acidobacteriota	d__Bacteria;p__Acidobacteriota;c__Mor1;o__Gp22-AA2;f__Gp22-AA2;g__QHXZ01	1	0	0	0
d__Bacteria;p__Acidobacteriota	d__Bacteria;p__Acidobacteriota;c__Mor1;o__J045;f__J045;g__J045	1	0	0	0
d__Bacteria;p__Acidobacteriota	d__Bacteria;p__Acidobacteriota;c__Mor1;o__J045;f__J045;g__J065	1	0	0	0
d__Bacteria;p__Acidobacteriota	d__Bacteria;p__Acidobacteriota;c__Mor1;o__Mor1;f__Mor1;g__Mor1	1	0	0	0
d__Bacteria;p__Acidobacteriota	d__Bacteria;p__Acidobacteriota;c__Mor1;o__Mor1;f__Mor1;g__WVWW01	1	0	0	0
d__Bacteria;p__Acidobacteriota	d__Bacteria;p__Acidobacteriota;c__Mor1;o__QHYA01;f__QHYA01;g__QHYA01	1	0	0	0
d__Bacteria;p__Acidobacteriota	d__Bacteria;p__Acidobacteriota;c__Mor1;o__SMYD01;f__SMYD01;g__SMYD01	1	0	0	0
d__Bacteria;p__Acidobacteriota	d__Bacteria;p__Acidobacteriota;c__Thermoanaerobaculia;o__Gp7-AA8;f__Gp7-AA8;g__QHVS01	1	0	0	0
d__Bacteria;p__Acidobacteriota	d__Bacteria;p__Acidobacteriota;c__Thermoanaerobaculia;o__Gp7-AA8;f__Gp7-AA8;g__QHVT01	1	0	0	0
d__Bacteria;p__Acidobacteriota	d__Bacteria;p__Acidobacteriota;c__Thermoanaerobaculia;o__Thermoanaerobaculales;f__FEB-10;g__FEB-10	1	0	0	0
d__Bacteria;p__Acidobacteriota	d__Bacteria;p__Acidobacteriota;c__Thermoanaerobaculia;o__Thermoanaerobaculales;f__FEB-10;g__JAADFK01	1	0	0	0
d__Bacteria;p__Acidobacteriota	d__Bacteria;p__Acidobacteriota;c__Thermoanaerobaculia;o__Thermoanaerobaculales;f__FEB-10;g__JAADFN01	1	0	0	0
d__Bacteria;p__Acidobacteriota	d__Bacteria;p__Acidobacteriota;c__Thermoanaerobaculia;o__Thermoanaerobaculales;f__Thermoanaerobaculaceae;g__JAAYVZ01	1	0	0	2
d__Bacteria;p__Acidobacteriota	d__Bacteria;p__Acidobacteriota;c__Thermoanaerobaculia;o__Thermoanaerobaculales;f__Thermoanaerobaculaceae;g__Thermoanaerobaculum	1	0	0	0
d__Bacteria;p__Acidobacteriota	d__Bacteria;p__Acidobacteriota;c__Thermoanaerobaculia;o__UBA2201;f__UBA2201;g__UBA2201	1	0	0	0
d__Bacteria;p__Acidobacteriota	d__Bacteria;p__Acidobacteriota;c__Thermoanaerobaculia;o__UBA5066;f__Gp7-AA6;g__Gp7-AA6	1	0	0	0
d__Bacteria;p__Acidobacteriota	d__Bacteria;p__Acidobacteriota;c__Thermoanaerobaculia;o__UBA5066;f__UBA5066;g__CAIMWE01	1	0	0	0
d__Bacteria;p__Acidobacteriota	d__Bacteria;p__Acidobacteriota;c__Thermoanaerobaculia;o__UBA5066;f__UBA5066;g__Fen-183	1	0	0	0
d__Bacteria;p__Acidobacteriota	d__Bacteria;p__Acidobacteriota;c__Thermoanaerobaculia;o__UBA5066;f__UBA5066;g__RHKY01	1	0	0	0
d__Bacteria;p__Acidobacteriota	d__Bacteria;p__Acidobacteriota;c__Thermoanaerobaculia;o__UBA5066;f__UBA5066;g__UBA5066	1	0	0	0
d__Bacteria;p__Acidobacteriota	d__Bacteria;p__Acidobacteriota;c__Thermoanaerobaculia;o__UBA5704;f__QQVD01;g__QQVD01	1	0	0	0
d__Bacteria;p__Acidobacteriota	d__Bacteria;p__Acidobacteriota;c__Thermoanaerobaculia;o__UBA5704;f__UBA5704;g__J023	1	0	0	0
d__Bacteria;p__Acidobacteriota	d__Bacteria;p__Acidobacteriota;c__Thermoanaerobaculia;o__UBA5704;f__UBA5704;g__JAAYLR01	1	0	0	1
d__Bacteria;p__Acidobacteriota	d__Bacteria;p__Acidobacteriota;c__Thermoanaerobaculia;o__UBA5704;f__UBA5704;g__M0029	1	0	0	0
d__Bacteria;p__Acidobacteriota	d__Bacteria;p__Acidobacteriota;c__Thermoanaerobaculia;o__UBA5704;f__UBA5704;g__SZUA-115	1	0	0	0
d__Bacteria;p__Acidobacteriota	d__Bacteria;p__Acidobacteriota;c__Thermoanaerobaculia;o__UBA5704;f__UBA5704;g__UBA5704	1	0	0	0
d__Bacteria;p__Acidobacteriota	d__Bacteria;p__Acidobacteriota;c__UBA4820;o__UBA4820;f__DSQY01;g__DSQY01	1	0	0	0
d__Bacteria;p__Acidobacteriota	d__Bacteria;p__Acidobacteriota;c__UBA4820;o__UBA4820;f__DSQY01;g__DTPS01	1	0	0	0
d__Bacteria;p__Acidobacteriota	d__Bacteria;p__Acidobacteriota;c__UBA4820;o__UBA4820;f__UBA4820;g__JAAZNT01	1	0	0	0
d__Bacteria;p__Acidobacteriota	d__Bacteria;p__Acidobacteriota;c__UBA4820;o__UBA4820;f__UBA4820;g__UBA4820	1	0	0	0
d__Bacteria;p__Acidobacteriota	d__Bacteria;p__Acidobacteriota;c__UBA6911;o__CAINFC01;f__CAINFC01;g__CAINFC01	1	0	0	0
d__Bacteria;p__Acidobacteriota	d__Bacteria;p__Acidobacteriota;c__UBA6911;o__JAAYUB01;f__JAAYUB01;g__JAAYUB01	1	0	0	0
d__Bacteria;p__Acidobacteriota	d__Bacteria;p__Acidobacteriota;c__UBA6911;o__RPQK01;f__RPQK01;g__RPQK01	1	0	0	0
d__Bacteria;p__Acidobacteriota	d__Bacteria;p__Acidobacteriota;c__UBA6911;o__UBA6911;f__UBA6911;g__Gp18-AA60	1	0	0	0
d__Bacteria;p__Acidobacteriota	d__Bacteria;p__Acidobacteriota;c__UBA6911;o__UBA6911;f__UBA6911;g__JAAYAM01	1	0	0	0
d__Bacteria;p__Acidobacteriota	d__Bacteria;p__Acidobacteriota;c__UBA6911;o__UBA6911;f__UBA6911;g__JACADW01	1	0	0	0
d__Bacteria;p__Acidobacteriota	d__Bacteria;p__Acidobacteriota;c__UBA6911;o__UBA6911;f__UBA6911;g__UBA6911	1	0	0	0
d__Bacteria;p__Acidobacteriota	d__Bacteria;p__Acidobacteriota;c__UBA890;o__UBA890;f__WLXD01;g__WLXD01	1	0	0	0
d__Bacteria;p__Acidobacteriota	d__Bacteria;p__Acidobacteriota;c__Vicinamibacteria;o__Bin61;f__SMYC01;g__SMYC01	1	0	0	0
d__Bacteria;p__Acidobacteriota	d__Bacteria;p__Acidobacteriota;c__Vicinamibacteria;o__Fen-336;f__Fen-336;g__AA29	1	0	0	0
d__Bacteria;p__Acidobacteriota	d__Bacteria;p__Acidobacteriota;c__Vicinamibacteria;o__Fen-336;f__Fen-336;g__CADEEV01	1	0	0	0
d__Bacteria;p__Acidobacteriota	d__Bacteria;p__Acidobacteriota;c__Vicinamibacteria;o__Fen-336;f__Fen-336;g__FEN-336	1	0	0	0
d__Bacteria;p__Acidobacteriota	d__Bacteria;p__Acidobacteriota;c__Vicinamibacteria;o__Fen-336;f__Fen-336;g__WYBL01	1	0	0	0
d__Bacteria;p__Acidobacteriota	d__Bacteria;p__Acidobacteriota;c__Vicinamibacteria;o__Vicinamibacterales;f__2-12-FULL-66-21;g__2-12-FULL-66-21	1	0	0	0
d__Bacteria;p__Acidobacteriota	d__Bacteria;p__Acidobacteriota;c__Vicinamibacteria;o__Vicinamibacterales;f__2-12-FULL-66-21;g__Gp6-AA38	1	0	0	0
d__Bacteria;p__Acidobacteriota	d__Bacteria;p__Acidobacteriota;c__Vicinamibacteria;o__Vicinamibacterales;f__2-12-FULL-66-21;g__JACCRT01	1	0	0	0
d__Bacteria;p__Acidobacteriota	d__Bacteria;p__Acidobacteriota;c__Vicinamibacteria;o__Vicinamibacterales;f__2-12-FULL-66-21;g__JACCXG01	1	0	0	0
d__Bacteria;p__Acidobacteriota	d__Bacteria;p__Acidobacteriota;c__Vicinamibacteria;o__Vicinamibacterales;f__Fen-181;g__FEN-299	1	0	0	0
d__Bacteria;p__Acidobacteriota	d__Bacteria;p__Acidobacteriota;c__Vicinamibacteria;o__Vicinamibacterales;f__Fen-181;g__Fen-181	1	0	0	0
d__Bacteria;p__Acidobacteriota	d__Bacteria;p__Acidobacteriota;c__Vicinamibacteria;o__Vicinamibacterales;f__SCN-69-37;g__SCUN01	1	0	0	0
d__Bacteria;p__Acidobacteriota	d__Bacteria;p__Acidobacteriota;c__Vicinamibacteria;o__Vicinamibacterales;f__UBA2999;g__2-02-FULL-65-29	1	0	0	0
d__Bacteria;p__Acidobacteriota	d__Bacteria;p__Acidobacteriota;c__Vicinamibacteria;o__Vicinamibacterales;f__UBA2999;g__2-12-FULL-65-11	1	0	0	0
d__Bacteria;p__Acidobacteriota	d__Bacteria;p__Acidobacteriota;c__Vicinamibacteria;o__Vicinamibacterales;f__UBA2999;g__40CM-4-65-8	1	0	0	0
d__Bacteria;p__Acidobacteriota	d__Bacteria;p__Acidobacteriota;c__Vicinamibacteria;o__Vicinamibacterales;f__UBA2999;g__Gp6-AA56	1	0	0	0
d__Bacteria;p__Acidobacteriota	d__Bacteria;p__Acidobacteriota;c__Vicinamibacteria;o__Vicinamibacterales;f__UBA2999;g__JABFRY01	1	0	0	0
d__Bacteria;p__Acidobacteriota	d__Bacteria;p__Acidobacteriota;c__Vicinamibacteria;o__Vicinamibacterales;f__UBA2999;g__UBA2999	1	0	0	0
d__Bacteria;p__Acidobacteriota	d__Bacteria;p__Acidobacteriota;c__Vicinamibacteria;o__Vicinamibacterales;f__UBA823;g__UBA823	1	0	0	0
d__Bacteria;p__Acidobacteriota	d__Bacteria;p__Acidobacteriota;c__Vicinamibacteria;o__Vicinamibacterales;f__UBA8438;g__DTWD01	1	0	0	0
d__Bacteria;p__Acidobacteriota	d__Bacteria;p__Acidobacteriota;c__Vicinamibacteria;o__Vicinamibacterales;f__UBA8438;g__JAAXGX01	1	0	0	0
d__Bacteria;p__Acidobacteriota	d__Bacteria;p__Acidobacteriota;c__Vicinamibacteria;o__Vicinamibacterales;f__UBA8438;g__VXRJ01	1	0	0	0
d__Bacteria;p__Actinobacteriota	d__Bacteria;p__Actinobacteriota;c__Acidimicrobiia;o__ATN3;f__ATN3;g__ATN3	1	0	0	0
d__Bacteria;p__Actinobacteriota	d__Bacteria;p__Actinobacteriota;c__Acidimicrobiia;o__Acidimicrobiales;f__AC-14;g__AC-14	1	0	0	0
d__Bacteria;p__Actinobacteriota	d__Bacteria;p__Actinobacteriota;c__Acidimicrobiia;o__Acidimicrobiales;f__AC-14;g__CADCTB01	1	0	0	0
d__Bacteria;p__Actinobacteriota	d__Bacteria;p__Actinobacteriota;c__Acidimicrobiia;o__Acidimicrobiales;f__AC-14;g__CADDZP01	1	0	0	0
d__Bacteria;p__Actinobacteriota	d__Bacteria;p__Actinobacteriota;c__Acidimicrobiia;o__Acidimicrobiales;f__AC-25;g__AC-25	1	0	0	0
d__Bacteria;p__Actinobacteriota	d__Bacteria;p__Actinobacteriota;c__Acidimicrobiia;o__Acidimicrobiales;f__AC-35;g__AC-35	1	0	0	0
d__Bacteria;p__Actinobacteriota	d__Bacteria;p__Actinobacteriota;c__Acidimicrobiia;o__Acidimicrobiales;f__Acidimicrobiaceae;g__Acidithrix	1	0	0	0
d__Bacteria;p__Actinobacteriota	d__Bacteria;p__Actinobacteriota;c__Acidimicrobiia;o__Acidimicrobiales;f__Acidimicrobiaceae;g__Ferrimicrobium	1	0	0	0
d__Bacteria;p__Actinobacteriota	d__Bacteria;p__Actinobacteriota;c__Acidimicrobiia;o__Acidimicrobiales;f__Acidimicrobiaceae;g__Ferrithrix	1	0	0	0
d__Bacteria;p__Actinobacteriota	d__Bacteria;p__Actinobacteriota;c__Acidimicrobiia;o__Acidimicrobiales;f__Bog-793;g__Bog-793	1	0	0	0
d__Bacteria;p__Actinobacteriota	d__Bacteria;p__Actinobacteriota;c__Acidimicrobiia;o__Acidimicrobiales;f__Bog-793;g__Palsa-601	1	0	0	0
d__Bacteria;p__Actinobacteriota	d__Bacteria;p__Actinobacteriota;c__Acidimicrobiia;o__Acidimicrobiales;f__CADCSY01;g__CADCSY01	1	0	0	0
d__Bacteria;p__Actinobacteriota	d__Bacteria;p__Actinobacteriota;c__Acidimicrobiia;o__Acidimicrobiales;f__CADCTF01;g__CADCTF01	1	0	0	0
d__Bacteria;p__Actinobacteriota	d__Bacteria;p__Actinobacteriota;c__Acidimicrobiia;o__Acidimicrobiales;f__CAIXPF01;g__CAIXPF01	1	0	0	0
d__Bacteria;p__Actinobacteriota	d__Bacteria;p__Actinobacteriota;c__Acidimicrobiia;o__Acidimicrobiales;f__CAIXPF01;g__WHTX01	1	0	0	0
d__Bacteria;p__Actinobacteriota	d__Bacteria;p__Actinobacteriota;c__Acidimicrobiia;o__Acidimicrobiales;f__GCA-2861595;g__GCA-2861595	1	0	0	0
d__Bacteria;p__Actinobacteriota	d__Bacteria;p__Actinobacteriota;c__Acidimicrobiia;o__Acidimicrobiales;f__Ilumatobacteraceae;g__CAIYHK01	1	0	0	0
d__Bacteria;p__Actinobacteriota	d__Bacteria;p__Actinobacteriota;c__Acidimicrobiia;o__Acidimicrobiales;f__Ilumatobacteraceae;g__CSBr16-110	1	0	0	0
d__Bacteria;p__Actinobacteriota	d__Bacteria;p__Actinobacteriota;c__Acidimicrobiia;o__Acidimicrobiales;f__Ilumatobacteraceae;g__Desertimonas	1	0	0	0
d__Bacteria;p__Actinobacteriota	d__Bacteria;p__Actinobacteriota;c__Acidimicrobiia;o__Acidimicrobiales;f__Ilumatobacteraceae;g__JABSQH01	1	0	0	1
d__Bacteria;p__Actinobacteriota	d__Bacteria;p__Actinobacteriota;c__Acidimicrobiia;o__Acidimicrobiales;f__Ilumatobacteraceae;g__JACCUL01	1	0	0	0
d__Bacteria;p__Actinobacteriota	d__Bacteria;p__Actinobacteriota;c__Acidimicrobiia;o__Acidimicrobiales;f__Ilumatobacteraceae;g__WLJO01	1	0	0	0
d__Bacteria;p__Actinobacteriota	d__Bacteria;p__Actinobacteriota;c__Acidimicrobiia;o__Acidimicrobiales;f__Ilumatobacteraceae;g__WLMZ01	1	0	0	0
d__Bacteria;p__Actinobacteriota	d__Bacteria;p__Actinobacteriota;c__Acidimicrobiia;o__Acidimicrobiales;f__JAAYBP01;g__JAAYBP01	1	0	0	0
d__Bacteria;p__Actinobacteriota	d__Bacteria;p__Actinobacteriota;c__Acidimicrobiia;o__Acidimicrobiales;f__JAAYBP01;g__JAAZBK01	1	0	0	0
d__Bacteria;p__Actinobacteriota	d__Bacteria;p__Actinobacteriota;c__Acidimicrobiia;o__Acidimicrobiales;f__JABEUL01;g__JABEUL01	1	0	0	0
d__Bacteria;p__Actinobacteriota	d__Bacteria;p__Actinobacteriota;c__Acidimicrobiia;o__Acidimicrobiales;f__JACDCH01;g__JACDCH01	1	0	0	0
d__Bacteria;p__Actinobacteriota	d__Bacteria;p__Actinobacteriota;c__Acidimicrobiia;o__Acidimicrobiales;f__JACDEA01;g__JACCXE01	1	0	0	0
d__Bacteria;p__Actinobacteriota	d__Bacteria;p__Actinobacteriota;c__Acidimicrobiia;o__Acidimicrobiales;f__JACDEA01;g__JACDEA01	1	0	0	0
d__Bacteria;p__Actinobacteriota	d__Bacteria;p__Actinobacteriota;c__Acidimicrobiia;o__Acidimicrobiales;f__Microtrichaceae;g__ATN2	1	0	0	0
d__Bacteria;p__Actinobacteriota	d__Bacteria;p__Actinobacteriota;c__Acidimicrobiia;o__Acidimicrobiales;f__Microtrichaceae;g__AWTP1-35	1	0	0	0
d__Bacteria;p__Actinobacteriota	d__Bacteria;p__Actinobacteriota;c__Acidimicrobiia;o__Acidimicrobiales;f__Microtrichaceae;g__CAIPVR01	1	0	0	0
d__Bacteria;p__Actinobacteriota	d__Bacteria;p__Actinobacteriota;c__Acidimicrobiia;o__Acidimicrobiales;f__Microtrichaceae;g__SKRR01	1	0	0	0
d__Bacteria;p__Actinobacteriota	d__Bacteria;p__Actinobacteriota;c__Acidimicrobiia;o__Acidimicrobiales;f__Microtrichaceae;g__UBA11034	1	0	0	0
d__Bacteria;p__Actinobacteriota	d__Bacteria;p__Actinobacteriota;c__Acidimicrobiia;o__Acidimicrobiales;f__Palsa-688;g__PALSA-688	1	0	0	0
d__Bacteria;p__Actinobacteriota	d__Bacteria;p__Actinobacteriota;c__Acidimicrobiia;o__Acidimicrobiales;f__Palsa-688;g__PALSA-693	1	0	0	0
d__Bacteria;p__Actinobacteriota	d__Bacteria;p__Actinobacteriota;c__Acidimicrobiia;o__Acidimicrobiales;f__Palsa-688;g__WQVT01	1	0	0	0
d__Bacteria;p__Actinobacteriota	d__Bacteria;p__Actinobacteriota;c__Acidimicrobiia;o__Acidimicrobiales;f__QHCF01;g__AC-9	1	0	0	0
d__Bacteria;p__Actinobacteriota	d__Bacteria;p__Actinobacteriota;c__Acidimicrobiia;o__Acidimicrobiales;f__QHCF01;g__QHCF01	1	0	0	0
d__Bacteria;p__Actinobacteriota	d__Bacteria;p__Actinobacteriota;c__Acidimicrobiia;o__Acidimicrobiales;f__RAAP-2;g__Bog-515	1	0	0	0
d__Bacteria;p__Actinobacteriota	d__Bacteria;p__Actinobacteriota;c__Acidimicrobiia;o__Acidimicrobiales;f__RAAP-2;g__CAINFA01	1	0	0	0
d__Bacteria;p__Actinobacteriota	d__Bacteria;p__Actinobacteriota;c__Acidimicrobiia;o__Acidimicrobiales;f__RAAP-2;g__PALSA-457	1	0	0	0
d__Bacteria;p__Actinobacteriota	d__Bacteria;p__Actinobacteriota;c__Acidimicrobiia;o__Acidimicrobiales;f__SHLQ01;g__JABDJW01	1	0	0	0
d__Bacteria;p__Actinobacteriota	d__Bacteria;p__Actinobacteriota;c__Acidimicrobiia;o__Acidimicrobiales;f__SHLQ01;g__SHLQ01	1	0	0	0
d__Bacteria;p__Actinobacteriota	d__Bacteria;p__Actinobacteriota;c__Acidimicrobiia;o__Acidimicrobiales;f__SIRW01;g__SIRW01	1	0	0	0
d__Bacteria;p__Actinobacteriota	d__Bacteria;p__Actinobacteriota;c__Acidimicrobiia;o__Acidimicrobiales;f__SKKL01;g__SCSIO-58843	1	0	0	0
d__Bacteria;p__Actinobacteriota	d__Bacteria;p__Actinobacteriota;c__Acidimicrobiia;o__Acidimicrobiales;f__SKKL01;g__SKKL01	1	0	0	0
d__Bacteria;p__Actinobacteriota	d__Bacteria;p__Actinobacteriota;c__Acidimicrobiia;o__Acidimicrobiales;f__SZUA-35;g__CADEDH01	1	0	0	0
d__Bacteria;p__Actinobacteriota	d__Bacteria;p__Actinobacteriota;c__Acidimicrobiia;o__Acidimicrobiales;f__SZUA-35;g__SZUA-35	1	0	0	0
d__Bacteria;p__Actinobacteriota	d__Bacteria;p__Actinobacteriota;c__Acidimicrobiia;o__Acidimicrobiales;f__TK06;g__DRKF01	1	0	0	0
d__Bacteria;p__Actinobacteriota	d__Bacteria;p__Actinobacteriota;c__Acidimicrobiia;o__Acidimicrobiales;f__TK06;g__JAADHX01	1	0	0	0
d__Bacteria;p__Actinobacteriota	d__Bacteria;p__Actinobacteriota;c__Acidimicrobiia;o__Acidimicrobiales;f__TK06;g__JABABU01	1	0	0	0
d__Bacteria;p__Actinobacteriota	d__Bacteria;p__Actinobacteriota;c__Acidimicrobiia;o__Acidimicrobiales;f__TK06;g__UBA7388	1	0	0	0
d__Bacteria;p__Actinobacteriota	d__Bacteria;p__Actinobacteriota;c__Acidimicrobiia;o__Acidimicrobiales;f__UBA10347;g__UBA10347	1	0	0	1
d__Bacteria;p__Actinobacteriota	d__Bacteria;p__Actinobacteriota;c__Acidimicrobiia;o__Acidimicrobiales;f__UBA11606;g__J010	1	0	0	0
d__Bacteria;p__Actinobacteriota	d__Bacteria;p__Actinobacteriota;c__Acidimicrobiia;o__Acidimicrobiales;f__UBA11606;g__JAAXHB01	1	0	0	0
d__Bacteria;p__Actinobacteriota	d__Bacteria;p__Actinobacteriota;c__Acidimicrobiia;o__Acidimicrobiales;f__UBA11606;g__SZUA-87	1	0	0	0
d__Bacteria;p__Actinobacteriota	d__Bacteria;p__Actinobacteriota;c__Acidimicrobiia;o__Acidimicrobiales;f__UBA11606;g__VXYK01	1	0	0	0
d__Bacteria;p__Actinobacteriota	d__Bacteria;p__Actinobacteriota;c__Acidimicrobiia;o__Acidimicrobiales;f__UBA8139;g__UBA4742	1	0	0	0
d__Bacteria;p__Actinobacteriota	d__Bacteria;p__Actinobacteriota;c__Acidimicrobiia;o__Acidimicrobiales;f__UBA8190;g__Bog-564	1	0	0	0
d__Bacteria;p__Actinobacteriota	d__Bacteria;p__Actinobacteriota;c__Acidimicrobiia;o__Acidimicrobiales;f__UBA8190;g__PALSA-743	1	0	0	0
d__Bacteria;p__Actinobacteriota	d__Bacteria;p__Actinobacteriota;c__Acidimicrobiia;o__Acidimicrobiales;f__UBA8190;g__UBA8190	1	0	0	0
d__Bacteria;p__Actinobacteriota	d__Bacteria;p__Actinobacteriota;c__Acidimicrobiia;o__Acidimicrobiales;f__WLNW01;g__WLNW01	1	0	0	0
d__Bacteria;p__Actinobacteriota	d__Bacteria;p__Actinobacteriota;c__Acidimicrobiia;o__IMCC26256;f__IMCC26256;g__SHUZ01	1	0	0	0
d__Bacteria;p__Actinobacteriota	d__Bacteria;p__Actinobacteriota;c__Acidimicrobiia;o__IMCC26256;f__PALSA-555;g__CAIUKV01	1	0	0	0
d__Bacteria;p__Actinobacteriota	d__Bacteria;p__Actinobacteriota;c__Acidimicrobiia;o__IMCC26256;f__PALSA-555;g__JACDBD01	1	0	0	0
d__Bacteria;p__Actinobacteriota	d__Bacteria;p__Actinobacteriota;c__Acidimicrobiia;o__IMCC26256;f__PALSA-555;g__PALSA-555	1	0	0	0
d__Bacteria;p__Actinobacteriota	d__Bacteria;p__Actinobacteriota;c__Acidimicrobiia;o__IMCC26256;f__PALSA-555;g__SHUY01	1	0	0	0
d__Bacteria;p__Actinobacteriota	d__Bacteria;p__Actinobacteriota;c__Acidimicrobiia;o__IMCC26256;f__PALSA-555;g__SHVJ01	1	0	0	0
d__Bacteria;p__Actinobacteriota	d__Bacteria;p__Actinobacteriota;c__Acidimicrobiia;o__IMCC26256;f__PALSA-610;g__F1-120-MAGs023	1	0	0	0
d__Bacteria;p__Actinobacteriota	d__Bacteria;p__Actinobacteriota;c__Acidimicrobiia;o__IMCC26256;f__PALSA-610;g__PALSA-610	1	0	0	0
d__Bacteria;p__Actinobacteriota	d__Bacteria;p__Actinobacteriota;c__Acidimicrobiia;o__IMCC26256;f__PALSA-610;g__SXJQ01	1	0	0	0
d__Bacteria;p__Actinobacteriota	d__Bacteria;p__Actinobacteriota;c__Acidimicrobiia;o__IMCC26256;f__VFJJ01;g__VFJJ01	1	0	0	0
d__Bacteria;p__Actinobacteriota	d__Bacteria;p__Actinobacteriota;c__Acidimicrobiia;o__UBA2766;f__UBA2766;g__UBA2766	1	0	0	0
d__Bacteria;p__Actinobacteriota	d__Bacteria;p__Actinobacteriota;c__Acidimicrobiia;o__UBA5794;f__SHLN01;g__JABDOU01	1	0	0	0
d__Bacteria;p__Actinobacteriota	d__Bacteria;p__Actinobacteriota;c__Acidimicrobiia;o__UBA5794;f__SZUA-232;g__SZUA-232	1	0	0	0
d__Bacteria;p__Actinobacteriota	d__Bacteria;p__Actinobacteriota;c__Acidimicrobiia;o__UBA5794;f__UBA11373;g__JABMPV01	1	0	0	0
d__Bacteria;p__Actinobacteriota	d__Bacteria;p__Actinobacteriota;c__Acidimicrobiia;o__UBA5794;f__UBA11373;g__RBG-16-68-21	1	0	0	0
d__Bacteria;p__Actinobacteriota	d__Bacteria;p__Actinobacteriota;c__Acidimicrobiia;o__UBA5794;f__UBA11373;g__UBA11373	1	0	0	0
d__Bacteria;p__Actinobacteriota	d__Bacteria;p__Actinobacteriota;c__Acidimicrobiia;o__UBA5794;f__UBA4744;g__UBA4744	1	0	0	0
d__Bacteria;p__Actinobacteriota	d__Bacteria;p__Actinobacteriota;c__Acidimicrobiia;o__UBA5794;f__UBA5794;g__DRQR01	1	0	0	0
d__Bacteria;p__Actinobacteriota	d__Bacteria;p__Actinobacteriota;c__Acidimicrobiia;o__UBA5794;f__UBA5794;g__JABDJC01	1	0	0	0
d__Bacteria;p__Actinobacteriota	d__Bacteria;p__Actinobacteriota;c__Acidimicrobiia;o__UBA5794;f__UBA5794;g__JACDBE01	1	0	0	0
d__Bacteria;p__Actinobacteriota	d__Bacteria;p__Actinobacteriota;c__Acidimicrobiia;o__UBA5794;f__UBA5794;g__SZUA-442	1	0	0	0
d__Bacteria;p__Actinobacteriota	d__Bacteria;p__Actinobacteriota;c__Acidimicrobiia;o__UBA5794;f__UBA5794;g__UBA6912	1	0	0	0
d__Bacteria;p__Actinobacteriota	d__Bacteria;p__Actinobacteriota;c__Acidimicrobiia;o__UBA5794;f__ZC4RG35;g__JACCTH01	1	0	0	0
d__Bacteria;p__Actinobacteriota	d__Bacteria;p__Actinobacteriota;c__Acidimicrobiia;o__UBA5794;f__ZC4RG35;g__MA-ANB-1	1	0	0	0
d__Bacteria;p__Actinobacteriota	d__Bacteria;p__Actinobacteriota;c__Acidimicrobiia;o__UBA5794;f__ZC4RG35;g__ZC4RG35	1	0	0	0
d__Bacteria;p__Actinobacteriota	d__Bacteria;p__Actinobacteriota;c__Actinomycetia;o__;f__AcAMD-5;g__ATZT02	1	0	1	7
d__Bacteria;p__Actinobacteriota	d__Bacteria;p__Actinobacteriota;c__Actinomycetia;o__;f__AcAMD-5;g__AcAMD-5	1	0	0	0
d__Bacteria;p__Actinobacteriota	d__Bacteria;p__Actinobacteriota;c__Actinomycetia;o__;f__GCA-2699445;g__GCA-2699445	1	0	0	0
d__Bacteria;p__Actinobacteriota	d__Bacteria;p__Actinobacteriota;c__Actinomycetia;o__;f__S36-B12;g__CAIKZY01	1	0	0	0
d__Bacteria;p__Actinobacteriota	d__Bacteria;p__Actinobacteriota;c__Actinomycetia;o__;f__S36-B12;g__GCA-2737125	1	0	0	0
d__Bacteria;p__Actinobacteriota	d__Bacteria;p__Actinobacteriota;c__Actinomycetia;o__;f__S36-B12;g__Mxb001	1	0	0	6
d__Bacteria;p__Actinobacteriota	d__Bacteria;p__Actinobacteriota;c__Actinomycetia;o__;f__S36-B12;g__UBA10649	1	0	0	0
d__Bacteria;p__Actinobacteriota	d__Bacteria;p__Actinobacteriota;c__Actinomycetia;o__;f__S36-B12;g__UBA11398	1	0	0	0
d__Bacteria;p__Actinobacteriota	d__Bacteria;p__Actinobacteriota;c__Actinomycetia;o__;f__UBA5976;g__UBA5976	1	0	0	0
d__Bacteria;p__Actinobacteriota	d__Bacteria;p__Actinobacteriota;c__Actinomycetia;o__Acidothermales;f__Acidothermaceae;g__Acidothermus	1	0	0	0
d__Bacteria;p__Actinobacteriota	d__Bacteria;p__Actinobacteriota;c__Actinomycetia;o__Acidothermales;f__Acidothermaceae;g__PALSA-607	1	0	0	0
d__Bacteria;p__Actinobacteriota	d__Bacteria;p__Actinobacteriota;c__Actinomycetia;o__Actinomycetales;f__Actinomycetaceae;g__Asp313	1	0	0	1
d__Bacteria;p__Actinobacteriota	d__Bacteria;p__Actinobacteriota;c__Actinomycetia;o__Actinomycetales;f__Actinomycetaceae;g__Bogoriella	1	0	0	0
d__Bacteria;p__Actinobacteriota	d__Bacteria;p__Actinobacteriota;c__Actinomycetia;o__Actinomycetales;f__Actinomycetaceae;g__Buchananella	1	0	0	0
d__Bacteria;p__Actinobacteriota	d__Bacteria;p__Actinobacteriota;c__Actinomycetia;o__Actinomycetales;f__Actinomycetaceae;g__Georgenia_A	1	0	0	0
d__Bacteria;p__Actinobacteriota	d__Bacteria;p__Actinobacteriota;c__Actinomycetia;o__Actinomycetales;f__Actinomycetaceae;g__JAAZBW01	1	0	0	0
d__Bacteria;p__Actinobacteriota	d__Bacteria;p__Actinobacteriota;c__Actinomycetia;o__Actinomycetales;f__Actinomycetaceae;g__JB111	1	0	0	0
d__Bacteria;p__Actinobacteriota	d__Bacteria;p__Actinobacteriota;c__Actinomycetia;o__Actinomycetales;f__Actinomycetaceae;g__KH17	1	0	0	0
d__Bacteria;p__Actinobacteriota	d__Bacteria;p__Actinobacteriota;c__Actinomycetia;o__Actinomycetales;f__Actinomycetaceae;g__Neoactinobaculum	1	0	0	0
d__Bacteria;p__Actinobacteriota	d__Bacteria;p__Actinobacteriota;c__Actinomycetia;o__Actinomycetales;f__Actinomycetaceae;g__RUG11864	1	0	0	0
d__Bacteria;p__Actinobacteriota	d__Bacteria;p__Actinobacteriota;c__Actinomycetia;o__Actinomycetales;f__Actinomycetaceae;g__UMGS822	1	0	0	0
d__Bacteria;p__Actinobacteriota	d__Bacteria;p__Actinobacteriota;c__Actinomycetia;o__Actinomycetales;f__Actinomycetaceae;g__ZJ293	1	0	0	0
d__Bacteria;p__Actinobacteriota	d__Bacteria;p__Actinobacteriota;c__Actinomycetia;o__Actinomycetales;f__Angustibacteraceae;g__Angustibacter	1	0	0	0
d__Bacteria;p__Actinobacteriota	d__Bacteria;p__Actinobacteriota;c__Actinomycetia;o__Actinomycetales;f__Angustibacteraceae;g__JACMOY01	1	0	0	0
d__Bacteria;p__Actinobacteriota	d__Bacteria;p__Actinobacteriota;c__Actinomycetia;o__Actinomycetales;f__Beutenbergiaceae;g__Beutenbergia	1	0	0	0
d__Bacteria;p__Actinobacteriota	d__Bacteria;p__Actinobacteriota;c__Actinomycetia;o__Actinomycetales;f__Beutenbergiaceae;g__HY158	1	0	0	0
d__Bacteria;p__Actinobacteriota	d__Bacteria;p__Actinobacteriota;c__Actinomycetia;o__Actinomycetales;f__Beutenbergiaceae;g__Miniimonas	1	0	0	0
d__Bacteria;p__Actinobacteriota	d__Bacteria;p__Actinobacteriota;c__Actinomycetia;o__Actinomycetales;f__Beutenbergiaceae;g__Salana	1	0	0	0
d__Bacteria;p__Actinobacteriota	d__Bacteria;p__Actinobacteriota;c__Actinomycetia;o__Actinomycetales;f__Beutenbergiaceae;g__Serinibacter	1	0	0	0
d__Bacteria;p__Actinobacteriota	d__Bacteria;p__Actinobacteriota;c__Actinomycetia;o__Actinomycetales;f__Bifidobacteriaceae;g__Ancillula	1	0	0	0
d__Bacteria;p__Actinobacteriota	d__Bacteria;p__Actinobacteriota;c__Actinomycetia;o__Actinomycetales;f__Bifidobacteriaceae;g__Parascardovia	1	0	0	0
d__Bacteria;p__Actinobacteriota	d__Bacteria;p__Actinobacteriota;c__Actinomycetia;o__Actinomycetales;f__Bifidobacteriaceae;g__RUG039	1	0	0	0
d__Bacteria;p__Actinobacteriota	d__Bacteria;p__Actinobacteriota;c__Actinomycetia;o__Actinomycetales;f__Brevibacteriaceae;g__Sediminivirga	1	0	0	0
d__Bacteria;p__Actinobacteriota	d__Bacteria;p__Actinobacteriota;c__Actinomycetia;o__Actinomycetales;f__Brevibacteriaceae;g__Spelaeicoccus	1	0	0	0
d__Bacteria;p__Actinobacteriota	d__Bacteria;p__Actinobacteriota;c__Actinomycetia;o__Actinomycetales;f__Cellulomonadaceae;g__Antribacter	1	0	0	0
d__Bacteria;p__Actinobacteriota	d__Bacteria;p__Actinobacteriota;c__Actinomycetia;o__Actinomycetales;f__Cellulomonadaceae;g__JAAYZM01	1	0	0	0
d__Bacteria;p__Actinobacteriota	d__Bacteria;p__Actinobacteriota;c__Actinomycetia;o__Actinomycetales;f__Cellulomonadaceae;g__Myceligenerans	1	0	0	0
d__Bacteria;p__Actinobacteriota	d__Bacteria;p__Actinobacteriota;c__Actinomycetia;o__Actinomycetales;f__Cellulomonadaceae;g__Paraoerskovia	1	0	0	0
d__Bacteria;p__Actinobacteriota	d__Bacteria;p__Actinobacteriota;c__Actinomycetia;o__Actinomycetales;f__Demequinaceae;g__WQXJ01	1	0	0	0
d__Bacteria;p__Actinobacteriota	d__Bacteria;p__Actinobacteriota;c__Actinomycetia;o__Actinomycetales;f__Demequinaceae;g__WQYN01	1	0	0	0
d__Bacteria;p__Actinobacteriota	d__Bacteria;p__Actinobacteriota;c__Actinomycetia;o__Actinomycetales;f__Demequinaceae;g__WTKG01	1	0	0	0
d__Bacteria;p__Actinobacteriota	d__Bacteria;p__Actinobacteriota;c__Actinomycetia;o__Actinomycetales;f__Dermabacteraceae;g__Devriesea	1	0	0	0
d__Bacteria;p__Actinobacteriota	d__Bacteria;p__Actinobacteriota;c__Actinomycetia;o__Actinomycetales;f__Dermabacteraceae;g__Helcobacillus	1	0	0	0
d__Bacteria;p__Actinobacteriota	d__Bacteria;p__Actinobacteriota;c__Actinomycetia;o__Actinomycetales;f__Dermatophilaceae;g__Allobranchiibius	1	0	0	0
d__Bacteria;p__Actinobacteriota	d__Bacteria;p__Actinobacteriota;c__Actinomycetia;o__Actinomycetales;f__Dermatophilaceae;g__Barrientosiimonas	1	0	0	0
d__Bacteria;p__Actinobacteriota	d__Bacteria;p__Actinobacteriota;c__Actinomycetia;o__Actinomycetales;f__Dermatophilaceae;g__Demetria	1	0	0	0
d__Bacteria;p__Actinobacteriota	d__Bacteria;p__Actinobacteriota;c__Actinomycetia;o__Actinomycetales;f__Dermatophilaceae;g__GCA-2748155	1	0	0	0
d__Bacteria;p__Actinobacteriota	d__Bacteria;p__Actinobacteriota;c__Actinomycetia;o__Actinomycetales;f__Dermatophilaceae;g__Humihabitans	1	0	0	0
d__Bacteria;p__Actinobacteriota	d__Bacteria;p__Actinobacteriota;c__Actinomycetia;o__Actinomycetales;f__Dermatophilaceae;g__Intrasporangium	1	0	0	0
d__Bacteria;p__Actinobacteriota	d__Bacteria;p__Actinobacteriota;c__Actinomycetia;o__Actinomycetales;f__Dermatophilaceae;g__Intrasporangium_A	1	0	0	0
d__Bacteria;p__Actinobacteriota	d__Bacteria;p__Actinobacteriota;c__Actinomycetia;o__Actinomycetales;f__Dermatophilaceae;g__Janibacter_A	1	0	0	0
d__Bacteria;p__Actinobacteriota	d__Bacteria;p__Actinobacteriota;c__Actinomycetia;o__Actinomycetales;f__Dermatophilaceae;g__Kineosphaera	1	0	0	0
d__Bacteria;p__Actinobacteriota	d__Bacteria;p__Actinobacteriota;c__Actinomycetia;o__Actinomycetales;f__Dermatophilaceae;g__Kribbia	1	0	0	0
d__Bacteria;p__Actinobacteriota	d__Bacteria;p__Actinobacteriota;c__Actinomycetia;o__Actinomycetales;f__Dermatophilaceae;g__Lapillicoccus	1	0	0	0
d__Bacteria;p__Actinobacteriota	d__Bacteria;p__Actinobacteriota;c__Actinomycetia;o__Actinomycetales;f__Dermatophilaceae;g__Leekyejoonella	1	0	0	0
d__Bacteria;p__Actinobacteriota	d__Bacteria;p__Actinobacteriota;c__Actinomycetia;o__Actinomycetales;f__Dermatophilaceae;g__Monashia	1	0	0	0
d__Bacteria;p__Actinobacteriota	d__Bacteria;p__Actinobacteriota;c__Actinomycetia;o__Actinomycetales;f__Dermatophilaceae;g__Ornithinibacter	1	0	0	0
d__Bacteria;p__Actinobacteriota	d__Bacteria;p__Actinobacteriota;c__Actinomycetia;o__Actinomycetales;f__Dermatophilaceae;g__Ornithinicoccus_A	1	0	0	0
d__Bacteria;p__Actinobacteriota	d__Bacteria;p__Actinobacteriota;c__Actinomycetia;o__Actinomycetales;f__Dermatophilaceae;g__Oryzihumus	1	0	0	0
d__Bacteria;p__Actinobacteriota	d__Bacteria;p__Actinobacteriota;c__Actinomycetia;o__Actinomycetales;f__Dermatophilaceae;g__Phycicoccus_A	1	0	0	0
d__Bacteria;p__Actinobacteriota	d__Bacteria;p__Actinobacteriota;c__Actinomycetia;o__Actinomycetales;f__Dermatophilaceae;g__Piscicoccus	1	0	0	0
d__Bacteria;p__Actinobacteriota	d__Bacteria;p__Actinobacteriota;c__Actinomycetia;o__Actinomycetales;f__Dermatophilaceae;g__Rudaeicoccus	1	0	0	0
d__Bacteria;p__Actinobacteriota	d__Bacteria;p__Actinobacteriota;c__Actinomycetia;o__Actinomycetales;f__Dermatophilaceae;g__Segeticoccus	1	0	0	0
d__Bacteria;p__Actinobacteriota	d__Bacteria;p__Actinobacteriota;c__Actinomycetia;o__Actinomycetales;f__Dermatophilaceae;g__Tetrasphaera	1	0	0	0
d__Bacteria;p__Actinobacteriota	d__Bacteria;p__Actinobacteriota;c__Actinomycetia;o__Actinomycetales;f__GCA-002748415;g__GCA-002748415	1	0	0	0
d__Bacteria;p__Actinobacteriota	d__Bacteria;p__Actinobacteriota;c__Actinomycetia;o__Actinomycetales;f__Kineosporiaceae;g__JAAYAH01	1	0	0	0
d__Bacteria;p__Actinobacteriota	d__Bacteria;p__Actinobacteriota;c__Actinomycetia;o__Actinomycetales;f__Kineosporiaceae;g__Kineosporia	1	0	0	0
d__Bacteria;p__Actinobacteriota	d__Bacteria;p__Actinobacteriota;c__Actinomycetia;o__Actinomycetales;f__Microbacteriaceae;g__73-13	1	0	0	0
d__Bacteria;p__Actinobacteriota	d__Bacteria;p__Actinobacteriota;c__Actinomycetia;o__Actinomycetales;f__Microbacteriaceae;g__Agromyces_B	1	0	0	0
d__Bacteria;p__Actinobacteriota	d__Bacteria;p__Actinobacteriota;c__Actinomycetia;o__Actinomycetales;f__Microbacteriaceae;g__Alpinimonas	1	0	0	0
d__Bacteria;p__Actinobacteriota	d__Bacteria;p__Actinobacteriota;c__Actinomycetia;o__Actinomycetales;f__Microbacteriaceae;g__CAIOLM01	1	0	0	0
d__Bacteria;p__Actinobacteriota	d__Bacteria;p__Actinobacteriota;c__Actinomycetia;o__Actinomycetales;f__Microbacteriaceae;g__Cnuibacter	1	0	0	0
d__Bacteria;p__Actinobacteriota	d__Bacteria;p__Actinobacteriota;c__Actinomycetia;o__Actinomycetales;f__Microbacteriaceae;g__Compostimonas	1	0	0	0
d__Bacteria;p__Actinobacteriota	d__Bacteria;p__Actinobacteriota;c__Actinomycetia;o__Actinomycetales;f__Microbacteriaceae;g__Cryobacterium_C	1	0	0	0
d__Bacteria;p__Actinobacteriota	d__Bacteria;p__Actinobacteriota;c__Actinomycetia;o__Actinomycetales;f__Microbacteriaceae;g__Cx-87	1	0	0	0
d__Bacteria;p__Actinobacteriota	d__Bacteria;p__Actinobacteriota;c__Actinomycetia;o__Actinomycetales;f__Microbacteriaceae;g__Diaminobutyricibacter	1	0	0	0
d__Bacteria;p__Actinobacteriota	d__Bacteria;p__Actinobacteriota;c__Actinomycetia;o__Actinomycetales;f__Microbacteriaceae;g__Diaminobutyricimonas	1	0	0	0
d__Bacteria;p__Actinobacteriota	d__Bacteria;p__Actinobacteriota;c__Actinomycetia;o__Actinomycetales;f__Microbacteriaceae;g__Galbitalea	1	0	0	0
d__Bacteria;p__Actinobacteriota	d__Bacteria;p__Actinobacteriota;c__Actinomycetia;o__Actinomycetales;f__Microbacteriaceae;g__Glaciibacter	1	0	0	0
d__Bacteria;p__Actinobacteriota	d__Bacteria;p__Actinobacteriota;c__Actinomycetia;o__Actinomycetales;f__Microbacteriaceae;g__Glaciihabitans	1	0	0	0
d__Bacteria;p__Actinobacteriota	d__Bacteria;p__Actinobacteriota;c__Actinomycetia;o__Actinomycetales;f__Microbacteriaceae;g__Glaciihabitans_A	1	0	0	0
d__Bacteria;p__Actinobacteriota	d__Bacteria;p__Actinobacteriota;c__Actinomycetia;o__Actinomycetales;f__Microbacteriaceae;g__JAAFHU01	1	0	0	0
d__Bacteria;p__Actinobacteriota	d__Bacteria;p__Actinobacteriota;c__Actinomycetia;o__Actinomycetales;f__Microbacteriaceae;g__Klugiella	1	0	0	0
d__Bacteria;p__Actinobacteriota	d__Bacteria;p__Actinobacteriota;c__Actinomycetia;o__Actinomycetales;f__Microbacteriaceae;g__Leifsonia_B	1	0	0	0
d__Bacteria;p__Actinobacteriota	d__Bacteria;p__Actinobacteriota;c__Actinomycetia;o__Actinomycetales;f__Microbacteriaceae;g__Lumbricidophila	1	0	0	0
d__Bacteria;p__Actinobacteriota	d__Bacteria;p__Actinobacteriota;c__Actinomycetia;o__Actinomycetales;f__Microbacteriaceae;g__Lysinibacter	1	0	0	0
d__Bacteria;p__Actinobacteriota	d__Bacteria;p__Actinobacteriota;c__Actinomycetia;o__Actinomycetales;f__Microbacteriaceae;g__Mycetocola_B	1	0	0	0
d__Bacteria;p__Actinobacteriota	d__Bacteria;p__Actinobacteriota;c__Actinomycetia;o__Actinomycetales;f__Microbacteriaceae;g__OACT-916	1	0	0	0
d__Bacteria;p__Actinobacteriota	d__Bacteria;p__Actinobacteriota;c__Actinomycetia;o__Actinomycetales;f__Microbacteriaceae;g__Root112D2	1	0	0	0
d__Bacteria;p__Actinobacteriota	d__Bacteria;p__Actinobacteriota;c__Actinomycetia;o__Actinomycetales;f__Microbacteriaceae;g__SCRE01	1	0	0	0
d__Bacteria;p__Actinobacteriota	d__Bacteria;p__Actinobacteriota;c__Actinomycetia;o__Actinomycetales;f__Microbacteriaceae;g__Tropheryma	1	0	0	0
d__Bacteria;p__Actinobacteriota	d__Bacteria;p__Actinobacteriota;c__Actinomycetia;o__Actinomycetales;f__Microbacteriaceae;g__UBA3913	1	0	0	0
d__Bacteria;p__Actinobacteriota	d__Bacteria;p__Actinobacteriota;c__Actinomycetia;o__Actinomycetales;f__Microbacteriaceae;g__WSTA01	1	0	0	0
d__Bacteria;p__Actinobacteriota	d__Bacteria;p__Actinobacteriota;c__Actinomycetia;o__Actinomycetales;f__Micrococcaceae;g__Acaricomes	1	0	0	0
d__Bacteria;p__Actinobacteriota	d__Bacteria;p__Actinobacteriota;c__Actinomycetia;o__Actinomycetales;f__Micrococcaceae;g__Arthrobacter_E	1	0	0	0
d__Bacteria;p__Actinobacteriota	d__Bacteria;p__Actinobacteriota;c__Actinomycetia;o__Actinomycetales;f__Micrococcaceae;g__Arthrobacter_H	1	0	0	0
d__Bacteria;p__Actinobacteriota	d__Bacteria;p__Actinobacteriota;c__Actinomycetia;o__Actinomycetales;f__Micrococcaceae;g__Auritidibacter	1	0	0	0
d__Bacteria;p__Actinobacteriota	d__Bacteria;p__Actinobacteriota;c__Actinomycetia;o__Actinomycetales;f__Micrococcaceae;g__Haematomicrobium	1	0	0	0
d__Bacteria;p__Actinobacteriota	d__Bacteria;p__Actinobacteriota;c__Actinomycetia;o__Actinomycetales;f__Micrococcaceae;g__NCCP-1664	1	0	0	0
d__Bacteria;p__Actinobacteriota	d__Bacteria;p__Actinobacteriota;c__Actinomycetia;o__Euzebyales;f__Egibacteraceae;g__Egibacter	1	0	0	0
d__Bacteria;p__Actinobacteriota	d__Bacteria;p__Actinobacteriota;c__Actinomycetia;o__Euzebyales;f__Egibacteraceae;g__JACCXR01	1	0	0	0
d__Bacteria;p__Actinobacteriota	d__Bacteria;p__Actinobacteriota;c__Actinomycetia;o__Euzebyales;f__Egibacteraceae;g__JACDBB01	1	0	0	0
d__Bacteria;p__Actinobacteriota	d__Bacteria;p__Actinobacteriota;c__Actinomycetia;o__Euzebyales;f__Egibacteraceae;g__QS-5-72-10	1	0	0	0
d__Bacteria;p__Actinobacteriota	d__Bacteria;p__Actinobacteriota;c__Actinomycetia;o__Euzebyales;f__Egibacteraceae;g__SKPY01	1	0	0	0
d__Bacteria;p__Actinobacteriota	d__Bacteria;p__Actinobacteriota;c__Actinomycetia;o__Euzebyales;f__Egibacteraceae;g__SKQL01	1	0	0	0
d__Bacteria;p__Actinobacteriota	d__Bacteria;p__Actinobacteriota;c__Actinomycetia;o__Euzebyales;f__Egibacteraceae;g__WHTC01	1	0	0	0
d__Bacteria;p__Actinobacteriota	d__Bacteria;p__Actinobacteriota;c__Actinomycetia;o__Euzebyales;f__Egibacteraceae;g__WHTG01	1	0	0	0
d__Bacteria;p__Actinobacteriota	d__Bacteria;p__Actinobacteriota;c__Actinomycetia;o__JACCUZ01;f__JACCUZ01;g__JACCUZ01	1	0	0	0
d__Bacteria;p__Actinobacteriota	d__Bacteria;p__Actinobacteriota;c__Actinomycetia;o__JACCYY01;f__JACCYY01;g__JACCYY01	1	0	0	0
d__Bacteria;p__Actinobacteriota	d__Bacteria;p__Actinobacteriota;c__Actinomycetia;o__Jiangellales;f__Jiangellaceae;g__Haloactinopolyspora	1	0	0	0
d__Bacteria;p__Actinobacteriota	d__Bacteria;p__Actinobacteriota;c__Actinomycetia;o__Jiangellales;f__Jiangellaceae;g__JACVRX01	1	0	0	0
d__Bacteria;p__Actinobacteriota	d__Bacteria;p__Actinobacteriota;c__Actinomycetia;o__Mycobacteriales;f__Antricoccaceae;g__Antricoccus	1	0	0	0
d__Bacteria;p__Actinobacteriota	d__Bacteria;p__Actinobacteriota;c__Actinomycetia;o__Mycobacteriales;f__Antricoccaceae;g__Epidermidibacterium	1	0	0	0
d__Bacteria;p__Actinobacteriota	d__Bacteria;p__Actinobacteriota;c__Actinomycetia;o__Mycobacteriales;f__CADCTP01;g__CADCTP01	1	0	0	0
d__Bacteria;p__Actinobacteriota	d__Bacteria;p__Actinobacteriota;c__Actinomycetia;o__Mycobacteriales;f__CAJCIY01;g__CAJCIY01	1	0	0	0
d__Bacteria;p__Actinobacteriota	d__Bacteria;p__Actinobacteriota;c__Actinomycetia;o__Mycobacteriales;f__Geodermatophilaceae;g__JACCSC01	1	0	0	0
d__Bacteria;p__Actinobacteriota	d__Bacteria;p__Actinobacteriota;c__Actinomycetia;o__Mycobacteriales;f__Jatrophihabitantaceae;g__FW021-bin43	1	0	0	0
d__Bacteria;p__Actinobacteriota	d__Bacteria;p__Actinobacteriota;c__Actinomycetia;o__Mycobacteriales;f__Jatrophihabitantaceae;g__Iso899	1	0	0	0
d__Bacteria;p__Actinobacteriota	d__Bacteria;p__Actinobacteriota;c__Actinomycetia;o__Mycobacteriales;f__Jatrophihabitantaceae;g__Jatrophihabitans	1	0	0	0
d__Bacteria;p__Actinobacteriota	d__Bacteria;p__Actinobacteriota;c__Actinomycetia;o__Mycobacteriales;f__Jatrophihabitantaceae;g__QHCC01	1	0	0	0
d__Bacteria;p__Actinobacteriota	d__Bacteria;p__Actinobacteriota;c__Actinomycetia;o__Mycobacteriales;f__Jatrophihabitantaceae;g__WQZC01	1	0	0	0
d__Bacteria;p__Actinobacteriota	d__Bacteria;p__Actinobacteriota;c__Actinomycetia;o__Mycobacteriales;f__Micromonosporaceae;g__Actinocatenispora	1	0	0	0
d__Bacteria;p__Actinobacteriota	d__Bacteria;p__Actinobacteriota;c__Actinomycetia;o__Mycobacteriales;f__Micromonosporaceae;g__Allocatelliglobosispora	1	0	0	0
d__Bacteria;p__Actinobacteriota	d__Bacteria;p__Actinobacteriota;c__Actinomycetia;o__Mycobacteriales;f__Micromonosporaceae;g__Catenuloplanes	1	0	0	0
d__Bacteria;p__Actinobacteriota	d__Bacteria;p__Actinobacteriota;c__Actinomycetia;o__Mycobacteriales;f__Micromonosporaceae;g__Haloglycomyces	1	0	0	0
d__Bacteria;p__Actinobacteriota	d__Bacteria;p__Actinobacteriota;c__Actinomycetia;o__Mycobacteriales;f__Micromonosporaceae;g__JABDRL01	1	0	0	0
d__Bacteria;p__Actinobacteriota	d__Bacteria;p__Actinobacteriota;c__Actinomycetia;o__Mycobacteriales;f__Micromonosporaceae;g__Longispora	1	0	0	0
d__Bacteria;p__Actinobacteriota	d__Bacteria;p__Actinobacteriota;c__Actinomycetia;o__Mycobacteriales;f__Micromonosporaceae;g__Phytomonospora	1	0	0	0
d__Bacteria;p__Actinobacteriota	d__Bacteria;p__Actinobacteriota;c__Actinomycetia;o__Mycobacteriales;f__Micromonosporaceae;g__RSA1	1	0	0	0
d__Bacteria;p__Actinobacteriota	d__Bacteria;p__Actinobacteriota;c__Actinomycetia;o__Mycobacteriales;f__Micromonosporaceae;g__WHSM01	1	0	0	0
d__Bacteria;p__Actinobacteriota	d__Bacteria;p__Actinobacteriota;c__Actinomycetia;o__Mycobacteriales;f__Mycobacteriaceae;g__Aldersonia	1	0	0	1
d__Bacteria;p__Actinobacteriota	d__Bacteria;p__Actinobacteriota;c__Actinomycetia;o__Mycobacteriales;f__Mycobacteriaceae;g__Gordonia_B	1	0	0	0
d__Bacteria;p__Actinobacteriota	d__Bacteria;p__Actinobacteriota;c__Actinomycetia;o__Mycobacteriales;f__Mycobacteriaceae;g__ID1734	1	0	0	0
d__Bacteria;p__Actinobacteriota	d__Bacteria;p__Actinobacteriota;c__Actinomycetia;o__Mycobacteriales;f__Mycobacteriaceae;g__JABFVX01	1	0	0	0
d__Bacteria;p__Actinobacteriota	d__Bacteria;p__Actinobacteriota;c__Actinomycetia;o__Mycobacteriales;f__Mycobacteriaceae;g__Jongsikchunia	1	0	0	0
d__Bacteria;p__Actinobacteriota	d__Bacteria;p__Actinobacteriota;c__Actinomycetia;o__Mycobacteriales;f__Mycobacteriaceae;g__Millisia	1	0	0	0
d__Bacteria;p__Actinobacteriota	d__Bacteria;p__Actinobacteriota;c__Actinomycetia;o__Mycobacteriales;f__Mycobacteriaceae;g__Skermania	1	0	0	0
d__Bacteria;p__Actinobacteriota	d__Bacteria;p__Actinobacteriota;c__Actinomycetia;o__Mycobacteriales;f__Mycobacteriaceae;g__Smaragdicoccus	1	0	0	0
d__Bacteria;p__Actinobacteriota	d__Bacteria;p__Actinobacteriota;c__Actinomycetia;o__Mycobacteriales;f__Mycobacteriaceae;g__Williamsia_B	1	0	0	0
d__Bacteria;p__Actinobacteriota	d__Bacteria;p__Actinobacteriota;c__Actinomycetia;o__Mycobacteriales;f__Mycobacteriaceae;g__X156	1	0	0	0
d__Bacteria;p__Actinobacteriota	d__Bacteria;p__Actinobacteriota;c__Actinomycetia;o__Mycobacteriales;f__Pseudonocardiaceae;g__AN110305	1	0	0	0
d__Bacteria;p__Actinobacteriota	d__Bacteria;p__Actinobacteriota;c__Actinomycetia;o__Mycobacteriales;f__Pseudonocardiaceae;g__Actinocrispum	1	0	0	0
d__Bacteria;p__Actinobacteriota	d__Bacteria;p__Actinobacteriota;c__Actinomycetia;o__Mycobacteriales;f__Pseudonocardiaceae;g__Gandjariella	1	0	0	0
d__Bacteria;p__Actinobacteriota	d__Bacteria;p__Actinobacteriota;c__Actinomycetia;o__Mycobacteriales;f__Pseudonocardiaceae;g__Goodfellowiella	1	0	0	0
d__Bacteria;p__Actinobacteriota	d__Bacteria;p__Actinobacteriota;c__Actinomycetia;o__Mycobacteriales;f__Pseudonocardiaceae;g__Halopolyspora	1	0	0	0
d__Bacteria;p__Actinobacteriota	d__Bacteria;p__Actinobacteriota;c__Actinomycetia;o__Mycobacteriales;f__Pseudonocardiaceae;g__Herbihabitans	1	0	0	0
d__Bacteria;p__Actinobacteriota	d__Bacteria;p__Actinobacteriota;c__Actinomycetia;o__Mycobacteriales;f__Pseudonocardiaceae;g__Labedaea	1	0	0	0
d__Bacteria;p__Actinobacteriota	d__Bacteria;p__Actinobacteriota;c__Actinomycetia;o__Mycobacteriales;f__Pseudonocardiaceae;g__Longimycelium	1	0	0	0
d__Bacteria;p__Actinobacteriota	d__Bacteria;p__Actinobacteriota;c__Actinomycetia;o__Mycobacteriales;f__Pseudonocardiaceae;g__QZFT01	1	0	0	0
d__Bacteria;p__Actinobacteriota	d__Bacteria;p__Actinobacteriota;c__Actinomycetia;o__Mycobacteriales;f__Pseudonocardiaceae;g__Saccharopolyspora_A	1	0	0	0
d__Bacteria;p__Actinobacteriota	d__Bacteria;p__Actinobacteriota;c__Actinomycetia;o__Mycobacteriales;f__Pseudonocardiaceae;g__Saccharopolyspora_B	1	0	0	0
d__Bacteria;p__Actinobacteriota	d__Bacteria;p__Actinobacteriota;c__Actinomycetia;o__Mycobacteriales;f__Pseudonocardiaceae;g__Streptoalloteichus	1	0	0	0
d__Bacteria;p__Actinobacteriota	d__Bacteria;p__Actinobacteriota;c__Actinomycetia;o__Mycobacteriales;f__Pseudonocardiaceae;g__Umezawaea	1	0	0	0
d__Bacteria;p__Actinobacteriota	d__Bacteria;p__Actinobacteriota;c__Actinomycetia;o__Mycobacteriales;f__Pseudonocardiaceae;g__Yuhushiella	1	0	0	0
d__Bacteria;p__Actinobacteriota	d__Bacteria;p__Actinobacteriota;c__Actinomycetia;o__Mycobacteriales;f__QHCA01;g__QHCA01	1	0	0	0
d__Bacteria;p__Actinobacteriota	d__Bacteria;p__Actinobacteriota;c__Actinomycetia;o__Mycobacteriales;f__QHCD01;g__QHCD01	1	0	0	0
d__Bacteria;p__Actinobacteriota	d__Bacteria;p__Actinobacteriota;c__Actinomycetia;o__Mycobacteriales;f__QHCE01;g__JABFVL01	1	0	0	0
d__Bacteria;p__Actinobacteriota	d__Bacteria;p__Actinobacteriota;c__Actinomycetia;o__Mycobacteriales;f__QHCE01;g__QHCE01	1	0	0	0
d__Bacteria;p__Actinobacteriota	d__Bacteria;p__Actinobacteriota;c__Actinomycetia;o__Nanopelagicales;f__CAIKAW01;g__CAIKAW01	1	0	0	0
d__Bacteria;p__Actinobacteriota	d__Bacteria;p__Actinobacteriota;c__Actinomycetia;o__Nanopelagicales;f__FW305-bin1;g__FW305-bin1	1	0	0	0
d__Bacteria;p__Actinobacteriota	d__Bacteria;p__Actinobacteriota;c__Actinomycetia;o__Nanopelagicales;f__GCA-2699445;g__CAIWTL01	1	0	0	0
d__Bacteria;p__Actinobacteriota	d__Bacteria;p__Actinobacteriota;c__Actinomycetia;o__Nanopelagicales;f__GCA-2699445;g__GCA-2699445	1	0	0	0
d__Bacteria;p__Actinobacteriota	d__Bacteria;p__Actinobacteriota;c__Actinomycetia;o__Nanopelagicales;f__Nanopelagicaceae;g__OMHY01	1	0	0	0
d__Bacteria;p__Actinobacteriota	d__Bacteria;p__Actinobacteriota;c__Actinomycetia;o__Nanopelagicales;f__Nanopelagicaceae;g__WLQV01	1	0	0	0
d__Bacteria;p__Actinobacteriota	d__Bacteria;p__Actinobacteriota;c__Actinomycetia;o__Nanopelagicales;f__S36-B12;g__CAIKZY01	1	0	0	0
d__Bacteria;p__Actinobacteriota	d__Bacteria;p__Actinobacteriota;c__Actinomycetia;o__Nanopelagicales;f__S36-B12;g__CAIXFB01	1	0	0	0
d__Bacteria;p__Actinobacteriota	d__Bacteria;p__Actinobacteriota;c__Actinomycetia;o__Nanopelagicales;f__UBA10799;g__UBA10799	1	0	0	0
d__Bacteria;p__Actinobacteriota	d__Bacteria;p__Actinobacteriota;c__Actinomycetia;o__Nanopelagicales;f__UBA12327;g__UBA12327	1	0	0	0
d__Bacteria;p__Actinobacteriota	d__Bacteria;p__Actinobacteriota;c__Actinomycetia;o__Nitriliruptorales;f__Nitriliruptoraceae;g__CSBr16-57R1	1	0	0	0
d__Bacteria;p__Actinobacteriota	d__Bacteria;p__Actinobacteriota;c__Actinomycetia;o__Nitriliruptorales;f__Nitriliruptoraceae;g__Egicoccus	1	0	0	0
d__Bacteria;p__Actinobacteriota	d__Bacteria;p__Actinobacteriota;c__Actinomycetia;o__Nitriliruptorales;f__Nitriliruptoraceae;g__Nitriliruptor	1	0	0	0
d__Bacteria;p__Actinobacteriota	d__Bacteria;p__Actinobacteriota;c__Actinomycetia;o__Nitriliruptorales;f__Nitriliruptoraceae;g__PWLR01	1	0	0	0
d__Bacteria;p__Actinobacteriota	d__Bacteria;p__Actinobacteriota;c__Actinomycetia;o__Nitriliruptorales;f__Nitriliruptoraceae;g__SLDB01	1	0	0	0
d__Bacteria;p__Actinobacteriota	d__Bacteria;p__Actinobacteriota;c__Actinomycetia;o__Nitriliruptorales;f__Nitriliruptoraceae;g__SLMP01	1	0	0	0
d__Bacteria;p__Actinobacteriota	d__Bacteria;p__Actinobacteriota;c__Actinomycetia;o__Propionibacteriales;f__Actinopolymorphaceae;g__Thermasporomyces	1	0	0	0
d__Bacteria;p__Actinobacteriota	d__Bacteria;p__Actinobacteriota;c__Actinomycetia;o__Propionibacteriales;f__Nocardioidaceae;g__JABFXA01	1	0	0	0
d__Bacteria;p__Actinobacteriota	d__Bacteria;p__Actinobacteriota;c__Actinomycetia;o__Propionibacteriales;f__Nocardioidaceae;g__JACCUS01	1	0	0	0
d__Bacteria;p__Actinobacteriota	d__Bacteria;p__Actinobacteriota;c__Actinomycetia;o__Propionibacteriales;f__Nocardioidaceae;g__JACCWP01	1	0	0	0
d__Bacteria;p__Actinobacteriota	d__Bacteria;p__Actinobacteriota;c__Actinomycetia;o__Propionibacteriales;f__Nocardioidaceae;g__JACCXZ01	1	0	0	0
d__Bacteria;p__Actinobacteriota	d__Bacteria;p__Actinobacteriota;c__Actinomycetia;o__Propionibacteriales;f__Nocardioidaceae;g__JACCZT01	1	0	0	0
d__Bacteria;p__Actinobacteriota	d__Bacteria;p__Actinobacteriota;c__Actinomycetia;o__Propionibacteriales;f__Nocardioidaceae;g__Nocardioides_A	1	0	0	0
d__Bacteria;p__Actinobacteriota	d__Bacteria;p__Actinobacteriota;c__Actinomycetia;o__Propionibacteriales;f__Nocardioidaceae;g__SSC3	1	0	0	0
d__Bacteria;p__Actinobacteriota	d__Bacteria;p__Actinobacteriota;c__Actinomycetia;o__Propionibacteriales;f__Nocardioidaceae;g__WHTB01	1	0	0	0
d__Bacteria;p__Actinobacteriota	d__Bacteria;p__Actinobacteriota;c__Actinomycetia;o__Propionibacteriales;f__Nocardioidaceae;g__WHTJ01	1	0	0	0
d__Bacteria;p__Actinobacteriota	d__Bacteria;p__Actinobacteriota;c__Actinomycetia;o__Propionibacteriales;f__Propionibacteriaceae;g__Aestuariimicrobium	1	0	0	0
d__Bacteria;p__Actinobacteriota	d__Bacteria;p__Actinobacteriota;c__Actinomycetia;o__Propionibacteriales;f__Propionibacteriaceae;g__CADCUO01	1	0	0	0
d__Bacteria;p__Actinobacteriota	d__Bacteria;p__Actinobacteriota;c__Actinomycetia;o__Propionibacteriales;f__Propionibacteriaceae;g__Desertihabitans	1	0	0	0
d__Bacteria;p__Actinobacteriota	d__Bacteria;p__Actinobacteriota;c__Actinomycetia;o__Propionibacteriales;f__Propionibacteriaceae;g__Friedmanniella_A	1	0	0	0
d__Bacteria;p__Actinobacteriota	d__Bacteria;p__Actinobacteriota;c__Actinomycetia;o__Propionibacteriales;f__Propionibacteriaceae;g__Granulicoccus	1	0	0	0
d__Bacteria;p__Actinobacteriota	d__Bacteria;p__Actinobacteriota;c__Actinomycetia;o__Propionibacteriales;f__Propionibacteriaceae;g__JAAYAO01	1	0	0	0
d__Bacteria;p__Actinobacteriota	d__Bacteria;p__Actinobacteriota;c__Actinomycetia;o__Propionibacteriales;f__Propionibacteriaceae;g__Microlunatus	1	0	0	0
d__Bacteria;p__Actinobacteriota	d__Bacteria;p__Actinobacteriota;c__Actinomycetia;o__Propionibacteriales;f__Propionibacteriaceae;g__NML-160184	1	0	0	0
d__Bacteria;p__Actinobacteriota	d__Bacteria;p__Actinobacteriota;c__Actinomycetia;o__Propionibacteriales;f__Propionibacteriaceae;g__Nigerium	1	0	0	0
d__Bacteria;p__Actinobacteriota	d__Bacteria;p__Actinobacteriota;c__Actinomycetia;o__Propionibacteriales;f__Propionibacteriaceae;g__Propionicicella	1	0	0	0
d__Bacteria;p__Actinobacteriota	d__Bacteria;p__Actinobacteriota;c__Actinomycetia;o__Propionibacteriales;f__Propionibacteriaceae;g__Propioniferax	1	0	0	1
d__Bacteria;p__Actinobacteriota	d__Bacteria;p__Actinobacteriota;c__Actinomycetia;o__RP-AC37;f__Motilibacteraceae;g__YIM-75000	1	0	0	0
d__Bacteria;p__Actinobacteriota	d__Bacteria;p__Actinobacteriota;c__Actinomycetia;o__Streptomycetales;f__Catenulisporaceae;g__Actinospica	1	0	0	1
d__Bacteria;p__Actinobacteriota	d__Bacteria;p__Actinobacteriota;c__Actinomycetia;o__Streptomycetales;f__Streptomycetaceae;g__Allostreptomyces	1	0	0	0
d__Bacteria;p__Actinobacteriota	d__Bacteria;p__Actinobacteriota;c__Actinomycetia;o__Streptomycetales;f__Streptomycetaceae;g__SCUT-3	1	0	1	0
d__Bacteria;p__Actinobacteriota	d__Bacteria;p__Actinobacteriota;c__Actinomycetia;o__Streptomycetales;f__Streptomycetaceae;g__Streptacidiphilus_A	1	0	0	0
d__Bacteria;p__Actinobacteriota	d__Bacteria;p__Actinobacteriota;c__Actinomycetia;o__Streptomycetales;f__Streptomycetaceae;g__Streptomyces_G	1	0	0	0
d__Bacteria;p__Actinobacteriota	d__Bacteria;p__Actinobacteriota;c__Actinomycetia;o__Streptomycetales;f__Streptomycetaceae_A;g__Streptomyces_F	1	0	0	0
d__Bacteria;p__Actinobacteriota	d__Bacteria;p__Actinobacteriota;c__Actinomycetia;o__Streptosporangiales;f__Streptosporangiaceae;g__Actinoallomurus	1	0	0	0
d__Bacteria;p__Actinobacteriota	d__Bacteria;p__Actinobacteriota;c__Actinomycetia;o__Streptosporangiales;f__Streptosporangiaceae;g__Actinomadura_B	1	0	0	0
d__Bacteria;p__Actinobacteriota	d__Bacteria;p__Actinobacteriota;c__Actinomycetia;o__Streptosporangiales;f__Streptosporangiaceae;g__Actinorugispora	1	0	0	0
d__Bacteria;p__Actinobacteriota	d__Bacteria;p__Actinobacteriota;c__Actinomycetia;o__Streptosporangiales;f__Streptosporangiaceae;g__Allonocardiopsis	1	0	0	0
d__Bacteria;p__Actinobacteriota	d__Bacteria;p__Actinobacteriota;c__Actinomycetia;o__Streptosporangiales;f__Streptosporangiaceae;g__Allosalinactinospora	1	0	0	2
d__Bacteria;p__Actinobacteriota	d__Bacteria;p__Actinobacteriota;c__Actinomycetia;o__Streptosporangiales;f__Streptosporangiaceae;g__Bog-532	1	0	0	1
d__Bacteria;p__Actinobacteriota	d__Bacteria;p__Actinobacteriota;c__Actinomycetia;o__Streptosporangiales;f__Streptosporangiaceae;g__Haloactinospora	1	0	0	0
d__Bacteria;p__Actinobacteriota	d__Bacteria;p__Actinobacteriota;c__Actinomycetia;o__Streptosporangiales;f__Streptosporangiaceae;g__LHW63021	1	0	0	0
d__Bacteria;p__Actinobacteriota	d__Bacteria;p__Actinobacteriota;c__Actinomycetia;o__Streptosporangiales;f__Streptosporangiaceae;g__Marinactinospora	1	0	0	0
d__Bacteria;p__Actinobacteriota	d__Bacteria;p__Actinobacteriota;c__Actinomycetia;o__Streptosporangiales;f__Streptosporangiaceae;g__Marinitenerispora	1	0	0	1
d__Bacteria;p__Actinobacteriota	d__Bacteria;p__Actinobacteriota;c__Actinomycetia;o__Streptosporangiales;f__Streptosporangiaceae;g__Murinocardiopsis	1	0	0	0
d__Bacteria;p__Actinobacteriota	d__Bacteria;p__Actinobacteriota;c__Actinomycetia;o__Streptosporangiales;f__Streptosporangiaceae;g__Nocardiopsis_B	1	0	0	0
d__Bacteria;p__Actinobacteriota	d__Bacteria;p__Actinobacteriota;c__Actinomycetia;o__Streptosporangiales;f__Streptosporangiaceae;g__PALSA-505	1	0	0	1
d__Bacteria;p__Actinobacteriota	d__Bacteria;p__Actinobacteriota;c__Actinomycetia;o__Streptosporangiales;f__Streptosporangiaceae;g__Palsa-506	1	0	0	0
d__Bacteria;p__Actinobacteriota	d__Bacteria;p__Actinobacteriota;c__Actinomycetia;o__Streptosporangiales;f__Streptosporangiaceae;g__Sinosporangium	1	0	0	0
d__Bacteria;p__Actinobacteriota	d__Bacteria;p__Actinobacteriota;c__Actinomycetia;o__Streptosporangiales;f__Streptosporangiaceae;g__Sphaerimonospora	1	0	0	0
d__Bacteria;p__Actinobacteriota	d__Bacteria;p__Actinobacteriota;c__Actinomycetia;o__Streptosporangiales;f__Streptosporangiaceae;g__Spinactinospora	1	0	0	0
d__Bacteria;p__Actinobacteriota	d__Bacteria;p__Actinobacteriota;c__Actinomycetia;o__Streptosporangiales;f__Streptosporangiaceae;g__Thermobispora	1	0	1	0
d__Bacteria;p__Actinobacteriota	d__Bacteria;p__Actinobacteriota;c__Actinomycetia;o__Streptosporangiales;f__Streptosporangiaceae;g__Thermocatellispora	1	0	0	0
d__Bacteria;p__Actinobacteriota	d__Bacteria;p__Actinobacteriota;c__Actinomycetia;o__Streptosporangiales;f__Streptosporangiaceae;g__Thermostaphylospora	1	0	0	0
d__Bacteria;p__Actinobacteriota	d__Bacteria;p__Actinobacteriota;c__Actinomycetia;o__Streptosporangiales;f__Streptosporangiaceae;g__UBA9676	1	0	0	0
d__Bacteria;p__Actinobacteriota	d__Bacteria;p__Actinobacteriota;c__Actinomycetia;o__Streptosporangiales;f__Streptosporangiaceae;g__WHSL01	1	0	0	0
d__Bacteria;p__Actinobacteriota	d__Bacteria;p__Actinobacteriota;c__Actinomycetia;o__Streptosporangiales;f__Streptosporangiaceae;g__WHSR01	1	0	0	0
d__Bacteria;p__Actinobacteriota	d__Bacteria;p__Actinobacteriota;c__Actinomycetia;o__Streptosporangiales;f__Streptosporangiaceae;g__YIM-75507	1	0	0	0
d__Bacteria;p__Actinobacteriota	d__Bacteria;p__Actinobacteriota;c__Coriobacteriia;o__Coriobacteriales;f__Atopobiaceae;g__CACXFF01	1	0	0	0
d__Bacteria;p__Actinobacteriota	d__Bacteria;p__Actinobacteriota;c__Coriobacteriia;o__Coriobacteriales;f__Atopobiaceae;g__CACZNT01	1	0	0	0
d__Bacteria;p__Actinobacteriota	d__Bacteria;p__Actinobacteriota;c__Coriobacteriia;o__Coriobacteriales;f__Atopobiaceae;g__CADAUA01	1	0	0	0
d__Bacteria;p__Actinobacteriota	d__Bacteria;p__Actinobacteriota;c__Coriobacteriia;o__Coriobacteriales;f__Atopobiaceae;g__CADBMC01	1	0	0	0
d__Bacteria;p__Actinobacteriota	d__Bacteria;p__Actinobacteriota;c__Coriobacteriia;o__Coriobacteriales;f__Atopobiaceae;g__Olsenella_D	1	0	0	0
d__Bacteria;p__Actinobacteriota	d__Bacteria;p__Actinobacteriota;c__Coriobacteriia;o__Coriobacteriales;f__Atopobiaceae;g__UMGS1418	1	0	0	0
d__Bacteria;p__Actinobacteriota	d__Bacteria;p__Actinobacteriota;c__Coriobacteriia;o__Coriobacteriales;f__CADBOM01;g__CADBOM01	1	0	0	0
d__Bacteria;p__Actinobacteriota	d__Bacteria;p__Actinobacteriota;c__Coriobacteriia;o__Coriobacteriales;f__Coriobacteriaceae;g__An2-A	1	0	0	2
d__Bacteria;p__Actinobacteriota	d__Bacteria;p__Actinobacteriota;c__Coriobacteriia;o__Coriobacteriales;f__Coriobacteriaceae;g__Coriobacterium	1	0	0	0
d__Bacteria;p__Actinobacteriota	d__Bacteria;p__Actinobacteriota;c__Coriobacteriia;o__Coriobacteriales;f__Eggerthellaceae;g__Arabia	1	0	0	0
d__Bacteria;p__Actinobacteriota	d__Bacteria;p__Actinobacteriota;c__Coriobacteriia;o__Coriobacteriales;f__Eggerthellaceae;g__CAIFEB01	1	0	0	0
d__Bacteria;p__Actinobacteriota	d__Bacteria;p__Actinobacteriota;c__Coriobacteriia;o__Coriobacteriales;f__Eggerthellaceae;g__Cryptobacterium	1	0	0	0
d__Bacteria;p__Actinobacteriota	d__Bacteria;p__Actinobacteriota;c__Coriobacteriia;o__Coriobacteriales;f__Eggerthellaceae;g__D16-63	1	0	0	0
d__Bacteria;p__Actinobacteriota	d__Bacteria;p__Actinobacteriota;c__Coriobacteriia;o__Coriobacteriales;f__Eggerthellaceae;g__Denitrobacterium	1	0	0	0
d__Bacteria;p__Actinobacteriota	d__Bacteria;p__Actinobacteriota;c__Coriobacteriia;o__Coriobacteriales;f__Eggerthellaceae;g__Parvibacter	1	0	6	0
d__Bacteria;p__Actinobacteriota	d__Bacteria;p__Actinobacteriota;c__Coriobacteriia;o__Coriobacteriales;f__Eggerthellaceae;g__Phoenicibacter	1	0	0	0
d__Bacteria;p__Actinobacteriota	d__Bacteria;p__Actinobacteriota;c__Coriobacteriia;o__Coriobacteriales;f__Eggerthellaceae;g__QWKK01	1	0	0	0
d__Bacteria;p__Actinobacteriota	d__Bacteria;p__Actinobacteriota;c__Coriobacteriia;o__Coriobacteriales;f__Eggerthellaceae;g__RUG013	1	0	0	0
d__Bacteria;p__Actinobacteriota	d__Bacteria;p__Actinobacteriota;c__Coriobacteriia;o__Coriobacteriales;f__Eggerthellaceae;g__UMGS1502	1	0	0	0
[truncated: 6,295 more rows]
