# Supplementary material for: iPHoP: An integrated machine learning framework to maximize host prediction for metagenome-derived viruses of archaea and bacteria
Source: PLoS Biol. 2023 Apr 21;21(4):e3002083. doi: 10.1371/journal.pbio.3002083 (PMC10155999; doi:10.1371/journal.pbio.3002083)
Supplement: S7 Table — Eukaryotic virus genomes were obtained from the NCBI RefSeq r214 database. For each virus with a prediction with iPHoP score ≥75, the best predicted host (i.e., maximum score) is indicated, along with the method within iPHoP that yielded this prediction (see Fig 3A). (XLSX) [file pbio.3002083.s020.xlsx]

## Sheet: Sheet1
Sequence	Length	Taxonomy	Host prediction	Host prediction method	Host prediction score
NC_001574	7161	Viruses;Riboviria;Pararnavirae;Artverviricota;Revtraviricetes;Ortervirales;Caulimoviridae;Badnavirus;Cacao swollen shoot virus	d__Bacteria;p__Firmicutes;c__Bacilli;o__Lactobacillales;f__Streptococcaceae;g__Streptococcus	iPHoP-RF	95.9
NC_001690	7100	Viruses;Monodnaviria;Shotokuvirae;Cossaviricota;Papovaviricetes;Zurhausenvirales;Papillomaviridae;Firstpapillomavirinae;Gammapapillomavirus;Human papillomavirus type 48	d__Bacteria;p__Proteobacteria;c__Alphaproteobacteria;o__Rhodobacterales;f__Rhodobacteraceae;g__MED-G52	iPHoP-RF	95.9
NC_001982	2478	Viruses;Riboviria;Orthornavirae;Kitrinoviricota;Alsuviricetes;Hepelivirales;Alphatetraviridae;Omegatetravirus;Helicoverpa armigera stunt virus	d__Bacteria;p__Actinobacteriota;c__Actinomycetia;o__Mycobacteriales;f__Mycobacteriaceae;g__Corynebacterium	iPHoP-RF	95.9
NC_040506	4013	Viruses;Riboviria;Orthornavirae;Duplornaviricota;Resentoviricetes;Reovirales;Reoviridae;Spinareovirinae;Chiqui virus	d__Bacteria;p__Proteobacteria;c__Alphaproteobacteria;o__Rhodobacterales;f__Rhodobacteraceae;g__MED-G52	iPHoP-RF	95.9
NC_016072	1259197	Viruses;Varidnaviria;Bamfordvirae;Nucleocytoviricota;Megaviricetes;Imitervirales;Mimiviridae;Mimivirus;Megavirus chiliensis	d__Bacteria;p__Firmicutes_A;c__Clostridia;o__Lachnospirales;f__Lachnospiraceae;g__Blautia_A	blast	95.6
NC_020104	1021348	Viruses;Varidnaviria;Bamfordvirae;Nucleocytoviricota;Megaviricetes;Imitervirales;Mimiviridae;Acanthamoeba polyphaga moumouvirus	d__Bacteria;p__Firmicutes_A;c__Clostridia;o__Lachnospirales;f__Lachnospiraceae;g__Blautia_A	blast	95.6
NC_001836	16934	Viruses;Riboviria;Orthornavirae;Kitrinoviricota;Alsuviricetes;Martellivirales;Closteroviridae;Velarivirus;Little cherry virus 1	d__Bacteria;p__Proteobacteria;c__Gammaproteobacteria;o__Pseudomonadales;f__Pseudohongiellaceae;g__UBA9145	iPHoP-RF	95.3
NC_014469	7181	Viruses;Monodnaviria;Shotokuvirae;Cossaviricota;Papovaviricetes;Zurhausenvirales;Papillomaviridae;Firstpapillomavirinae;Gammapapillomavirus;Human papillomavirus 127	d__Bacteria;p__Proteobacteria;c__Alphaproteobacteria;o__Rhodobacterales;f__Rhodobacteraceae;g__MED-G52	iPHoP-RF	95.3
NC_037656	127879	Viruses;Varidnaviria;Bamfordvirae;Nucleocytoviricota;Pokkesviricetes;Chitovirales;Poxviridae;Chordopoxvirinae;Mustelpoxvirus;Sea otterpox virus;Sea otter poxvirus	d__Bacteria;p__Patescibacteria;c__Gracilibacteria;o__Absconditabacterales;f__X112;g__CAJBLF01	iPHoP-RF	95.3
NC_040444	2409	Viruses;Riboviria;Orthornavirae;Duplornaviricota;Resentoviricetes;Reovirales;Spinareoviridae;Cypovirus;Daphnis nerii cypovirus	d__Bacteria;p__Proteobacteria;c__Gammaproteobacteria;o__Enterobacterales;f__Vibrionaceae;g__Vibrio	iPHoP-RF	95.3
NC_001806	152222	Viruses;Duplodnaviria;Heunggongvirae;Peploviricota;Herviviricetes;Herpesvirales;Herpesviridae;Alphaherpesvirinae;Simplexvirus;Human alphaherpesvirus 1	d__Bacteria;p__Actinobacteriota;c__Actinomycetia;o__Streptomycetales;f__Streptomycetaceae;g__Streptomyces	CRISPR	95
NC_001824	102653	Viruses;Varidnaviria;Bamfordvirae;Nucleocytoviricota;Megaviricetes;Pimascovirales;Iridoviridae;Alphairidovirinae;Lymphocystivirus;Lymphocystis disease virus 1	d__Bacteria;p__Bacteroidota;c__Bacteroidia;o__Flavobacteriales;f__Flavobacteriaceae;g__Algibacter_B	iPHoP-RF	94.9
NC_008859	2262	Viruses;Polydnaviriformidae;Ichnoviriform;Ichnoviriform fumiferanae	d__Bacteria;p__Firmicutes;c__Bacilli;o__Bacillales;f__Bacillaceae_G;g__Bacillus_A	iPHoP-RF	94.9
NC_011280	7260	Viruses;Monodnaviria;Shotokuvirae;Cossaviricota;Papovaviricetes;Zurhausenvirales;Papillomaviridae;Firstpapillomavirinae;Dyodeltapapillomavirus;Sus scrofa papillomavirus 1	d__Bacteria;p__Firmicutes_A;c__Clostridia;o__Oscillospirales;f__Oscillospiraceae;g__Lawsonibacter	iPHoP-RF	94.9
NC_032276	6974	Viruses;Riboviria;Orthornavirae;Negarnaviricota;Polyploviricotina;Ellioviricetes;Bunyavirales;Phenuiviridae;Phasivirus;Dipteran phasivirus;Hubei diptera virus 5	d__Bacteria;p__Proteobacteria;c__Gammaproteobacteria;o__SAR86;f__SAR86;g__GCA-2707915	iPHoP-RF	94.9
NC_038522	7238	Viruses;Monodnaviria;Shotokuvirae;Cossaviricota;Papovaviricetes;Zurhausenvirales;Papillomaviridae;Firstpapillomavirinae;Gammapapillomavirus;Human papillomavirus type 161	d__Bacteria;p__Proteobacteria;c__Alphaproteobacteria;o__Rhodobacterales;f__Rhodobacteraceae;g__MED-G52	iPHoP-RF	94.9
NC_055606	2676	Viruses;Riboviria;Orthornavirae;Duplornaviricota;Chrymotiviricetes;Ghabrivirales;Chrysoviridae;Betachrysovirus;Betachrysovirus aspergilli	d__Bacteria;p__Actinobacteriota;c__Actinomycetia;o__Actinomycetales;f__Micrococcaceae;g__Pseudarthrobacter	iPHoP-RF	94.9
NC_004205	894	Viruses;Riboviria;Orthornavirae;Duplornaviricota;Resentoviricetes;Reovirales;Sedoreoviridae;Seadornavirus;Kadipiro virus	d__Bacteria;p__Actinobacteriota;c__Actinomycetia;o__Nanopelagicales;f__Nanopelagicaceae;g__Nanopelagicus	iPHoP-RF	94.5
NC_005170	2239	Viruses;Riboviria;Orthornavirae;Duplornaviricota;Resentoviricetes;Reovirales;Spinareoviridae;Aquareovirus;Aquareovirus C	d__Bacteria;p__Proteobacteria;c__Gammaproteobacteria;o__Pseudomonadales;f__Halieaceae;g__Luminiphilus	iPHoP-RF	94.5
NC_026621	2414	Viruses;Riboviria;Orthornavirae;Lenarviricota;Howeltoviricetes;Cryppavirales;Mitoviridae;Unuamitovirus;Unuamitovirus fugl1;Fusarium globosum mitovirus 1	d__Bacteria;p__Firmicutes_A;c__Clostridia;o__Lachnospirales;f__Lachnospiraceae;g__Herbinix	iPHoP-RF	94.5
NC_032259	3739	Viruses;Riboviria;Hubei lepidoptera virus 3	d__Bacteria;p__Firmicutes_A;c__Clostridia;o__Clostridiales;f__Clostridiaceae;g__Clostridium_J	iPHoP-RF	94.5
NC_043414	3313	Viruses;Anelloviridae;Alphatorquevirus;Torque teno virus 18	d__Bacteria;p__Firmicutes_A;c__Clostridia;o__Lachnospirales;f__Lachnospiraceae;g__MD308	blast	94
NC_008947	2755	Viruses;Polydnaviriformidae;Ichnoviriform;Ichnoviriform fugitivi	d__Bacteria;p__Firmicutes;c__Bacilli;o__Bacillales;f__Bacillaceae_G;g__Bacillus_A	iPHoP-RF	93.9
NC_026815	4613	Viruses;Monodnaviria;Shotokuvirae;Cossaviricota;Quintoviricetes;Piccovirales;Parvoviridae;Parvovirinae;Protoparvovirus;Eulipotyphla protoparvovirus 1	d__Bacteria;p__Bacteroidota;c__Bacteroidia;o__Flavobacteriales;f__Flavobacteriaceae;g__Xanthomarina	iPHoP-RF	93.9
NC_028240	8887	Viruses;Riboviria;Orthornavirae;Pisuviricota;Pisoniviricetes;Picornavirales;Posavirus;Posavirus 3	d__Bacteria;p__Proteobacteria;c__Gammaproteobacteria;o__Enterobacterales;f__Enterobacteriaceae;g__Yersinia	iPHoP-RF	93.9
NC_031141	12229	Viruses;Riboviria;Orthornavirae;Negarnaviricota;Polyploviricotina;Ellioviricetes;Bunyavirales;Nairoviridae;Striwavirus;Strider striwavirus;Sanxia Water Strider Virus 1	d__Bacteria;p__Proteobacteria;c__Gammaproteobacteria;o__SAR86;f__SAR86;g__GCA-2707915	iPHoP-RF	93.9
NC_032200	3342	Viruses;Riboviria;Hubei sobemo-like virus 34	d__Bacteria;p__Bacteroidota;c__Bacteroidia;o__Flavobacteriales;f__Flavobacteriaceae;g__	iPHoP-RF	93.9
NC_033416	11748	Viruses;Riboviria;Wuhan coneheads virus 2	d__Bacteria;p__Proteobacteria;c__Alphaproteobacteria;o__Rhodobacterales;f__Rhodobacteraceae;g__MED-G52	iPHoP-RF	93.9
NC_037578	3813	Viruses;Riboviria;Orthornavirae;Duplornaviricota;Resentoviricetes;Reovirales;Spinareoviridae;Fijivirus;Maize rough dwarf virus	d__Bacteria;p__Firmicutes;c__Bacilli;o__Lactobacillales;f__Lactobacillaceae;g__Companilactobacillus	iPHoP-RF	93.9
NC_040552	6994	Viruses;Riboviria;Pararnavirae;Artverviricota;Revtraviricetes;Ortervirales;Caulimoviridae;Badnavirus;Cacao swollen shoot Ghana L virus	d__Bacteria;p__Firmicutes;c__Bacilli;o__Lactobacillales;f__Streptococcaceae;g__Streptococcus	iPHoP-RF	93.9
NC_040808	7119	Viruses;Riboviria;Pararnavirae;Artverviricota;Revtraviricetes;Ortervirales;Caulimoviridae;Badnavirus;Cacao swollen shoot Ghana K virus	d__Bacteria;p__Firmicutes;c__Bacilli;o__Lactobacillales;f__Streptococcaceae;g__Streptococcus	iPHoP-RF	93.9
NC_007573	613	Viruses;Riboviria;Orthornavirae;Duplornaviricota;Resentoviricetes;Reovirales;Sedoreoviridae;Rotavirus;Rotavirus C	d__Bacteria;p__Firmicutes;c__Bacilli;o__Paenibacillales;f__Paenibacillaceae;g__Paenibacillus	iPHoP-RF	93.5
NC_007673	1151	Viruses;Riboviria;Orthornavirae;Duplornaviricota;Resentoviricetes;Reovirales;Spinareoviridae;Dinovernavirus;Aedes pseudoscutellaris reovirus	d__Bacteria;p__Proteobacteria;c__Gammaproteobacteria;o__Burkholderiales;f__Nitrosomonadaceae;g__Nitrosomonas	iPHoP-RF	93.5
NC_013237	8242	Viruses;Monodnaviria;Shotokuvirae;Cossaviricota;Papovaviricetes;Zurhausenvirales;Papillomaviridae;Firstpapillomavirinae;Lambdapapillomavirus;Canis familiaris papillomavirus 6	d__Bacteria;p__Proteobacteria;c__Alphaproteobacteria;o__Rhodobacterales;f__Rhodobacteraceae;g__CACIJG01	iPHoP-RF	93.5
NC_014952	7259	Viruses;Monodnaviria;Shotokuvirae;Cossaviricota;Papovaviricetes;Zurhausenvirales;Papillomaviridae;Firstpapillomavirinae;Gammapapillomavirus;Human papillomavirus type 128	d__Bacteria;p__Bacteroidota;c__Bacteroidia;o__Flavobacteriales;f__Flavobacteriaceae;g__Winogradskyella	iPHoP-RF	93.5
NC_018573	1358	Viruses;Alphasatellitidae;Geminialphasatellitinae;Gosmusatellite;Mesta yellow vein mosaic alphasatellite	d__Bacteria;p__Cyanobacteria;c__Cyanobacteriia;o__Cyanobacteriales;f__Microcystaceae;g__Microcystis	iPHoP-RF	93.5
NC_022266	31967	Viruses;Varidnaviria;Bamfordvirae;Preplasmiviricota;Tectiliviricetes;Rowavirales;Adenoviridae;Mastadenovirus;Simian adenovirus 18	d__Bacteria;p__Actinobacteriota;c__Actinomycetia;o__Streptomycetales;f__Streptomycetaceae;g__Streptomyces	blast	93.5
NC_025380	5300	Viruses;Monodnaviria;Shotokuvirae;Cossaviricota;Papovaviricetes;Sepolyvirales;Polyomaviridae;Alphapolyomavirus;Gorilla gorilla gorilla polyomavirus 1	d__Bacteria;p__Proteobacteria;c__Alphaproteobacteria;o__Rhodobacterales;f__Rhodobacteraceae;g__MED-G52	iPHoP-RF	93.5
NC_031143	2171	Viruses;Riboviria;Orthornavirae;Negarnaviricota;Polyploviricotina;Ellioviricetes;Bunyavirales;Nairoviridae;Striwavirus;Strider striwavirus;Sanxia Water Strider Virus 1	d__Bacteria;p__Cyanobacteria;c__Cyanobacteriia;o__PCC-6307;f__Cyanobiaceae;g__Synechococcus_C	iPHoP-RF	93.5
NC_032969	9865	Viruses;Riboviria;Wenzhou picorna-like virus 35	d__Bacteria;p__Proteobacteria;c__Alphaproteobacteria;o__Rickettsiales;f__Anaplasmataceae;g__Wolbachia	iPHoP-RF	93.5
NC_040475	829	Viruses;Riboviria;Orthornavirae;Duplornaviricota;Resentoviricetes;Reovirales;Sedoreoviridae;Orbivirus;Guangxi orbivirus	d__Bacteria;p__Verrucomicrobiota;c__Verrucomicrobiae;o__Verrucomicrobiales;f__Verrucomicrobiaceae;g__Prosthecobacter	iPHoP-RF	93.5
NC_014649	1181549	Viruses;Varidnaviria;Bamfordvirae;Nucleocytoviricota;Megaviricetes;Imitervirales;Mimiviridae;Mimivirus;Acanthamoeba polyphaga mimivirus	d__Bacteria;p__Firmicutes_A;c__Clostridia;o__Lachnospirales;f__Lachnospiraceae;g__Blautia_A	blast	93.4
NC_001591	7560	Viruses;Monodnaviria;Shotokuvirae;Cossaviricota;Papovaviricetes;Zurhausenvirales;Papillomaviridae;Firstpapillomavirinae;Betapapillomavirus;Human papillomavirus type 49	d__Bacteria;p__Proteobacteria;c__Alphaproteobacteria;o__Rhodobacterales;f__Rhodobacteraceae;g__MED-G52	iPHoP-RF	93.1
NC_005132	6966	Viruses;Riboviria;Orthornavirae;Kitrinoviricota;Alsuviricetes;Tymovirales;Alphaflexiviridae;Botrexvirus;Botrytis virus X	d__Bacteria;p__Actinobacteriota;c__Actinomycetia;o__Actinomycetales;f__Demequinaceae;g__Demequina	iPHoP-RF	93.1
NC_008838	1657	Viruses;Polydnaviriformidae;Ichnoviriform;Ichnoviriform fumiferanae	d__Bacteria;p__Proteobacteria;c__Gammaproteobacteria;o__Enterobacterales;f__Vibrionaceae;g__Vibrio	iPHoP-RF	93.1
NC_014793	10436	Viruses;Riboviria;Orthornavirae;Pisuviricota;Pisoniviricetes;Picornavirales;Dicistroviridae;Aparavirus;Mud crab virus	d__Bacteria;p__Proteobacteria;c__Gammaproteobacteria;o__Pseudomonadales;f__Pseudohongiellaceae;g__UBA9145	iPHoP-RF	93.1
NC_020928	6543	Viruses;Monodnaviria;Shotokuvirae;Cossaviricota;Mouviricetes;Polivirales;Bidnaviridae;Bidensovirus;Bombyx mori densovirus 3	d__Bacteria;p__Firmicutes_A;c__Clostridia;o__Clostridiales;f__Clostridiaceae;g__Clostridium	iPHoP-RF	93.1
NC_021483	7286	Viruses;Monodnaviria;Shotokuvirae;Cossaviricota;Papovaviricetes;Zurhausenvirales;Papillomaviridae;Firstpapillomavirinae;Gammapapillomavirus;Human papillomavirus 154	d__Bacteria;p__Proteobacteria;c__Alphaproteobacteria;o__Rhodobacterales;f__Rhodobacteraceae;g__MED-G52	iPHoP-RF	93.1
NC_034159	1609	Viruses;Riboviria;Orthornavirae;Pisuviricota;Duplopiviricetes;Durnavirales;Partitiviridae;Deltapartitivirus;Pepper cryptic virus 2	d__Bacteria;p__Chloroflexota;c__Dehalococcoidia;o__UBA3495;f__UBA2588;g__UBA2588	iPHoP-RF	93.1
NC_001355	7902	Viruses;Monodnaviria;Shotokuvirae;Cossaviricota;Papovaviricetes;Zurhausenvirales;Papillomaviridae;Firstpapillomavirinae;Alphapapillomavirus;Human papillomavirus type 6b	d__Bacteria;p__Firmicutes_A;c__Clostridia;o__Lachnospirales;f__Lachnospiraceae;g__Eubacterium_G	iPHoP-RF	92.6
NC_014515	1872	Viruses;Riboviria;Orthornavirae;Duplornaviricota;Resentoviricetes;Reovirales;Sedoreoviridae;Rotavirus;Rotavirus D chicken/05V0049/DEU/2005	d__Bacteria;p__Firmicutes;c__Bacilli;o__Staphylococcales;f__Staphylococcaceae;g__Staphylococcus	iPHoP-RF	92.6
NC_016994	26077	Viruses;Riboviria;Orthornavirae;Pisuviricota;Pisoniviricetes;Nidovirales;Cornidovirineae;Coronaviridae;Orthocoronavirinae;Deltacoronavirus;Herdecovirus;Night heron coronavirus HKU19	d__Bacteria;p__Bacteroidota;c__Bacteroidia;o__Flavobacteriales;f__Flavobacteriaceae;g__Pseudobizionia	iPHoP-RF	92.6
NC_023639	1168989	Viruses;Varidnaviria;Bamfordvirae;Nucleocytoviricota;Megaviricetes;Imitervirales;Mimiviridae;Mimivirus;Mimivirus terra2	d__Bacteria;p__Firmicutes_A;c__Clostridia;o__Lachnospirales;f__Lachnospiraceae;g__Blautia_A	blast	92.6
NC_032158	6742	Viruses;Riboviria;Orthornavirae;Negarnaviricota;Polyploviricotina;Ellioviricetes;Bunyavirales;Phenuiviridae;Beidivirus;Dipteran beidivirus;Hubei diptera virus 3	d__Bacteria;p__Proteobacteria;c__Gammaproteobacteria;o__PS1;f__Thioglobaceae;g__Thioglobus	iPHoP-RF	92.6
NC_032994	9854	Viruses;Riboviria;Shuangao insect virus 12	d__Bacteria;p__Firmicutes_A;c__Clostridia;o__Lachnospirales;f__Cellulosilyticaceae;g__Epulopiscium_A	iPHoP-RF	92.6
NC_043096	3990	Viruses;Riboviria;Orthornavirae;Pisuviricota;Stelpaviricetes;Stellavirales;Astroviridae;Mamastrovirus;Bottlenose dolphin astrovirus 1	d__Bacteria;p__Proteobacteria;c__Alphaproteobacteria;o__Rhodobacterales;f__Rhodobacteraceae;g__MED-G52	iPHoP-RF	92.6
NC_055376	6432	Viruses;Riboviria;Orthornavirae;Negarnaviricota;Polyploviricotina;Ellioviricetes;Bunyavirales;Hantaviridae;Mammantavirinae;Loanvirus;Brno loanvirus;Brno virus	d__Bacteria;p__Firmicutes;c__Bacilli;o__Staphylococcales;f__Staphylococcaceae;g__Staphylococcus	iPHoP-RF	92.6
NC_022787	28301	Viruses;Riboviria;Orthornavirae;Pisuviricota;Pisoniviricetes;Nidovirales;Tornidovirineae;Tobaniviridae;Torovirinae;Torovirus;Renitovirus;Porcine torovirus	d__Bacteria;p__Bacteroidota;c__Bacteroidia;o__Flavobacteriales;f__Flavobacteriaceae;g__Confluentibacter	iPHoP-RF	92.2
NC_024150	31709	Viruses;Varidnaviria;Bamfordvirae;Preplasmiviricota;Tectiliviricetes;Rowavirales;Adenoviridae;Mastadenovirus;California sea lion adenovirus 1	d__Bacteria;p__Bacteroidota;c__Bacteroidia;o__Flavobacteriales;f__Flavobacteriaceae;g__Confluentibacter	iPHoP-RF	92.2
NC_038521	7891	Viruses;Monodnaviria;Shotokuvirae;Cossaviricota;Papovaviricetes;Zurhausenvirales;Papillomaviridae;Firstpapillomavirinae;Dyoupsilonpapillomavirus;Eidolon helvum papillomavirus 1	d__Bacteria;p__Proteobacteria;c__Alphaproteobacteria;o__Bin95;f__Bin95;g__VMCJ01	iPHoP-RF	92.2
NC_040542	11699	Viruses;Riboviria;Orthornavirae;Pisuviricota;Pisoniviricetes;Picornavirales;Nephila clavipes virus 2	d__Bacteria;p__Proteobacteria;c__Alphaproteobacteria;o__Puniceispirillales;f__AAA536-G10;g__AAA536-G10	iPHoP-RF	92.2
NC_008904	2944	Viruses;Polydnaviriformidae;Ichnoviriform;Ichnoviriform fumiferanae	d__Bacteria;p__Proteobacteria;c__Alphaproteobacteria;o__Pelagibacterales;f__AG-422-B15;g__AG-422-B15	iPHoP-RF	91.8
NC_030230	372707	Viruses;Varidnaviria;Bamfordvirae;Nucleocytoviricota;Megaviricetes;Pimascovirales;Marseilleviridae;Marseillevirus;Tokyovirus A1	d__Bacteria;p__Bacteroidota;c__Bacteroidia;o__Flavobacteriales;f__Weeksellaceae;g__Chryseobacterium	blast	91.8
NC_032510	4004	Viruses;Riboviria;Wuhan heteroptera virus 3	d__Bacteria;p__Firmicutes;c__Bacilli;o__Staphylococcales;f__Staphylococcaceae;g__Staphylococcus	iPHoP-RF	91.8
NC_036586	20106	Viruses;Riboviria;Orthornavirae;Pisuviricota;Pisoniviricetes;Nidovirales;Mesnidovirineae;Mesoniviridae;Hexponivirinae;Alphamesonivirus;Namcalivirus;Alphamesonivirus 10;Dianke virus	d__Bacteria;p__Bacteroidota;c__Bacteroidia;o__Flavobacteriales;f__Flavobacteriaceae;g__Ichthyenterobacterium	iPHoP-RF	91.8
NC_038986	7702	Viruses;Riboviria;Pararnavirae;Artverviricota;Revtraviricetes;Ortervirales;Caulimoviridae;Badnavirus;Dioscorea bacilliform RT virus 1	d__Bacteria;p__Spirochaetota;c__Spirochaetia;o__Sphaerochaetales;f__Sphaerochaetaceae;g__Sphaerochaeta	iPHoP-RF	91.8
NC_026440	2243109	Viruses;Pandoravirus;Pandoravirus inopinatum	d__Bacteria;p__Bacteroidota;c__Bacteroidia;o__Flavobacteriales;f__Flavobacteriaceae;g__Flavobacterium	blast	91.6
NC_028091	196300	Viruses;Varidnaviria;Bamfordvirae;Nucleocytoviricota;Megaviricetes;Algavirales;Phycodnaviridae;Prasinovirus;Ostreococcus lucimarinus virus 2	d__Bacteria;p__Bacteroidota;c__Bacteroidia;o__Flavobacteriales;f__Flavobacteriaceae;g__Ulvibacter_B	blast	91.6
NC_028093	182309	Viruses;Varidnaviria;Bamfordvirae;Nucleocytoviricota;Megaviricetes;Algavirales;Phycodnaviridae;Prasinovirus;Ostreococcus lucimarinus virus 7	d__Bacteria;p__Bacteroidota;c__Bacteroidia;o__Flavobacteriales;f__Flavobacteriaceae;g__Ulvibacter_B	blast	91.6
NC_027121	16080	Viruses;Riboviria;Orthornavirae;Kitrinoviricota;Alsuviricetes;Martellivirales;Closteroviridae;Velarivirus;Areca palm velarivirus 1	d__Bacteria;p__Proteobacteria;c__Gammaproteobacteria;o__Pseudomonadales;f__Porticoccaceae;g__TMED48	iPHoP-RF	91.4
NC_027528	7291	Viruses;Monodnaviria;Shotokuvirae;Cossaviricota;Papovaviricetes;Zurhausenvirales;Papillomaviridae;Firstpapillomavirinae;Gammapapillomavirus;Human papillomavirus 201	d__Bacteria;p__Proteobacteria;c__Alphaproteobacteria;o__Rhodobacterales;f__Rhodobacteraceae;g__MED-G52	iPHoP-RF	91.4
NC_033747	2243	Viruses;Monodnaviria;Shotokuvirae;Cressdnaviricota;Repensiviricetes;Geplafuvirales;Genomoviridae;Gemykolovirus;Gemykolovirus echia1;Thrips-associated genomovirus 4	d__Bacteria;p__Actinobacteriota;c__Actinomycetia;o__Mycobacteriales;f__Mycobacteriaceae;g__Corynebacterium	iPHoP-RF	91.4
NC_055523	3056	Viruses;Monodnaviria;Shotokuvirae;Cressdnaviricota;Arfiviricetes;Recrevirales;Redondoviridae;Torbevirus;Vientovirus;Human lung-associated vientovirus FB	d__Bacteria;p__Spirochaetota;c__Spirochaetia;o__Treponematales;f__Treponemataceae;g__	blast	91.4
NC_043129	173451	Viruses;Varidnaviria;Bamfordvirae;Nucleocytoviricota;Megaviricetes;Algavirales;Phycodnaviridae;Prasinovirus;Micromonas pusilla virus SP1	d__Bacteria;p__Actinobacteriota;c__Acidimicrobiia;o__Acidimicrobiales;f__MedAcidi-G1;g__MedAcidi-G1	blast	91.1
NC_002642	144575	Viruses;Varidnaviria;Bamfordvirae;Nucleocytoviricota;Pokkesviricetes;Chitovirales;Poxviridae;Chordopoxvirinae;Yatapoxvirus;Yaba-like disease virus	d__Bacteria;p__Bacteroidota;c__Bacteroidia;o__Flavobacteriales;f__Flavobacteriaceae;g__Tenacibaculum	iPHoP-RF	91
NC_003652	1430	Viruses;Riboviria;Orthornavirae;Duplornaviricota;Resentoviricetes;Reovirales;Spinareoviridae;Fijivirus;Nilaparvata lugens reovirus	d__Bacteria;p__Firmicutes;c__Bacilli;o__Staphylococcales;f__Staphylococcaceae;g__Staphylococcus	iPHoP-RF	91
NC_006261	4393	Viruses;Monodnaviria;Shotokuvirae;Cossaviricota;Quintoviricetes;Piccovirales;Parvoviridae;Parvovirinae;Dependoparvovirus;Adeno-associated virus - 8	d__Bacteria;p__Actinobacteriota;c__Actinomycetia;o__Actinomycetales;f__Micrococcaceae;g__Glutamicibacter	blast	91
NC_013230	2241	Viruses;Riboviria;Orthornavirae;Duplornaviricota;Resentoviricetes;Reovirales;Spinareoviridae;Orthoreovirus;Mammalian orthoreovirus 3	d__Bacteria;p__Proteobacteria;c__Gammaproteobacteria;o__Enterobacterales;f__Enterobacteriaceae;g__Lonsdalea	iPHoP-RF	91
NC_016995	26227	Viruses;Riboviria;Orthornavirae;Pisuviricota;Pisoniviricetes;Nidovirales;Cornidovirineae;Coronaviridae;Orthocoronavirinae;Deltacoronavirus;Andecovirus;Wigeon coronavirus HKU20	d__Bacteria;p__Proteobacteria;c__Gammaproteobacteria;o__Xanthomonadales;f__;g__	iPHoP-RF	91
NC_034626	29923	Viruses;Varidnaviria;Bamfordvirae;Preplasmiviricota;Tectiliviricetes;Rowavirales;Adenoviridae;Mastadenovirus;Bat mastadenovirus WIV17	d__Bacteria;p__Bacteroidota;c__Bacteroidia;o__Flavobacteriales;f__Flavobacteriaceae;g__MS024-2A	iPHoP-RF	91
NC_040498	1275	Viruses;Riboviria;Orthornavirae;Duplornaviricota;Resentoviricetes;Reovirales;Reoviridae;Spinareovirinae;Chiqui virus	d__Bacteria;p__Bacteroidota;c__Bacteroidia;o__Sphingobacteriales;f__Sphingobacteriaceae;g__Sphingobacterium	iPHoP-RF	91
NC_043093	571	Viruses;Varidnaviria;Bamfordvirae;Preplasmiviricota;Tectiliviricetes;Rowavirales;Adenoviridae;Mastadenovirus;Bovine mastadenovirus C;Bovine adenovirus 10	d__Bacteria;p__Bacteroidota;c__Bacteroidia;o__Flavobacteriales;f__Flavobacteriaceae;g__Wenyingzhuangia	iPHoP-RF	91
NC_055642	2399	Viruses;Riboviria;Orthornavirae;Negarnaviricota;Polyploviricotina;Ellioviricetes;Bunyavirales;Fimoviridae;Emaravirus;Emaravirus cordylinae	d__Bacteria;p__Firmicutes;c__Bacilli;o__Staphylococcales;f__Staphylococcaceae;g__Staphylococcus	iPHoP-RF	91
NC_038377	6543	Viruses;Monodnaviria;Shotokuvirae;Cossaviricota;Mouviricetes;Polivirales;Bidnaviridae;Bidensovirus;Bombyx mori densovirus Zhenjiang	d__Bacteria;p__Firmicutes_A;c__Clostridia;o__Clostridiales;f__Clostridiaceae;g__Clostridium	iPHoP-RF	90.7
NC_001669	5243	Viruses;Monodnaviria;Shotokuvirae;Cossaviricota;Papovaviricetes;Sepolyvirales;Polyomaviridae;Betapolyomavirus;Betapolyomavirus macacae	d__Bacteria;p__Myxococcota;c__Myxococcia;o__Myxococcales;f__Myxococcaceae;g__Archangium	blast	90.6
NC_014767	184095	Viruses;Varidnaviria;Bamfordvirae;Nucleocytoviricota;Megaviricetes;Algavirales;Phycodnaviridae;Prasinovirus;Micromonas sp. RCC1109 virus MpV1	d__Bacteria;p__Actinobacteriota;c__Acidimicrobiia;o__Acidimicrobiales;f__MedAcidi-G1;g__MedAcidi-G1	blast	90.6
AC_000007	35937	Viruses;Varidnaviria;Bamfordvirae;Preplasmiviricota;Tectiliviricetes;Rowavirales;Adenoviridae;Mastadenovirus;Human adenovirus 2	d__Bacteria;p__Actinobacteriota;c__Actinomycetia;o__Streptomycetales;f__Streptomycetaceae;g__Streptomyces	blast	90.4
NC_001405	35937	Viruses;Varidnaviria;Bamfordvirae;Preplasmiviricota;Tectiliviricetes;Rowavirales;Adenoviridae;Mastadenovirus;Human mastadenovirus C	d__Bacteria;p__Actinobacteriota;c__Actinomycetia;o__Streptomycetales;f__Streptomycetaceae;g__Streptomyces	blast	90.4
NC_001543	7437	Viruses;Riboviria;Orthornavirae;Pisuviricota;Pisoniviricetes;Picornavirales;Caliciviridae;Lagovirus;Rabbit hemorrhagic disease virus	d__Bacteria;p__Proteobacteria;c__Gammaproteobacteria;o__Burkholderiales;f__Burkholderiaceae;g__Rhodoferax	iPHoP-RF	90.3
NC_001729	4726	Viruses;Monodnaviria;Shotokuvirae;Cossaviricota;Quintoviricetes;Piccovirales;Parvoviridae;Parvovirinae;Dependoparvovirus;Adeno-associated virus - 3	d__Bacteria;p__Actinobacteriota;c__Actinomycetia;o__Actinomycetales;f__Micrococcaceae;g__Glutamicibacter	blast	90.3
NC_003024	1187	Viruses;Riboviria;Orthornavirae;Duplornaviricota;Resentoviricetes;Reovirales;Spinareoviridae;Cypovirus;Cypovirus 1	d__Bacteria;p__Proteobacteria;c__Gammaproteobacteria;o__Burkholderiales;f__Burkholderiaceae;g__SYFN01	iPHoP-RF	90.3
NC_006260	4721	Viruses;Monodnaviria;Shotokuvirae;Cossaviricota;Quintoviricetes;Piccovirales;Parvoviridae;Parvovirinae;Dependoparvovirus;Adeno-associated virus - 7	d__Bacteria;p__Actinobacteriota;c__Actinomycetia;o__Actinomycetales;f__Micrococcaceae;g__Glutamicibacter	iPHoP-RF	90.3
NC_015880	2292	Viruses;Riboviria;Orthornavirae;Duplornaviricota;Resentoviricetes;Reovirales;Spinareoviridae;Orthoreovirus;Baboon orthoreovirus	d__Bacteria;p__Proteobacteria;c__Gammaproteobacteria;o__Burkholderiales;f__Nitrosomonadaceae;g__Nitrosomonas	iPHoP-RF	90.3
NC_022095	7228	Viruses;Monodnaviria;Shotokuvirae;Cossaviricota;Papovaviricetes;Zurhausenvirales;Papillomaviridae;Firstpapillomavirinae;Gammapapillomavirus;Human papillomavirus 179	d__Bacteria;p__Proteobacteria;c__Alphaproteobacteria;o__Rhodobacterales;f__Rhodobacteraceae;g__Planktomarina	iPHoP-RF	90.3
NC_034168	3947	Viruses;Riboviria;Orthornavirae;Duplornaviricota;Resentoviricetes;Reovirales;Spinareoviridae;Aquareovirus;Fall chinook aquareovirus	d__Bacteria;p__Proteobacteria;c__Gammaproteobacteria;o__Enterobacterales;f__Enterobacteriaceae;g__Phaseolibacter	iPHoP-RF	90.3
NC_034616	7812	Viruses;Monodnaviria;Shotokuvirae;Cossaviricota;Papovaviricetes;Zurhausenvirales;Papillomaviridae;Human papillomavirus type 85	d__Bacteria;p__Firmicutes_A;c__Clostridia;o__Lachnospirales;f__Lachnospiraceae;g__Lachnobacterium	iPHoP-RF	90.3
NC_001401	4679	Viruses;Monodnaviria;Shotokuvirae;Cossaviricota;Quintoviricetes;Piccovirales;Parvoviridae;Parvovirinae;Dependoparvovirus;adeno-associated virus 2	d__Bacteria;p__Actinobacteriota;c__Actinomycetia;o__Actinomycetales;f__Micrococcaceae;g__Glutamicibacter	blast	90.2
NC_035193	7996	Viruses;Monodnaviria;Shotokuvirae;Cossaviricota;Papovaviricetes;Zurhausenvirales;Papillomaviridae;Firstpapillomavirinae;Dyonupapillomavirus;Ailuropoda melanoleuca papillomavirus 4	d__Bacteria;p__Firmicutes_A;c__Clostridia;o__Oscillospirales;f__Ruminococcaceae;g__Ruminiclostridium_E	CRISPR	90.2
AC_000008	35938	Viruses;Varidnaviria;Bamfordvirae;Preplasmiviricota;Tectiliviricetes;Rowavirales;Adenoviridae;Mastadenovirus;Human adenovirus 5	d__Bacteria;p__Actinobacteriota;c__Actinomycetia;o__Streptomycetales;f__Streptomycetaceae;g__Streptomyces	blast	90
AC_000017	36001	Viruses;Varidnaviria;Bamfordvirae;Preplasmiviricota;Tectiliviricetes;Rowavirales;Adenoviridae;Mastadenovirus;Human adenovirus 1	d__Bacteria;p__Actinobacteriota;c__Actinomycetia;o__Streptomycetales;f__Streptomycetaceae;g__Streptomyces	blast	90
AC_000011	36519	Viruses;Varidnaviria;Bamfordvirae;Preplasmiviricota;Tectiliviricetes;Rowavirales;Adenoviridae;Mastadenovirus;Human mastadenovirus E;Simian adenovirus 25	d__Bacteria;p__Actinobacteriota;c__Actinomycetia;o__Mycobacteriales;f__Mycobacteriaceae;g__Corynebacterium	iPHoP-RF	89.9
NC_001583	7855	Viruses;Monodnaviria;Shotokuvirae;Cossaviricota;Papovaviricetes;Zurhausenvirales;Papillomaviridae;Firstpapillomavirinae;Alphapapillomavirus;Human papillomavirus type 26	d__Bacteria;p__Bacteroidota;c__Bacteroidia;o__Bacteroidales;f__Bacteroidaceae;g__OM05-12	CRISPR	89.9
NC_005986	3055	Viruses;Riboviria;Orthornavirae;Duplornaviricota;Resentoviricetes;Reovirales;Sedoreoviridae;Orbivirus;Palyam virus	d__Archaea;p__Hydrothermarchaeota;c__Hydrothermarchaeia;o__Hydrothermarchaeales;f__Hydrothermarchaeaceae;g__Hydrothermarchaeum	iPHoP-RF	89.9
NC_006383	15948	Viruses;Riboviria;Orthornavirae;Negarnaviricota;Haploviricotina;Monjiviricetes;Mononegavirales;Paramyxoviridae;Orthoparamyxovirinae;Morbillivirus;Peste des petits ruminants virus	d__Bacteria;p__Patescibacteria;c__Saccharimonadia;o__Saccharimonadales;f__Saccharimonadaceae;g__Saccharimonas	iPHoP-RF	89.9
NC_026946	7143	Viruses;Monodnaviria;Shotokuvirae;Cossaviricota;Papovaviricetes;Zurhausenvirales;Papillomaviridae;Firstpapillomavirinae;Gammapapillomavirus;Human papillomavirus KC5	d__Bacteria;p__Bacteroidota;c__Bacteroidia;o__Flavobacteriales;f__Flavobacteriaceae;g__Ichthyenterobacterium	iPHoP-RF	89.9
NC_031311	2208	Viruses;Riboviria;Orthornavirae;Negarnaviricota;Polyploviricotina;Ellioviricetes;Bunyavirales;Phasmaviridae;Orthophasmavirus;Wuhan Mosquito Virus 2	d__Archaea;p__Thermoproteota;c__Bathyarchaeia;o__RBG-16-48-13;f__RBG-16-48-13;g__RBG-16-48-13	iPHoP-RF	89.9
NC_055166	144144	Viruses;Duplodnaviria;Heunggongvirae;Peploviricota;Herviviricetes;Herpesvirales;Herpesviridae;Alphaherpesvirinae;Varicellovirus;Monodontid alphaherpesvirus 1;Beluga whale alphaherpesvirus 1	d__Bacteria;p__Actinobacteriota;c__Actinomycetia;o__Actinomycetales;f__Micrococcaceae;g__Kocuria	iPHoP-RF	89.9
NC_000936	5454	Viruses;Monodnaviria;Shotokuvirae;Cossaviricota;Quintoviricetes;Piccovirales;Parvoviridae;Densovirinae;Pefuambidensovirus;Blattodean pefuambidensovirus 1;Periplaneta fuliginosa densovirus	d__Bacteria;p__Firmicutes_A;c__Clostridia;o__Lachnospirales;f__Lachnospiraceae;g__Lachnotalea	iPHoP-RF	89.6
NC_001944	1993	Viruses;Monodnaviria;Shotokuvirae;Cressdnaviricota;Arfiviricetes;Cirlivirales;Circoviridae;Circovirus;Beak and feather disease virus	d__Bacteria;p__Proteobacteria;c__Gammaproteobacteria;o__Pseudomonadales;f__Pseudomonadaceae;g__Pseudomonas_E	blast	89.6
NC_007999	11841	Viruses;Polydnaviriformidae;Ichnoviriform;Ichnoviriform sonorense	d__Bacteria;p__Firmicutes;c__Bacilli;o__Bacillales_A;f__Planococcaceae;g__Paenisporosarcina	iPHoP-RF	89.6
NC_008899	2879	Viruses;Polydnaviriformidae;Ichnoviriform;Ichnoviriform fumiferanae	d__Bacteria;p__Firmicutes;c__Bacilli;o__Bacillales_A;f__Planococcaceae;g__Lysinibacillus	iPHoP-RF	89.6
NC_028368	22879	Viruses;Riboviria;Sanxia water strider virus 6	d__Bacteria;p__Bacteroidota;c__Bacteroidia;o__Flavobacteriales;f__Flavobacteriaceae;g__Winogradskyella	iPHoP-RF	89.6
NC_043213	14531	Viruses;Riboviria;Orthornavirae;Pisuviricota;Pisoniviricetes;Nidovirales;Tornidovirineae;Tobaniviridae;Torovirinae;Torovirus;Renitovirus;Equine torovirus	d__Bacteria;p__Bacteroidota;c__Bacteroidia;o__Flavobacteriales;f__Flavobacteriaceae;g__	iPHoP-RF	89.6
NC_022518	9472	Viruses;Riboviria;Pararnavirae;Artverviricota;Revtraviricetes;Ortervirales;Retroviridae;Human endogenous retrovirus K113	d__Bacteria;p__Actinobacteriota;c__Actinomycetia;o__Streptosporangiales;f__Streptosporangiaceae;g__Spirillospora	blast	89.5
NC_020864	205622	Viruses;Varidnaviria;Bamfordvirae;Nucleocytoviricota;Megaviricetes;Algavirales;Phycodnaviridae;Prasinovirus;Micromonas pusilla virus 12T	d__Bacteria;p__Bacteroidota;c__Bacteroidia;o__Cytophagales;f__Cyclobacteriaceae;g__	blast	89.4
NC_007548	3538	Viruses;Riboviria;Orthornavirae;Duplornaviricota;Resentoviricetes;Reovirales;Sedoreoviridae;Rotavirus;Adult diarrheal rotavirus strain J19	d__Bacteria;p__Firmicutes_A;c__Clostridia;o__Clostridiales;f__Clostridiaceae;g__Clostridium	iPHoP-RF	89.3
NC_017997	7271	Viruses;Monodnaviria;Shotokuvirae;Cossaviricota;Papovaviricetes;Zurhausenvirales;Papillomaviridae;Firstpapillomavirinae;Gammapapillomavirus;Human papillomavirus type 144	d__Bacteria;p__Proteobacteria;c__Alphaproteobacteria;o__Rhodobacterales;f__Rhodobacteraceae;g__MED-G52	iPHoP-RF	89.3
NC_028369	21414	Viruses;Riboviria;Shayang spider virus 4	d__Bacteria;p__Proteobacteria;c__Alphaproteobacteria;o__Puniceispirillales;f__AAA536-G10;g__AAA536-G10	iPHoP-RF	89.3
NC_032151	6413	Viruses;Riboviria;Orthornavirae;Negarnaviricota;Polyploviricotina;Ellioviricetes;Bunyavirales;Phasmaviridae;Orthophasmavirus;Odonate orthophasmavirus;Hubei odonate virus 8	d__Bacteria;p__Proteobacteria;c__Alphaproteobacteria;o__Pelagibacterales;f__Pelagibacteraceae;g__Pelagibacter	iPHoP-RF	89.3
NC_043261	17789	Viruses;Polydnaviriformidae;Bracoviriform;Bracoviriform inaniti	d__Bacteria;p__Proteobacteria;c__Gammaproteobacteria;o__Enterobacterales;f__Enterobacteriaceae;g__Buchnera	iPHoP-RF	89.3
NC_043373	1652	Viruses;Riboviria;Orthornavirae;Duplornaviricota;Resentoviricetes;Reovirales;Spinareoviridae;Idnoreovirus;Diadromus pulchellus idnoreovirus 1	d__Bacteria;p__Firmicutes;c__Bacilli;o__Lactobacillales;f__Enterococcaceae;g__Enterococcus_B	iPHoP-RF	89.3
NC_043584	4373	Viruses;Riboviria;Orthornavirae;Negarnaviricota;Polyploviricotina;Ellioviricetes;Bunyavirales;Peribunyaviridae;Orthobunyavirus;Schmallenberg orthobunyavirus;Schmallenberg virus	d__Bacteria;p__Proteobacteria;c__Alphaproteobacteria;o__Rickettsiales;f__Anaplasmataceae;g__Ehrlichia	iPHoP-RF	89.3
NC_055201	6858	Viruses;Riboviria;Orthornavirae;Negarnaviricota;Polyploviricotina;Ellioviricetes;Bunyavirales;Peribunyaviridae;Orthobunyavirus;Anadyr orthobunyavirus;Anadyr virus	d__Bacteria;p__Proteobacteria;c__Gammaproteobacteria;o__SAR86;f__D2472;g__D2472	iPHoP-RF	89.3
NC_055657	2760	Viruses;Riboviria;Orthornavirae;Duplornaviricota;Chrymotiviricetes;Ghabrivirales;Chrysoviridae;Alphachrysovirus;Alphachrysovirus chrysothricis;Chrysothrix chrysovirus 1	d__Bacteria;p__Firmicutes;c__Bacilli;o__Bacillales_D;f__Amphibacillaceae;g__Virgibacillus	iPHoP-RF	89.3
NC_014564	45413	Viruses;Varidnaviria;Bamfordvirae;Preplasmiviricota;Tectiliviricetes;Rowavirales;Adenoviridae;Aviadenovirus;Turkey aviadenovirus B;Turkey adenovirus 1	d__Bacteria;p__Actinobacteriota;c__Actinomycetia;o__Streptomycetales;f__Streptomycetaceae;g__Streptomyces	iPHoP-RF	88.9
NC_016157	7326	Viruses;Monodnaviria;Shotokuvirae;Cossaviricota;Papovaviricetes;Zurhausenvirales;Papillomaviridae;Firstpapillomavirinae;Gammapapillomavirus;Human papillomavirus 126	d__Bacteria;p__Proteobacteria;c__Alphaproteobacteria;o__Rhodobacterales;f__Rhodobacteraceae;g__MED-G52	iPHoP-RF	88.9
NC_024500	887	Viruses;Riboviria;Orthornavirae;Duplornaviricota;Resentoviricetes;Reovirales;Sedoreoviridae;Orbivirus;Umatilla virus	d__Bacteria;p__Firmicutes;c__Bacilli;o__Bacillales;f__Anoxybacillaceae;g__Thermolongibacillus	iPHoP-RF	88.9
NC_026823	751	Viruses;Riboviria;Orthornavirae;Duplornaviricota;Resentoviricetes;Reovirales;Sedoreoviridae;Rotavirus;Rotavirus I	d__Bacteria;p__Firmicutes;c__Bacilli;o__Bacillales;f__Bacillaceae_G;g__Bacillus_A	iPHoP-RF	88.9
NC_028113	35685	Viruses;Varidnaviria;Bamfordvirae;Preplasmiviricota;Tectiliviricetes;Rowavirales;Adenoviridae;Mastadenovirus;Simian mastadenovirus B;Simian adenovirus 8	d__Bacteria;p__Actinobacteriota;c__Actinomycetia;o__Mycobacteriales;f__Mycobacteriaceae;g__Corynebacterium	iPHoP-RF	88.9
NC_030116	24662	Viruses;Varidnaviria;Bamfordvirae;Preplasmiviricota;Tectiliviricetes;Rowavirales;Adenoviridae;Siadenovirus;Chinstrap penguin adenovirus 2	d__Bacteria;p__Proteobacteria;c__Alphaproteobacteria;o__Rhodobacterales;f__Rhodobacteraceae;g__MED-G52	iPHoP-RF	88.9
NC_030292	28434	Viruses;Riboviria;Orthornavirae;Pisuviricota;Pisoniviricetes;Nidovirales;Cornidovirineae;Coronaviridae;Orthocoronavirinae;Alphacoronavirus;Minacovirus;Ferret coronavirus	d__Bacteria;p__Bacteroidota;c__Bacteroidia;o__Flavobacteriales;f__Flavobacteriaceae;g__Winogradskyella	iPHoP-RF	88.9
NC_038642	986	Viruses;Riboviria;Orthornavirae;Duplornaviricota;Resentoviricetes;Reovirales;Spinareoviridae;Aquareovirus;Scophthalmus maximus reovirus	d__Bacteria;p__Proteobacteria;c__Gammaproteobacteria;o__Pseudomonadales;f__Cellvibrionaceae;g__Microbulbifer	iPHoP-RF	88.9
NC_040419	2180	Viruses;Riboviria;Polymycoviridae;Polymycovirus;Aspergillus fumigatus polymycovirus 1	d__Bacteria;p__Bacteroidota;c__Bacteroidia;o__Bacteroidales;f__Bacteroidaceae;g__	iPHoP-RF	88.9
NC_040640	7372	Viruses;Monodnaviria;Shotokuvirae;Cossaviricota;Papovaviricetes;Zurhausenvirales;Papillomaviridae;Human papillomavirus type 203	d__Bacteria;p__Proteobacteria;c__Alphaproteobacteria;o__Rhodobacterales;f__Rhodobacteraceae;g__MED-G52	iPHoP-RF	88.9
NC_055526	36206	Viruses;Varidnaviria;Bamfordvirae;Preplasmiviricota;Tectiliviricetes;Rowavirales;Adenoviridae;Mastadenovirus;Ovine mastadenovirus C;Ovine adenovirus 8	d__Bacteria;p__Actinobacteriota;c__Actinomycetia;o__Streptomycetales;f__Streptomycetaceae;g__Streptomyces	iPHoP-RF	88.9
NC_001829	4767	Viruses;Monodnaviria;Shotokuvirae;Cossaviricota;Quintoviricetes;Piccovirales;Parvoviridae;Parvovirinae;Dependoparvovirus;Adeno-associated virus - 4	d__Bacteria;p__Actinobacteriota;c__Actinomycetia;o__Actinomycetales;f__Micrococcaceae;g__Glutamicibacter	blast	88.7
NC_002077	4718	Viruses;Monodnaviria;Shotokuvirae;Cossaviricota;Quintoviricetes;Piccovirales;Parvoviridae;Parvovirinae;Dependoparvovirus;Adeno-associated virus - 1	d__Bacteria;p__Actinobacteriota;c__Actinomycetia;o__Actinomycetales;f__Micrococcaceae;g__Glutamicibacter	blast	88.6
NC_004718	29751	Viruses;Riboviria;Orthornavirae;Pisuviricota;Pisoniviricetes;Nidovirales;Cornidovirineae;Coronaviridae;Orthocoronavirinae;Betacoronavirus;Sarbecovirus;SARS coronavirus Tor2	d__Bacteria;p__Firmicutes;c__Bacilli;o__Bacillales_A;f__Planococcaceae;g__Lysinibacillus	iPHoP-RF	88.6
NC_006273	235646	Viruses;Duplodnaviria;Heunggongvirae;Peploviricota;Herviviricetes;Herpesvirales;Herpesviridae;Betaherpesvirinae;Cytomegalovirus;Human betaherpesvirus 5	d__Bacteria;p__Actinobacteriota;c__Actinomycetia;o__Propionibacteriales;f__Nocardioidaceae;g__Nocardioides	blast	88.6
NC_021312	459984	Viruses;Varidnaviria;Bamfordvirae;Nucleocytoviricota;Megaviricetes;Algavirales;Phycodnaviridae;Prymnesiovirus;Phaeocystis globosa virus	d__Bacteria;p__Bacteroidota;c__Bacteroidia;o__Flavobacteriales;f__Crocinitomicaceae;g__UBA952	blast	88.6
NC_024697	370920	Viruses;Varidnaviria;Bamfordvirae;Nucleocytoviricota;Megaviricetes;Algavirales;Phycodnaviridae;Aureococcus anophagefferens virus	d__Bacteria;p__Proteobacteria;c__Gammaproteobacteria;o__Pseudomonadales;f__Halieaceae;g__Luminiphilus	blast	88.6
NC_028806	28111	Viruses;Riboviria;Orthornavirae;Pisuviricota;Pisoniviricetes;Nidovirales;Cornidovirineae;Coronaviridae;Orthocoronavirinae;Alphacoronavirus;Tegacovirus;Swine enteric coronavirus	d__Bacteria;p__Spirochaetota;c__Spirochaetia;o__Borreliales;f__Borreliaceae;g__Borreliella	iPHoP-RF	88.6
NC_032111	163005	Viruses;Varidnaviria;Bamfordvirae;Nucleocytoviricota;Pokkesviricetes;Chitovirales;Poxviridae;Chordopoxvirinae;Oryzopoxvirus;BeAn 58058 virus	d__Bacteria;p__Firmicutes;c__Bacilli;o__Mycoplasmatales;f__Metamycoplasmataceae;g__Mesomycoplasma	blast	88.6
NC_033210	9658	Viruses;Riboviria;Hubei picorna-like virus 33	d__Bacteria;p__Bacteroidota;c__Bacteroidia;o__Flavobacteriales;f__Flavobacteriaceae;g__Gelidibacter	iPHoP-RF	88.6
NC_040619	7257	Viruses;Monodnaviria;Shotokuvirae;Cossaviricota;Papovaviricetes;Zurhausenvirales;Papillomaviridae;Firstpapillomavirinae;Gammapapillomavirus;Gammapapillomavirus sp.	d__Bacteria;p__Bacteroidota;c__Bacteroidia;o__Flavobacteriales;f__Flavobacteriaceae;g__	iPHoP-RF	88.6
NC_043605	6812	Viruses;Riboviria;Orthornavirae;Negarnaviricota;Polyploviricotina;Ellioviricetes;Bunyavirales;Peribunyaviridae;Pacuvirus;Rio Preto da Eva pacuvirus;Rio Preto da Eva virus	d__Bacteria;p__Proteobacteria;c__Gammaproteobacteria;o__SAR86;f__TMED112;g__TMED112	iPHoP-RF	88.6
NC_055212	4467	Viruses;Riboviria;Orthornavirae;Negarnaviricota;Polyploviricotina;Ellioviricetes;Bunyavirales;Peribunyaviridae;Orthobunyavirus;Maguari orthobunyavirus;Maguari virus	d__Bacteria;p__Firmicutes_A;c__Clostridia;o__Lachnospirales;f__Lachnospiraceae;g__Eubacterium_G	iPHoP-RF	88.6
NC_001802	9181	Viruses;Riboviria;Pararnavirae;Artverviricota;Revtraviricetes;Ortervirales;Retroviridae;Orthoretrovirinae;Lentivirus;Human immunodeficiency virus 1	d__Bacteria;p__Actinobacteriota;c__Actinomycetia;o__Streptomycetales;f__Streptomycetaceae;g__Streptomyces	blast	88.5
NC_014765	198519	Viruses;Varidnaviria;Bamfordvirae;Nucleocytoviricota;Megaviricetes;Algavirales;Phycodnaviridae;Prasinovirus;Bathycoccus sp. RCC1105 virus BpV1	d__Bacteria;p__Bacteroidota;c__Bacteroidia;o__Flavobacteriales;f__BACL11;g__GCA-002697625	blast	88.4
NC_028094	473558	Viruses;Varidnaviria;Bamfordvirae;Nucleocytoviricota;Megaviricetes;Algavirales;Phycodnaviridae;Chrysochromulina ericina virus	d__Bacteria;p__Patescibacteria;c__Gracilibacteria;o__UBA1369;f__GCA-2718715;g__GCA-2718715	blast	88.4
NC_005179	134721	Viruses;Varidnaviria;Bamfordvirae;Nucleocytoviricota;Pokkesviricetes;Chitovirales;Poxviridae;Chordopoxvirinae;Yatapoxvirus;Yaba monkey tumor virus	d__Bacteria;p__Bacteroidota;c__Bacteroidia;o__Flavobacteriales;f__Flavobacteriaceae;g__Algibacter_B	iPHoP-RF	88.3
NC_008957	2851	Viruses;Polydnaviriformidae;Ichnoviriform;Ichnoviriform fugitivi	d__Bacteria;p__Firmicutes;c__Bacilli;o__Bacillales;f__Bacillaceae_G;g__Bacillus_A	iPHoP-RF	88.3
NC_021567	10600	Viruses;Riboviria;Orthornavirae;Pisuviricota;Pisoniviricetes;Picornavirales;Iflaviridae;Nilaparvata lugens honeydew virus-3	d__Bacteria;p__Bacteroidota;c__Bacteroidia;o__Flavobacteriales;f__Flavobacteriaceae;g__Winogradskyella	iPHoP-RF	88.3
NC_055314	6408	Viruses;Riboviria;Orthornavirae;Negarnaviricota;Polyploviricotina;Ellioviricetes;Bunyavirales;Phenuiviridae;Phlebovirus;Nique phlebovirus;Nique virus	d__Bacteria;p__Proteobacteria;c__Gammaproteobacteria;o__SAR86;f__D2472;g__D2472	iPHoP-RF	88.3
NC_003659	2970	Viruses;Riboviria;Orthornavirae;Duplornaviricota;Resentoviricetes;Reovirales;Spinareoviridae;Fijivirus;Nilaparvata lugens reovirus	d__Bacteria;p__Proteobacteria;c__Gammaproteobacteria;o__Enterobacterales;f__Vibrionaceae;g__Vibrio	iPHoP-RF	88
NC_004120	3252	Viruses;Riboviria;Orthornavirae;Kitrinoviricota;Alsuviricetes;Martellivirales;Bromoviridae;Bromovirus;Spring beauty latent virus	d__Bacteria;p__Proteobacteria;c__Gammaproteobacteria;o__Pseudomonadales;f__Porticoccaceae;g__HTCC2207	iPHoP-RF	88
NC_004289	5380	Viruses;Monodnaviria;Shotokuvirae;Cossaviricota;Quintoviricetes;Piccovirales;Parvoviridae;Densovirinae;Scindoambidensovirus;Hemipteran scindoambidensovirus 1;Planococcus citri densovirus	d__Bacteria;p__Bacteroidota;c__Bacteroidia;o__Sphingobacteriales;f__Sphingobacteriaceae;g__Sphingobacterium	iPHoP-RF	88
NC_006064	3382	Viruses;Riboviria;Orthornavirae;Kitrinoviricota;Alsuviricetes;Martellivirales;Bromoviridae;Ilarvirus;Humulus japonicus latent virus	d__Bacteria;p__Proteobacteria;c__Gammaproteobacteria;o__Pseudomonadales;f__Pseudohongiellaceae;g__UBA9145	iPHoP-RF	88
NC_007661	1683	Viruses;Riboviria;Orthornavirae;Duplornaviricota;Resentoviricetes;Reovirales;Sedoreoviridae;Orbivirus;Yunnan orbivirus	d__Bacteria;p__Proteobacteria;c__Gammaproteobacteria;o__Coxiellales;f__Coxiellaceae;g__2-02-FULL-42-43	iPHoP-RF	88
NC_008882	2625	Viruses;Polydnaviriformidae;Ichnoviriform;Ichnoviriform fumiferanae	d__Bacteria;p__Proteobacteria;c__Alphaproteobacteria;o__Puniceispirillales;f__AAA536-G10;g__AAA536-G10	iPHoP-RF	88
NC_015374	6327	Viruses;Riboviria;Orthornavirae;Negarnaviricota;Polyploviricotina;Ellioviricetes;Bunyavirales;Phenuiviridae;Phlebovirus;Chandiru virus	d__Bacteria;p__Proteobacteria;c__Gammaproteobacteria;o__SAR86;f__D2472;g__CACNXK01	iPHoP-RF	88
NC_022564	4945	Viruses;Monodnaviria;Shotokuvirae;Cossaviricota;Quintoviricetes;Piccovirales;Parvoviridae;Densovirinae;Miniambidensovirus;Orthopteran miniambidensovirus 1;Acheta domestica mini ambidensovirus	d__Bacteria;p__Firmicutes;c__Bacilli;o__Bacillales;f__Bacillaceae_G;g__Bacillus_A	iPHoP-RF	88
NC_025838	1431	Viruses;Riboviria;Orthornavirae;Duplornaviricota;Resentoviricetes;Reovirales;Spinareoviridae;Cypovirus;Dendrolimus punctatus cypovirus 22	d__Bacteria;p__Proteobacteria;c__Gammaproteobacteria;o__Pseudomonadales;f__Porticoccaceae;g__AAA300-D14	iPHoP-RF	88
NC_030650	2568	Viruses;Anelloviridae;Omegatorquevirus;Torque teno hominid virus 1;Gorilla anellovirus	d__Bacteria;p__Bacteroidota;c__Bacteroidia;o__Flavobacteriales;f__Flavobacteriaceae;g__Polaribacter	iPHoP-RF	88
NC_030799	7253	Viruses;Monodnaviria;Shotokuvirae;Cossaviricota;Papovaviricetes;Zurhausenvirales;Papillomaviridae;Firstpapillomavirinae;Dyoxipapillomavirus;Bos taurus papillomavirus 19	d__Bacteria;p__Proteobacteria;c__Alphaproteobacteria;o__Rhodobacterales;f__Rhodobacteraceae;g__MED-G52	iPHoP-RF	88
NC_030860	29581	Viruses;Varidnaviria;Bamfordvirae;Preplasmiviricota;Tectiliviricetes;Rowavirales;Adenoviridae;Mastadenovirus;Bat mastadenovirus WIV12	d__Archaea;p__Methanobacteriota;c__Methanobacteria;o__Methanobacteriales;f__Methanobacteriaceae;g__Methanobacterium_D	iPHoP-RF	88
NC_033160	9186	Viruses;Riboviria;Hubei picorna-like virus 79	d__Bacteria;p__Firmicutes;c__Bacilli;o__Bacillales;f__Bacillaceae;g__Metabacillus	iPHoP-RF	88
NC_033195	9266	Viruses;Riboviria;Hubei picorna-like virus 35	d__Bacteria;p__Firmicutes;c__Bacilli;o__Lactobacillales;f__Lactobacillaceae;g__Pediococcus	iPHoP-RF	88
NC_038914	7324	Viruses;Monodnaviria;Shotokuvirae;Cossaviricota;Papovaviricetes;Zurhausenvirales;Papillomaviridae;Firstpapillomavirinae;Gammapapillomavirus;Human papillomavirus 184	d__Bacteria;p__Proteobacteria;c__Alphaproteobacteria;o__Rhodobacterales;f__Rhodobacteraceae;g__MED-G52	iPHoP-RF	88
NC_039207	30148	Viruses;Riboviria;Orthornavirae;Pisuviricota;Pisoniviricetes;Nidovirales;Cornidovirineae;Coronaviridae;Orthocoronavirinae;Betacoronavirus;Merbecovirus;Betacoronavirus Erinaceus/VMC/DEU/2012	d__Bacteria;p__Bacteroidota;c__Bacteroidia;o__Flavobacteriales;f__Flavobacteriaceae;g__Winogradskyella	iPHoP-RF	88
NC_043290	654	Viruses;Polydnaviriformidae;Bracoviriform;Bracoviriform glomeratae	d__Bacteria;p__Firmicutes;c__Bacilli;o__Paenibacillales;f__Paenibacillaceae;g__Paenibacillus	iPHoP-RF	88
NC_055403	1732	Viruses;Riboviria;Orthornavirae;Negarnaviricota;Polyploviricotina;Ellioviricetes;Bunyavirales;Phenuiviridae;Phlebovirus;Tres Almendras phlebovirus;Tres Almendras virus	d__Bacteria;p__Cyanobacteria;c__Cyanobacteriia;o__PCC-6307;f__Cyanobiaceae;g__Synechococcus_C	iPHoP-RF	88
NC_055488	5091	Viruses;Monodnaviria;Shotokuvirae;Cossaviricota;Papovaviricetes;Sepolyvirales;Polyomaviridae;Betapolyomavirus;Betapolyomavirus tertimuris;Mus musculus polyomavirus 3	d__Bacteria;p__Bacteroidota;c__Bacteroidia;o__Flavobacteriales;f__BACL11;g__DUAL01	iPHoP-RF	88
NC_004107	3323	Viruses;Riboviria;Pararnavirae;Artverviricota;Revtraviricetes;Blubervirales;Hepadnaviridae;Orthohepadnavirus;Woodchuck hepatitis virus	d__Bacteria;p__Actinobacteriota;c__Actinomycetia;o__Streptomycetales;f__Streptomycetaceae;g__Streptomyces	blast	87.7
NC_001595	8027	Viruses;Monodnaviria;Shotokuvirae;Cossaviricota;Papovaviricetes;Zurhausenvirales;Papillomaviridae;Firstpapillomavirinae;Alphapapillomavirus;Human papillomavirus type 7	d__Bacteria;p__Firmicutes_A;c__Clostridia;o__Clostridiales;f__Clostridiaceae;g__Hathewaya	iPHoP-RF	87.6
NC_005134	7438	Viruses;Monodnaviria;Shotokuvirae;Cossaviricota;Papovaviricetes;Zurhausenvirales;Papillomaviridae;Firstpapillomavirinae;Betapapillomavirus;Human papillomavirus type 96	d__Bacteria;p__Proteobacteria;c__Alphaproteobacteria;o__Rhodobacterales;f__Rhodobacteraceae;g__MED-G52	iPHoP-RF	87.6
NC_007671	1775	Viruses;Riboviria;Orthornavirae;Duplornaviricota;Resentoviricetes;Reovirales;Spinareoviridae;Dinovernavirus;Aedes pseudoscutellaris reovirus	d__Bacteria;p__Firmicutes;c__Bacilli;o__Lactobacillales;f__Lactobacillaceae;g__Companilactobacillus	iPHoP-RF	87.6
NC_019028	6124	Viruses;Riboviria;Orthornavirae;Pisuviricota;Stelpaviricetes;Stellavirales;Astroviridae;Astrovirus MLB3	d__Bacteria;p__Bacteroidota;c__Bacteroidia;o__Flavobacteriales;f__Flavobacteriaceae;g__Maribacter_A	iPHoP-RF	87.6
NC_026825	3518	Viruses;Riboviria;Orthornavirae;Duplornaviricota;Resentoviricetes;Reovirales;Sedoreoviridae;Rotavirus;Rotavirus I	d__Bacteria;p__Proteobacteria;c__Gammaproteobacteria;o__GCA-002705445;f__GCA-002716945;g__CACLCV01	iPHoP-RF	87.6
NC_030745	9224	Viruses;Riboviria;Orthornavirae;Pisuviricota;Pisoniviricetes;Picornavirales;Husavirus;Picornavirales Bu-1	d__Bacteria;p__Firmicutes;c__Bacilli;o__;f__;g__	iPHoP-RF	87.6
NC_040395	5987	Viruses;Riboviria;Orthornavirae;Botybirnavirus;Bipolaris maydis botybirnavirus 1	d__Bacteria;p__Proteobacteria;c__Gammaproteobacteria;o__Pseudomonadales;f__Moraxellaceae;g__Acinetobacter	CRISPR	87.6
NC_040423	2016	Viruses;Riboviria;Polymycoviridae;Polymycovirus;Penicillium digitatum polymycovirus 1;Penicillium digitatum polymycoviruses 1	d__Bacteria;p__Actinobacteriota;c__Actinomycetia;o__Actinomycetales;f__Actinomycetaceae;g__Pauljensenia	iPHoP-RF	87.6
NC_004123	9407	Viruses;Riboviria;Orthornavirae;Kitrinoviricota;Alsuviricetes;Martellivirales;Closteroviridae;Crinivirus;Sweet potato chlorotic stunt virus	d__Bacteria;p__Proteobacteria;c__Gammaproteobacteria;o__Pseudomonadales;f__Porticoccaceae;g__TMED48	iPHoP-RF	87.3
NC_004751	5723	Viruses;Riboviria;Orthornavirae;Pisuviricota;Pisoniviricetes;Sobelivirales;Solemoviridae;Polerovirus;Cereal yellow dwarf virus RPV	d__Bacteria;p__Actinobacteriota;c__Actinomycetia;o__Mycobacteriales;f__Mycobacteriaceae;g__Corynebacterium	iPHoP-RF	87.3
NC_007040	15096	Viruses;Polydnaviriformidae;Bracoviriform;Bracoviriform demolitoris	d__Bacteria;p__Proteobacteria;c__Gammaproteobacteria;o__Enterobacterales;f__Vibrionaceae;g__Enterovibrio	iPHoP-RF	87.3
NC_038948	2613	Viruses;Riboviria;Orthornavirae;Duplornaviricota;Resentoviricetes;Reovirales;Sedoreoviridae;Phytoreovirus;Wound tumor virus	d__Bacteria;p__Proteobacteria;c__Alphaproteobacteria;o__Rhodobacterales;f__Rhodobacteraceae;g__MED-G52	iPHoP-RF	87.3
NC_055510	18300	Viruses;Riboviria;Orthornavirae;Negarnaviricota;Haploviricotina;Monjiviricetes;Mononegavirales;Filoviridae;Dianlovirus;Mengla dianlovirus	d__Bacteria;p__Cyanobacteria;c__Cyanobacteriia;o__PCC-6307;f__Cyanobiaceae;g__Prochlorococcus_B	iPHoP-RF	87.3
NC_001587	7723	Viruses;Monodnaviria;Shotokuvirae;Cossaviricota;Papovaviricetes;Zurhausenvirales;Papillomaviridae;Firstpapillomavirinae;Alphapapillomavirus;Human papillomavirus type 34	d__Bacteria;p__Firmicutes_A;c__Clostridia;o__Lachnospirales;f__Lachnospiraceae;g__Eubacterium_G	iPHoP-RF	87
NC_002558	4187	Viruses;Riboviria;Orthornavirae;Duplornaviricota;Resentoviricetes;Reovirales;Spinareoviridae;Cypovirus;Trichoplusia ni cypovirus 15	d__Bacteria;p__Proteobacteria;c__Gammaproteobacteria;o__Burkholderiales;f__Nitrosomonadaceae;g__GCA-2721545	iPHoP-RF	87
NC_015069	3628	Viruses;Riboviria;Orthornavirae;Kitrinoviricota;Magsaviricetes;Nodamuvirales;Nodaviridae;Santeuil nodavirus	d__Bacteria;p__Actinobacteriota;c__Actinomycetia;o__Mycobacteriales;f__Mycobacteriaceae;g__Corynebacterium	iPHoP-RF	87
NC_033477	2184	Viruses;Riboviria;Orthornavirae;Pisuviricota;Duplopiviricetes;Durnavirales;Partitiviridae;Botryosphaeria dothidea virus 1	d__Bacteria;p__Actinobacteriota;c__Actinomycetia;o__Mycobacteriales;f__Mycobacteriaceae;g__Corynebacterium	iPHoP-RF	87
NC_034468	2683	Viruses;Riboviria;Orthornavirae;Negarnaviricota;Polyploviricotina;Ellioviricetes;Bunyavirales;Peribunyaviridae;Herbevirus;Kibale virus	d__Bacteria;p__Firmicutes;c__Bacilli;o__Staphylococcales;f__Staphylococcaceae;g__Staphylococcus	iPHoP-RF	87
NC_043266	19503	Viruses;Polydnaviriformidae;Bracoviriform;Bracoviriform inaniti	d__Bacteria;p__Proteobacteria;c__Alphaproteobacteria;o__Pelagibacterales;f__AG-422-B15;g__AG-422-B15	iPHoP-RF	87
NC_001981	5312	Viruses;Riboviria;Orthornavirae;Kitrinoviricota;Alsuviricetes;Hepelivirales;Alphatetraviridae;Omegatetravirus;Helicoverpa armigera stunt virus	d__Bacteria;p__Actinobacteriota;c__Actinomycetia;o__Mycobacteriales;f__Mycobacteriaceae;g__Corynebacterium	iPHoP-RF	86.7
NC_006152	4642	Viruses;Monodnaviria;Shotokuvirae;Cossaviricota;Quintoviricetes;Piccovirales;Parvoviridae;Parvovirinae;Dependoparvovirus;adeno-associated virus 5	d__Bacteria;p__Actinobacteriota;c__Actinomycetia;o__Actinomycetales;f__Microbacteriaceae;g__Pontimonas	iPHoP-RF	86.7
NC_010329	7326	Viruses;Monodnaviria;Shotokuvirae;Cossaviricota;Papovaviricetes;Zurhausenvirales;Papillomaviridae;Firstpapillomavirinae;Gammapapillomavirus;Human papillomavirus type 88	d__Bacteria;p__Proteobacteria;c__Alphaproteobacteria;o__Rhodobacterales;f__Rhodobacteraceae;g__MED-G52	iPHoP-RF	86.7
NC_033148	9487	Viruses;Riboviria;Hubei picorna-like virus 60	d__Bacteria;p__Bacteroidota;c__Bacteroidia;o__Flavobacteriales;f__Flavobacteriaceae;g__UBA7446	iPHoP-RF	86.7
NC_038811	1079	Viruses;Monodnaviria;Shotokuvirae;Cressdnaviricota;Arfiviricetes;Mulpavirales;Nanoviridae;Babuvirus;Cardamom bushy dwarf virus	d__Bacteria;p__Firmicutes;c__Bacilli;o__Bacillales;f__Bacillaceae_G;g__Bacillus_A	iPHoP-RF	86.7
NC_040480	1687	Viruses;Riboviria;Orthornavirae;Duplornaviricota;Resentoviricetes;Reovirales;Sedoreoviridae;Orbivirus;Guangxi orbivirus	d__Bacteria;p__Firmicutes;c__Bacilli;o__Bacillales_B;f__DSM-18226;g__Cytobacillus	iPHoP-RF	86.7
NC_040807	7167	Viruses;Riboviria;Pararnavirae;Artverviricota;Revtraviricetes;Ortervirales;Caulimoviridae;Badnavirus;Cacao swollen shoot Ghana J virus	d__Bacteria;p__Cyanobacteria;c__Cyanobacteriia;o__PCC-6307;f__Cyanobiaceae;g__Prochlorococcus	iPHoP-RF	86.7
NC_055278	2040	Viruses;Riboviria;Polymycoviridae;Polymycovirus;Fusarium redolens polymycovirus 1	d__Bacteria;p__Proteobacteria;c__Gammaproteobacteria;o__Pseudomonadales;f__Halomonadaceae;g__Halomonas	iPHoP-RF	86.7
NC_001484	3311	Viruses;Riboviria;Pararnavirae;Artverviricota;Revtraviricetes;Blubervirales;Hepadnaviridae;Orthohepadnavirus;Ground squirrel hepatitis virus	d__Bacteria;p__Actinobacteriota;c__Actinomycetia;o__Streptomycetales;f__Streptomycetaceae;g__Streptomyces	blast	86.5
NC_001796	15462	Viruses;Riboviria;Orthornavirae;Negarnaviricota;Haploviricotina;Monjiviricetes;Mononegavirales;Paramyxoviridae;Orthoparamyxovirinae;Respirovirus;Human respirovirus 3	d__Bacteria;p__Firmicutes_A;c__Clostridia;o__TANB77;f__CAG-508;g__CAG-269	iPHoP-RF	86.5
NC_006435	6533	Viruses;Riboviria;Orthornavirae;Negarnaviricota;Polyploviricotina;Ellioviricetes;Bunyavirales;Hantaviridae;Mammantavirinae;Orthohantavirus;Hantavirus Z10	d__Archaea;p__Methanobacteriota;c__Methanobacteria;o__Methanobacteriales;f__Methanobacteriaceae;g__Methanobrevibacter_A	iPHoP-RF	86.5
NC_008924	3761	Viruses;Polydnaviriformidae;Ichnoviriform;Ichnoviriform fumiferanae	d__Bacteria;p__Patescibacteria;c__Paceibacteria;o__UBA9983_A;f__PALSA-1337;g__C7867-002	iPHoP-RF	86.5
NC_009657	28203	Viruses;Riboviria;Orthornavirae;Pisuviricota;Pisoniviricetes;Nidovirales;Cornidovirineae;Coronaviridae;Orthocoronavirinae;Alphacoronavirus;Pedacovirus;Scotophilus bat coronavirus 512	d__Bacteria;p__Proteobacteria;c__Gammaproteobacteria;o__Methylococcales;f__Cycloclasticaceae;g__Cycloclasticus	iPHoP-RF	86.5
NC_015229	6704	Viruses;Riboviria;Orthornavirae;Kitrinoviricota;Alsuviricetes;Tymovirales;Tymoviridae;Maculavirus;Fig fleck-associated virus	d__Bacteria;p__Verrucomicrobiota;c__Verrucomicrobiae;o__Verrucomicrobiales;f__Akkermansiaceae;g__SW10	iPHoP-RF	86.5
NC_023311	983	Viruses;Monodnaviria;Shotokuvirae;Cressdnaviricota;Arfiviricetes;Mulpavirales;Nanoviridae;Nanovirus;Pea yellow stunt virus	d__Bacteria;p__Firmicutes;c__Bacilli;o__Staphylococcales;f__Staphylococcaceae;g__Staphylococcus	iPHoP-RF	86.5
NC_030227	23676	Viruses;Riboviria;Wuhan centipede virus	d__Bacteria;p__Proteobacteria;c__Alphaproteobacteria;o__Rhodobacterales;f__Rhodobacteraceae;g__CACIJG01	iPHoP-RF	86.5
NC_043211	4837	Viruses;Riboviria;Orthornavirae;Pisuviricota;Pisoniviricetes;Nidovirales;Tornidovirineae;Tobaniviridae;Torovirinae;Torovirus;Renitovirus;Equine torovirus;Berne virus	d__Bacteria;p__Bacteroidota;c__Bacteroidia;o__Flavobacteriales;f__Flavobacteriaceae;g__Winogradskyella	iPHoP-RF	86.5
NC_000939	4415	Viruses;Riboviria;Orthornavirae;Kitrinoviricota;Tolucaviricetes;Tolivirales;Tombusviridae;Procedovirinae;Aureusvirus;Pothos latent virus	d__Bacteria;p__Bacteroidota;c__Bacteroidia;o__Bacteroidales;f__Bacteroidaceae;g__Bacteroides	RaFAH	86.4
NC_001265	4003	Viruses;Riboviria;Orthornavirae;Kitrinoviricota;Tolucaviricetes;Tolivirales;Tombusviridae;Procedovirinae;Alphacarmovirus;Carnation mottle virus	d__Bacteria;p__Bacteroidota;c__Bacteroidia;o__Bacteroidales;f__Bacteroidaceae;g__Bacteroides	RaFAH	86.4
NC_001278	4113	Viruses;Riboviria;Diaporthe ambigua RNA virus 1	d__Bacteria;p__Bacteroidota;c__Bacteroidia;o__Bacteroidales;f__Bacteroidaceae;g__Bacteroides	RaFAH	86.4
NC_001339	4789	Viruses;Riboviria;Orthornavirae;Kitrinoviricota;Tolucaviricetes;Tolivirales;Tombusviridae;Procedovirinae;Tombusvirus;Artichoke mottled crinkle virus	d__Bacteria;p__Bacteroidota;c__Bacteroidia;o__Bacteroidales;f__Bacteroidaceae;g__Bacteroides	RaFAH	86.4
NC_001469	4701	Viruses;Riboviria;Orthornavirae;Kitrinoviricota;Tolucaviricetes;Tolivirales;Tombusviridae;Procedovirinae;Tombusvirus;Cucumber necrosis virus	d__Bacteria;p__Bacteroidota;c__Bacteroidia;o__Bacteroidales;f__Bacteroidaceae;g__Bacteroides	RaFAH	86.4
NC_001504	4266	Viruses;Riboviria;Orthornavirae;Kitrinoviricota;Tolucaviricetes;Tolivirales;Tombusviridae;Procedovirinae;Gammacarmovirus;Melon necrotic spot virus	d__Bacteria;p__Bacteroidota;c__Bacteroidia;o__Bacteroidales;f__Bacteroidaceae;g__Bacteroides	RaFAH	86.4
NC_001554	4776	Viruses;Riboviria;Orthornavirae;Kitrinoviricota;Tolucaviricetes;Tolivirales;Tombusviridae;Procedovirinae;Tombusvirus;Tomato bushy stunt virus	d__Bacteria;p__Bacteroidota;c__Bacteroidia;o__Bacteroidales;f__Bacteroidaceae;g__Bacteroides	RaFAH	86.4
NC_001600	4041	Viruses;Riboviria;Orthornavirae;Kitrinoviricota;Tolucaviricetes;Tolivirales;Tombusviridae;Procedovirinae;Betacarmovirus;Cardamine chlorotic fleck virus	d__Bacteria;p__Bacteroidota;c__Bacteroidia;o__Bacteroidales;f__Bacteroidaceae;g__Bacteroides	RaFAH	86.4
NC_001721	3699	Viruses;Riboviria;Orthornavirae;Kitrinoviricota;Tolucaviricetes;Tolivirales;Tombusviridae;Procedovirinae;Alphanecrovirus;Olive latent virus 1	d__Bacteria;p__Bacteroidota;c__Bacteroidia;o__Bacteroidales;f__Bacteroidaceae;g__Bacteroides	RaFAH	86.4
NC_001726	4201	Viruses;Riboviria;Orthornavirae;Kitrinoviricota;Tolucaviricetes;Tolivirales;Tombusviridae;Calvusvirinae;Umbravirus;Carrot mottle mimic virus	d__Bacteria;p__Bacteroidota;c__Bacteroidia;o__Bacteroidales;f__Bacteroidaceae;g__Bacteroides	RaFAH	86.4
NC_001777	3684	Viruses;Riboviria;Orthornavirae;Kitrinoviricota;Tolucaviricetes;Tolivirales;Tombusviridae;Procedovirinae;Alphanecrovirus;Tobacco necrosis virus A	d__Bacteria;p__Bacteroidota;c__Bacteroidia;o__Bacteroidales;f__Bacteroidaceae;g__Bacteroides	RaFAH	86.4
NC_001818	3803	Viruses;Riboviria;Orthornavirae;Kitrinoviricota;Tolucaviricetes;Tolivirales;Tombusviridae;Procedovirinae;Gallantivirus;Galinsoga mosaic virus	d__Bacteria;p__Bacteroidota;c__Bacteroidia;o__Bacteroidales;f__Bacteroidaceae;g__Bacteroides	RaFAH	86.4
NC_001822	3662	Viruses;Riboviria;Orthornavirae;Kitrinoviricota;Tolucaviricetes;Tolivirales;Tombusviridae;Procedovirinae;Betanecrovirus;Leek white stripe virus	d__Bacteria;p__Bacteroidota;c__Bacteroidia;o__Bacteroidales;f__Bacteroidaceae;g__Bacteroides	RaFAH	86.4
NC_002160	5695	Viruses;Riboviria;Orthornavirae;Kitrinoviricota;Tolucaviricetes;Tolivirales;Tombusviridae;Luteovirus;Barley yellow dwarf virus PAS	d__Bacteria;p__Bacteroidota;c__Bacteroidia;o__Bacteroidales;f__Bacteroidaceae;g__Bacteroides	RaFAH	86.4
NC_002187	4014	Viruses;Riboviria;Orthornavirae;Kitrinoviricota;Tolucaviricetes;Tolivirales;Tombusviridae;Procedovirinae;Betacarmovirus;Japanese iris necrotic ring virus	d__Bacteria;p__Bacteroidota;c__Bacteroidia;o__Bacteroidales;f__Bacteroidaceae;g__Bacteroides	RaFAH	86.4
NC_002598	4326	Viruses;Riboviria;Orthornavirae;Kitrinoviricota;Tolucaviricetes;Tolivirales;Tombusviridae;Procedovirinae;Panicovirus;Panicum mosaic virus	d__Bacteria;p__Bacteroidota;c__Bacteroidia;o__Bacteroidales;f__Bacteroidaceae;g__Bacteroides	RaFAH	86.4
NC_003056	5853	Viruses;Riboviria;Orthornavirae;Kitrinoviricota;Tolucaviricetes;Tolivirales;Tombusviridae;Luteovirus;Soybean dwarf virus	d__Bacteria;p__Bacteroidota;c__Bacteroidia;o__Bacteroidales;f__Bacteroidaceae;g__Bacteroides	RaFAH	86.4
NC_003487	3762	Viruses;Riboviria;Orthornavirae;Kitrinoviricota;Tolucaviricetes;Tolivirales;Tombusviridae;Procedovirinae;Betanecrovirus;Tobacco necrosis virus D	d__Bacteria;p__Bacteroidota;c__Bacteroidia;o__Bacteroidales;f__Bacteroidaceae;g__Bacteroides	RaFAH	86.4
NC_003500	4763	Viruses;Riboviria;Orthornavirae;Kitrinoviricota;Tolucaviricetes;Tolivirales;Tombusviridae;Procedovirinae;Tombusvirus;Carnation Italian ringspot virus	d__Bacteria;p__Bacteroidota;c__Bacteroidia;o__Bacteroidales;f__Bacteroidaceae;g__Bacteroides	RaFAH	86.4
NC_003530	3840	Viruses;Riboviria;Orthornavirae;Kitrinoviricota;Tolucaviricetes;Tolivirales;Tombusviridae;Regressovirinae;Dianthovirus;Carnation ringspot virus	d__Bacteria;p__Bacteroidota;c__Bacteroidia;o__Bacteroidales;f__Bacteroidaceae;g__Bacteroides	RaFAH	86.4
NC_003532	4733	Viruses;Riboviria;Orthornavirae;Kitrinoviricota;Tolucaviricetes;Tolivirales;Tombusviridae;Procedovirinae;Tombusvirus;Cymbidium ringspot virus	d__Bacteria;p__Bacteroidota;c__Bacteroidia;o__Bacteroidales;f__Bacteroidaceae;g__Bacteroides	RaFAH	86.4
NC_003535	4029	Viruses;Riboviria;Orthornavirae;Kitrinoviricota;Tolucaviricetes;Tolivirales;Tombusviridae;Procedovirinae;Gammacarmovirus;Cowpea mottle virus	d__Bacteria;p__Bacteroidota;c__Bacteroidia;o__Bacteroidales;f__Bacteroidaceae;g__Bacteroides	RaFAH	86.4
NC_003603	4019	Viruses;Riboviria;Orthornavirae;Kitrinoviricota;Tolucaviricetes;Tolivirales;Tombusviridae;Calvusvirinae;Umbravirus;Groundnut rosette virus	d__Bacteria;p__Bacteroidota;c__Bacteroidia;o__Bacteroidales;f__Bacteroidaceae;g__Bacteroides	RaFAH	86.4
NC_003608	3911	Viruses;Riboviria;Orthornavirae;Kitrinoviricota;Tolucaviricetes;Tolivirales;Tombusviridae;Procedovirinae;Betacarmovirus;Hibiscus chlorotic ringspot virus	d__Bacteria;p__Bacteroidota;c__Bacteroidia;o__Bacteroidales;f__Bacteroidaceae;g__Bacteroides	RaFAH	86.4
NC_003627	4437	Viruses;Riboviria;Orthornavirae;Kitrinoviricota;Tolucaviricetes;Tolivirales;Tombusviridae;Procedovirinae;Machlomovirus;Maize chlorotic mottle virus	d__Bacteria;p__Bacteroidota;c__Bacteroidia;o__Bacteroidales;f__Bacteroidaceae;g__Bacteroides	RaFAH	86.4
NC_003633	4114	Viruses;Riboviria;Orthornavirae;Kitrinoviricota;Tolucaviricetes;Tolivirales;Tombusviridae;Procedovirinae;Avenavirus;Oat chlorotic stunt virus	d__Bacteria;p__Bacteroidota;c__Bacteroidia;o__Bacteroidales;f__Bacteroidaceae;g__Bacteroides	RaFAH	86.4
NC_003680	5273	Viruses;Riboviria;Orthornavirae;Kitrinoviricota;Tolucaviricetes;Tolivirales;Tombusviridae;Luteovirus;Barley yellow dwarf virus MAV	d__Bacteria;p__Bacteroidota;c__Bacteroidia;o__Bacteroidales;f__Bacteroidaceae;g__Bacteroides	RaFAH	86.4
NC_003756	3890	Viruses;Riboviria;Orthornavirae;Kitrinoviricota;Tolucaviricetes;Tolivirales;Tombusviridae;Regressovirinae;Dianthovirus;Red clover necrotic mosaic virus	d__Bacteria;p__Bacteroidota;c__Bacteroidia;o__Bacteroidales;f__Bacteroidaceae;g__Bacteroides	RaFAH	86.4
NC_003806	3876	Viruses;Riboviria;Orthornavirae;Kitrinoviricota;Tolucaviricetes;Tolivirales;Tombusviridae;Regressovirinae;Dianthovirus;Sweet clover necrotic mosaic virus	d__Bacteria;p__Bacteroidota;c__Bacteroidia;o__Bacteroidales;f__Bacteroidaceae;g__Bacteroides	RaFAH	86.4
NC_003821	4054	Viruses;Riboviria;Orthornavirae;Kitrinoviricota;Tolucaviricetes;Tolivirales;Tombusviridae;Procedovirinae;Betacarmovirus;Turnip crinkle virus	d__Bacteria;p__Bacteroidota;c__Bacteroidia;o__Bacteroidales;f__Bacteroidaceae;g__Bacteroides	RaFAH	86.4
NC_003853	4253	Viruses;Riboviria;Orthornavirae;Kitrinoviricota;Tolucaviricetes;Tolivirales;Tombusviridae;Calvusvirinae;Umbravirus;Pea enation mosaic virus 2	d__Bacteria;p__Bacteroidota;c__Bacteroidia;o__Bacteroidales;f__Bacteroidaceae;g__Bacteroides	RaFAH	86.4
NC_004045	2844	Viruses;Riboviria;Beet western yellows ST9 associated virus	d__Bacteria;p__Bacteroidota;c__Bacteroidia;o__Bacteroidales;f__Bacteroidaceae;g__Bacteroides	RaFAH	86.4
NC_004366	4152	Viruses;Riboviria;Orthornavirae;Kitrinoviricota;Tolucaviricetes;Tolivirales;Tombusviridae;Calvusvirinae;Umbravirus;Tobacco bushy top virus	d__Bacteria;p__Bacteroidota;c__Bacteroidia;o__Bacteroidales;f__Bacteroidaceae;g__Bacteroides	RaFAH	86.4
NC_004452	3644	Viruses;Riboviria;Orthornavirae;Kitrinoviricota;Tolucaviricetes;Tolivirales;Tombusviridae;Procedovirinae;Betanecrovirus;Beet black scorch virus	d__Bacteria;p__Bacteroidota;c__Bacteroidia;o__Bacteroidales;f__Bacteroidaceae;g__Bacteroides	RaFAH	86.4
NC_004666	5685	Viruses;Riboviria;Orthornavirae;Kitrinoviricota;Tolucaviricetes;Tolivirales;Tombusviridae;Luteovirus;Barley yellow dwarf virus GAV	d__Bacteria;p__Bacteroidota;c__Bacteroidia;o__Bacteroidales;f__Bacteroidaceae;g__Bacteroides	RaFAH	86.4
NC_004725	4576	Viruses;Riboviria;Orthornavirae;Kitrinoviricota;Tolucaviricetes;Tolivirales;Tombusviridae;Procedovirinae;Tombusvirus;Cucumber Bulgarian latent virus	d__Bacteria;p__Bacteroidota;c__Bacteroidia;o__Bacteroidales;f__Bacteroidaceae;g__Bacteroides	RaFAH	86.4
NC_004750	5677	Viruses;Riboviria;Orthornavirae;Kitrinoviricota;Tolucaviricetes;Tolivirales;Tombusviridae;Luteovirus;Barley yellow dwarf virus PAV	d__Bacteria;p__Bacteroidota;c__Bacteroidia;o__Bacteroidales;f__Bacteroidaceae;g__Bacteroides	RaFAH	86.4
NC_004995	4048	Viruses;Riboviria;Orthornavirae;Kitrinoviricota;Tolucaviricetes;Tolivirales;Tombusviridae;Procedovirinae;Gammacarmovirus;Pea stem necrosis virus	d__Bacteria;p__Bacteroidota;c__Bacteroidia;o__Bacteroidales;f__Bacteroidaceae;g__Bacteroides	RaFAH	86.4
NC_005285	4744	Viruses;Riboviria;Orthornavirae;Kitrinoviricota;Tolucaviricetes;Tolivirales;Tombusviridae;Procedovirinae;Tombusvirus;Pelargonium necrotic spot virus	d__Bacteria;p__Bacteroidota;c__Bacteroidia;o__Bacteroidales;f__Bacteroidaceae;g__Bacteroides	RaFAH	86.4
NC_005286	3923	Viruses;Riboviria;Orthornavirae;Kitrinoviricota;Tolucaviricetes;Tolivirales;Tombusviridae;Procedovirinae;Alphacarmovirus;Pelargonium flower break virus	d__Bacteria;p__Bacteroidota;c__Bacteroidia;o__Bacteroidales;f__Bacteroidaceae;g__Bacteroides	RaFAH	86.4
NC_005985	3904	Viruses;Riboviria;Orthornavirae;Kitrinoviricota;Tolucaviricetes;Tolivirales;Tombusviridae;Procedovirinae;Pelarspovirus;Pelargonium chlorotic ring pattern virus	d__Bacteria;p__Bacteroidota;c__Bacteroidia;o__Bacteroidales;f__Bacteroidaceae;g__Bacteroides	RaFAH	86.4
NC_006939	3683	Viruses;Riboviria;Orthornavirae;Kitrinoviricota;Tolucaviricetes;Tolivirales;Tombusviridae;Procedovirinae;Alphanecrovirus;Olive mild mosaic virus	d__Bacteria;p__Bacteroidota;c__Bacteroidia;o__Bacteroidales;f__Bacteroidaceae;g__Bacteroides	RaFAH	86.4
NC_007017	3883	Viruses;Riboviria;Orthornavirae;Kitrinoviricota;Tolucaviricetes;Tolivirales;Tombusviridae;Procedovirinae;Pelarspovirus;Pelargonium line pattern virus	d__Bacteria;p__Bacteroidota;c__Bacteroidia;o__Bacteroidales;f__Bacteroidaceae;g__Bacteroides	RaFAH	86.4
NC_007729	4094	Viruses;Riboviria;Orthornavirae;Kitrinoviricota;Tolucaviricetes;Tolivirales;Tombusviridae;Procedovirinae;Zeavirus;Maize necrotic streak virus	d__Bacteria;p__Bacteroidota;c__Bacteroidia;o__Bacteroidales;f__Bacteroidaceae;g__Bacteroides	RaFAH	86.4
NC_007733	3962	Viruses;Riboviria;Orthornavirae;Kitrinoviricota;Tolucaviricetes;Tolivirales;Tombusviridae;Procedovirinae;Alphacarmovirus;Angelonia flower break virus	d__Bacteria;p__Bacteroidota;c__Bacteroidia;o__Bacteroidales;f__Bacteroidaceae;g__Bacteroides	RaFAH	86.4
NC_007816	4431	Viruses;Riboviria;Orthornavirae;Kitrinoviricota;Tolucaviricetes;Tolivirales;Tombusviridae;Procedovirinae;Aureusvirus;Cucumber leaf spot virus	d__Bacteria;p__Bacteroidota;c__Bacteroidia;o__Bacteroidales;f__Bacteroidaceae;g__Bacteroides	RaFAH	86.4
NC_009017	4172	Viruses;Riboviria;Orthornavirae;Kitrinoviricota;Tolucaviricetes;Tolivirales;Tombusviridae;Procedovirinae;Alphacarmovirus;Nootka lupine vein clearing virus	d__Bacteria;p__Bacteroidota;c__Bacteroidia;o__Bacteroidales;f__Bacteroidaceae;g__Bacteroides	RaFAH	86.4
NC_009533	4293	Viruses;Riboviria;Orthornavirae;Kitrinoviricota;Tolucaviricetes;Tolivirales;Tombusviridae;Procedovirinae;Aureusvirus;Maize white line mosaic virus	d__Bacteria;p__Bacteroidota;c__Bacteroidia;o__Bacteroidales;f__Bacteroidaceae;g__Bacteroides	RaFAH	86.4
NC_010806	5808	Viruses;Riboviria;Orthornavirae;Kitrinoviricota;Tolucaviricetes;Tolivirales;Tombusviridae;Luteovirus;Rose spring dwarf-associated virus	d__Bacteria;p__Bacteroidota;c__Bacteroidia;o__Bacteroidales;f__Bacteroidaceae;g__Bacteroides	RaFAH	86.4
NC_011108	4198	Viruses;Riboviria;Orthornavirae;Kitrinoviricota;Tolucaviricetes;Tolivirales;Tombusviridae;Procedovirinae;Panicovirus;Cocksfoot mild mosaic virus	d__Bacteria;p__Bacteroidota;c__Bacteroidia;o__Bacteroidales;f__Bacteroidaceae;g__Bacteroides	RaFAH	86.4
NC_011515	4193	Viruses;Riboviria;Orthornavirae;Kitrinoviricota;Tolucaviricetes;Tolivirales;Tombusviridae;Calvusvirinae;Umbravirus;Carrot mottle virus	d__Bacteria;p__Bacteroidota;c__Bacteroidia;o__Bacteroidales;f__Bacteroidaceae;g__Bacteroides	RaFAH	86.4
NC_011535	4731	Viruses;Riboviria;Orthornavirae;Kitrinoviricota;Tolucaviricetes;Tolivirales;Tombusviridae;Procedovirinae;Tombusvirus;Grapevine Algerian latent virus	d__Bacteria;p__Bacteroidota;c__Bacteroidia;o__Bacteroidales;f__Bacteroidaceae;g__Bacteroides	RaFAH	86.4
NC_011643	4009	Viruses;Riboviria;Orthornavirae;Kitrinoviricota;Tolucaviricetes;Tolivirales;Tombusviridae;Procedovirinae;Gammacarmovirus;Soybean yellow mottle mosaic virus	d__Bacteria;p__Bacteroidota;c__Bacteroidia;o__Bacteroidales;f__Bacteroidaceae;g__Bacteroides	RaFAH	86.4
NC_014967	3956	Viruses;Riboviria;Orthornavirae;Kitrinoviricota;Tolucaviricetes;Tolivirales;Tombusviridae;Procedovirinae;Alphacarmovirus;Honeysuckle ringspot virus	d__Bacteria;p__Bacteroidota;c__Bacteroidia;o__Bacteroidales;f__Bacteroidaceae;g__Bacteroides	RaFAH	86.4
NC_015227	3929	Viruses;Riboviria;Orthornavirae;Kitrinoviricota;Tolucaviricetes;Tolivirales;Tombusviridae;Procedovirinae;Tralespevirus;Tralespevirus lespedezae;Trailing lespedeza virus 1	d__Bacteria;p__Bacteroidota;c__Bacteroidia;o__Bacteroidales;f__Bacteroidaceae;g__Bacteroides	RaFAH	86.4
NC_020073	4772	Viruses;Riboviria;Orthornavirae;Kitrinoviricota;Tolucaviricetes;Tolivirales;Tombusviridae;Procedovirinae;Tombusvirus;Moroccan pepper virus	d__Bacteria;p__Bacteroidota;c__Bacteroidia;o__Bacteroidales;f__Bacteroidaceae;g__Bacteroides	RaFAH	86.4
NC_020415	3971	Viruses;Riboviria;Orthornavirae;Kitrinoviricota;Tolucaviricetes;Tolivirales;Tombusviridae;Procedovirinae;Pelarspovirus;Rosa rugosa leaf distortion virus	d__Bacteria;p__Bacteroidota;c__Bacteroidia;o__Bacteroidales;f__Bacteroidaceae;g__Bacteroides	RaFAH	86.4
NC_021481	5736	Viruses;Riboviria;Orthornavirae;Kitrinoviricota;Tolucaviricetes;Tolivirales;Tombusviridae;Luteovirus;Barley yellow dwarf virus kerII	d__Bacteria;p__Bacteroidota;c__Bacteroidia;o__Bacteroidales;f__Bacteroidaceae;g__Bacteroides	RaFAH	86.4
NC_021705	4195	Viruses;Riboviria;Orthornavirae;Kitrinoviricota;Tolucaviricetes;Tolivirales;Tombusviridae;Procedovirinae;Panicovirus;Thin paspalum asymptomatic virus	d__Bacteria;p__Bacteroidota;c__Bacteroidia;o__Bacteroidales;f__Bacteroidaceae;g__Bacteroides	RaFAH	86.4
NC_021926	3919	Viruses;Riboviria;Orthornavirae;Kitrinoviricota;Tolucaviricetes;Tolivirales;Tombusviridae;Procedovirinae;Alphacarmovirus;Calibrachoa mottle virus	d__Bacteria;p__Bacteroidota;c__Bacteroidia;o__Bacteroidales;f__Bacteroidaceae;g__Bacteroides	RaFAH	86.4
NC_022895	4464	Viruses;Riboviria;Orthornavirae;Kitrinoviricota;Tolucaviricetes;Tolivirales;Tombusviridae;Procedovirinae;Aureusvirus;Yam spherical virus	d__Bacteria;p__Bacteroidota;c__Bacteroidia;o__Bacteroidales;f__Bacteroidaceae;g__Bacteroides	RaFAH	86.4
NC_023339	4767	Viruses;Riboviria;Orthornavirae;Kitrinoviricota;Tolucaviricetes;Tolivirales;Tombusviridae;Procedovirinae;Tombusvirus;Eggplant mottled crinkle virus	d__Bacteria;p__Bacteroidota;c__Bacteroidia;o__Bacteroidales;f__Bacteroidaceae;g__Bacteroides	RaFAH	86.4
NC_026239	3892	Viruses;Riboviria;Orthornavirae;Kitrinoviricota;Tolucaviricetes;Tolivirales;Tombusviridae;Procedovirinae;Pelarspovirus;Elderberry latent virus	d__Bacteria;p__Bacteroidota;c__Bacteroidia;o__Bacteroidales;f__Bacteroidaceae;g__Bacteroides	RaFAH	86.4
NC_026240	3865	Viruses;Riboviria;Orthornavirae;Kitrinoviricota;Tolucaviricetes;Tolivirales;Tombusviridae;Procedovirinae;Pelarspovirus;Pelargonium ringspot virus	d__Bacteria;p__Bacteroidota;c__Bacteroidia;o__Bacteroidales;f__Bacteroidaceae;g__Bacteroides	RaFAH	86.4
NC_026508	2934	Viruses;Riboviria;Virus-associated RNAs;Cucurbit aphid borne yellows virus associated RNA	d__Bacteria;p__Bacteroidota;c__Bacteroidia;o__Bacteroidales;f__Bacteroidaceae;g__Bacteroides	RaFAH	86.4
NC_027211	4991	Viruses;Riboviria;Orthornavirae;Kitrinoviricota;Tolucaviricetes;Tolivirales;Tombusviridae;Luteovirus;Nectarine stem pitting associated virus	d__Bacteria;p__Bacteroidota;c__Bacteroidia;o__Bacteroidales;f__Bacteroidaceae;g__Bacteroides	RaFAH	86.4
NC_027710	4230	Viruses;Riboviria;Orthornavirae;Kitrinoviricota;Tolucaviricetes;Tolivirales;Tombusviridae;Calvusvirinae;Umbravirus;Opium poppy mosaic virus	d__Bacteria;p__Bacteroidota;c__Bacteroidia;o__Bacteroidales;f__Bacteroidaceae;g__Bacteroides	RaFAH	86.4
NC_029900	3674	Viruses;Riboviria;Orthornavirae;Kitrinoviricota;Tolucaviricetes;Tolivirales;Tombusviridae;Procedovirinae;Alphanecrovirus;Potato necrosis virus	d__Bacteria;p__Bacteroidota;c__Bacteroidia;o__Bacteroidales;f__Bacteroidaceae;g__Bacteroides	RaFAH	86.4
NC_030203	4483	Viruses;Riboviria;Orthornavirae;Kitrinoviricota;Tolucaviricetes;Tolivirales;Tombusviridae;Calvusvirinae;Umbravirus;Sclerotinia sclerotiorum umbra-like virus 1	d__Bacteria;p__Bacteroidota;c__Bacteroidia;o__Bacteroidales;f__Bacteroidaceae;g__Bacteroides	RaFAH	86.4
NC_030452	4789	Viruses;Riboviria;Orthornavirae;Kitrinoviricota;Tolucaviricetes;Tolivirales;Tombusviridae;Procedovirinae;Tombusvirus;Pelargonium leaf curl virus	d__Bacteria;p__Bacteroidota;c__Bacteroidia;o__Bacteroidales;f__Bacteroidaceae;g__Bacteroides	RaFAH	86.4
NC_030742	3935	Viruses;Riboviria;Orthornavirae;Kitrinoviricota;Tolucaviricetes;Tolivirales;Tombusviridae;Procedovirinae;Tralespevirus;Tralespevirus gompholobii;Gompholobium virus A	d__Bacteria;p__Bacteroidota;c__Bacteroidia;o__Bacteroidales;f__Bacteroidaceae;g__Bacteroides	RaFAH	86.4
NC_032405	4044	Viruses;Riboviria;Orthornavirae;Kitrinoviricota;Tolucaviricetes;Tolivirales;Tombusviridae;Procedovirinae;Panicovirus;Bermuda grass latent virus	d__Bacteria;p__Bacteroidota;c__Bacteroidia;o__Bacteroidales;f__Bacteroidaceae;g__Bacteroides	RaFAH	86.4
NC_032443	4371	Viruses;Riboviria;Shahe isopoda virus 5	d__Bacteria;p__Bacteroidota;c__Bacteroidia;o__Bacteroidales;f__Bacteroidaceae;g__Bacteroides	RaFAH	86.4
NC_032731	3833	Viruses;Riboviria;Hubei tombus-like virus 4	d__Bacteria;p__Bacteroidota;c__Bacteroidia;o__Bacteroidales;f__Bacteroidaceae;g__Bacteroides	RaFAH	86.4
NC_032768	3501	Viruses;Riboviria;Hubei tombus-like virus 9	d__Bacteria;p__Bacteroidota;c__Bacteroidia;o__Bacteroidales;f__Bacteroidaceae;g__Bacteroides	RaFAH	86.4
NC_032782	5082	Viruses;Riboviria;Hubei tombus-like virus 7	d__Bacteria;p__Bacteroidota;c__Bacteroidia;o__Bacteroidales;f__Bacteroidaceae;g__Bacteroides	RaFAH	86.4
NC_032807	4268	Viruses;Riboviria;Hubei tombus-like virus 22	d__Bacteria;p__Bacteroidota;c__Bacteroidia;o__Bacteroidales;f__Bacteroidaceae;g__Bacteroides	RaFAH	86.4
NC_032811	4431	Viruses;Riboviria;Hubei unio douglasiae virus 2	d__Bacteria;p__Bacteroidota;c__Bacteroidia;o__Bacteroidales;f__Bacteroidaceae;g__Bacteroides	RaFAH	86.4
NC_032813	3717	Viruses;Riboviria;Hubei tombus-like virus 17	d__Bacteria;p__Bacteroidota;c__Bacteroidia;o__Bacteroidales;f__Bacteroidaceae;g__Bacteroides	RaFAH	86.4
NC_032832	4059	Viruses;Riboviria;Hubei tombus-like virus 18	d__Bacteria;p__Bacteroidota;c__Bacteroidia;o__Bacteroidales;f__Bacteroidaceae;g__Bacteroides	RaFAH	86.4
NC_032853	2495	Viruses;Riboviria;Hubei tombus-like virus 12	d__Bacteria;p__Bacteroidota;c__Bacteroidia;o__Bacteroidales;f__Bacteroidaceae;g__Bacteroides	RaFAH	86.4
NC_032856	2286	Viruses;Riboviria;Hubei tombus-like virus 26	d__Bacteria;p__Bacteroidota;c__Bacteroidia;o__Bacteroidales;f__Bacteroidaceae;g__Bacteroides	RaFAH	86.4
NC_032862	4145	Viruses;Riboviria;Beihai tombus-like virus 1	d__Bacteria;p__Bacteroidota;c__Bacteroidia;o__Bacteroidales;f__Bacteroidaceae;g__Bacteroides	RaFAH	86.4
NC_032875	3851	Viruses;Riboviria;Hubei tombus-like virus 10	d__Bacteria;p__Bacteroidota;c__Bacteroidia;o__Bacteroidales;f__Bacteroidaceae;g__Bacteroides	RaFAH	86.4
NC_032884	4326	Viruses;Riboviria;Hubei tombus-like virus 8	d__Bacteria;p__Bacteroidota;c__Bacteroidia;o__Bacteroidales;f__Bacteroidaceae;g__Bacteroides	RaFAH	86.4
NC_032901	3196	Viruses;Riboviria;Hubei tombus-like virus 23	d__Bacteria;p__Bacteroidota;c__Bacteroidia;o__Bacteroidales;f__Bacteroidaceae;g__Bacteroides	RaFAH	86.4
NC_032920	3090	Viruses;Riboviria;Shahe tombus-like virus 2	d__Bacteria;p__Bacteroidota;c__Bacteroidia;o__Bacteroidales;f__Bacteroidaceae;g__Bacteroides	RaFAH	86.4
NC_032927	4917	Viruses;Riboviria;Hubei tombus-like virus 19	d__Bacteria;p__Bacteroidota;c__Bacteroidia;o__Bacteroidales;f__Bacteroidaceae;g__Bacteroides	RaFAH	86.4
NC_032936	2824	Viruses;Riboviria;Shahe tombus-like virus 1	d__Bacteria;p__Bacteroidota;c__Bacteroidia;o__Bacteroidales;f__Bacteroidaceae;g__Bacteroides	RaFAH	86.4
NC_032960	2724	Viruses;Riboviria;Hubei tombus-like virus 11	d__Bacteria;p__Bacteroidota;c__Bacteroidia;o__Bacteroidales;f__Bacteroidaceae;g__Bacteroides	RaFAH	86.4
NC_032965	5510	Viruses;Riboviria;Hubei tombus-like virus 2	d__Bacteria;p__Bacteroidota;c__Bacteroidia;o__Bacteroidales;f__Bacteroidaceae;g__Bacteroides	RaFAH	86.4
NC_033023	2539	Viruses;Riboviria;Hubei tombus-like virus 28	d__Bacteria;p__Bacteroidota;c__Bacteroidia;o__Bacteroidales;f__Bacteroidaceae;g__Bacteroides	RaFAH	86.4
NC_033048	2209	Viruses;Riboviria;Hubei tombus-like virus 27	d__Bacteria;p__Bacteroidota;c__Bacteroidia;o__Bacteroidales;f__Bacteroidaceae;g__Bacteroides	RaFAH	86.4
NC_033231	3770	Viruses;Riboviria;Hubei tombus-like virus 6	d__Bacteria;p__Bacteroidota;c__Bacteroidia;o__Bacteroidales;f__Bacteroidaceae;g__Bacteroides	RaFAH	86.4
NC_033444	4947	Viruses;Riboviria;Wenzhou tombus-like virus 9	d__Bacteria;p__Bacteroidota;c__Bacteroidia;o__Bacteroidales;f__Bacteroidaceae;g__Bacteroides	RaFAH	86.4
NC_033463	4975	Viruses;Riboviria;Wuhan insect virus 20	d__Bacteria;p__Bacteroidota;c__Bacteroidia;o__Bacteroidales;f__Bacteroidaceae;g__Bacteroides	RaFAH	86.4
NC_033777	3880	Viruses;Riboviria;Orthornavirae;Kitrinoviricota;Tolucaviricetes;Tolivirales;Tombusviridae;Procedovirinae;Pelarspovirus;Clematis chlorotic mottle virus	d__Bacteria;p__Bacteroidota;c__Bacteroidia;o__Bacteroidales;f__Bacteroidaceae;g__Bacteroides	RaFAH	86.4
NC_034243	4196	Viruses;Riboviria;Orthornavirae;Kitrinoviricota;Tolucaviricetes;Tolivirales;Tombusviridae;Calvusvirinae;Umbravirus;Ixeridium yellow mottle virus 2	d__Bacteria;p__Bacteroidota;c__Bacteroidia;o__Bacteroidales;f__Bacteroidaceae;g__Bacteroides	RaFAH	86.4
NC_034970	5819	Viruses;Riboviria;Orthornavirae;Kitrinoviricota;Tolucaviricetes;Tolivirales;Luteoviridae;Peach associated luteovirus	d__Bacteria;p__Bacteroidota;c__Bacteroidia;o__Bacteroidales;f__Bacteroidaceae;g__Bacteroides	RaFAH	86.4
NC_035452	4832	Viruses;Riboviria;Orthornavirae;Kitrinoviricota;Tolucaviricetes;Tolivirales;Tombusviridae;Rice virus A	d__Bacteria;p__Bacteroidota;c__Bacteroidia;o__Bacteroidales;f__Bacteroidaceae;g__Bacteroides	RaFAH	86.4
NC_040549	5890	Viruses;Riboviria;Orthornavirae;Kitrinoviricota;Tolucaviricetes;Tolivirales;Tombusviridae;Luteovirus;Apple-associated luteovirus	d__Bacteria;p__Bacteroidota;c__Bacteroidia;o__Bacteroidales;f__Bacteroidaceae;g__Bacteroides	RaFAH	86.4
NC_040575	2645	Viruses;Riboviria;Orthornavirae;Kitrinoviricota;Tolucaviricetes;Tolivirales;Tombusviridae;Culex-associated Tombus-like virus	d__Bacteria;p__Bacteroidota;c__Bacteroidia;o__Bacteroidales;f__Bacteroidaceae;g__Bacteroides	RaFAH	86.4
NC_040680	6001	Viruses;Riboviria;Orthornavirae;Kitrinoviricota;Tolucaviricetes;Tolivirales;Tombusviridae;Luteovirus;Apple luteovirus 1	d__Bacteria;p__Bacteroidota;c__Bacteroidia;o__Bacteroidales;f__Bacteroidaceae;g__Bacteroides	RaFAH	86.4
NC_040725	4554	Viruses;Riboviria;Orthornavirae;Kitrinoviricota;Tolucaviricetes;Tolivirales;Tombusviridae;Yongsan tombus-like virus 1	d__Bacteria;p__Bacteroidota;c__Bacteroidia;o__Bacteroidales;f__Bacteroidaceae;g__Bacteroides	RaFAH	86.4
NC_040794	3991	Viruses;Riboviria;Orthornavirae;Kitrinoviricota;Tolucaviricetes;Tolivirales;Tombusviridae;Procedovirinae;Alphacarmovirus;Adonis mosaic virus	d__Bacteria;p__Bacteroidota;c__Bacteroidia;o__Bacteroidales;f__Bacteroidaceae;g__Bacteroides	RaFAH	86.4
NC_043123	4625	Viruses;Riboviria;Orthornavirae;Kitrinoviricota;Tolucaviricetes;Tolivirales;Tombusviridae;Luteovirus;Barley yellow dwarf virus kerIII	d__Bacteria;p__Bacteroidota;c__Bacteroidia;o__Bacteroidales;f__Bacteroidaceae;g__Bacteroides	RaFAH	86.4
NC_055545	3867	Viruses;Riboviria;Orthornavirae;Kitrinoviricota;Tolucaviricetes;Tolivirales;Tombusviridae;Procedovirinae;Pelarspovirus;Jasmine virus H	d__Bacteria;p__Bacteroidota;c__Bacteroidia;o__Bacteroidales;f__Bacteroidaceae;g__Bacteroides	RaFAH	86.4
NC_055564	4214	Viruses;Riboviria;Orthornavirae;Kitrinoviricota;Tolucaviricetes;Tolivirales;Tombusviridae;Calvusvirinae;Umbravirus;Patrinia mild mottle virus	d__Bacteria;p__Bacteroidota;c__Bacteroidia;o__Bacteroidales;f__Bacteroidaceae;g__Bacteroides	RaFAH	86.4
NC_007740	1870	Viruses;Riboviria;Orthornavirae;Duplornaviricota;Resentoviricetes;Reovirales;Sedoreoviridae;Seadornavirus;Liao ning virus	d__Bacteria;p__Firmicutes;c__Bacilli;o__Bacillales_D;f__Amphibacillaceae;g__Halolactibacillus	iPHoP-RF	86.1
NC_008867	2380	Viruses;Polydnaviriformidae;Ichnoviriform;Ichnoviriform fumiferanae	d__Bacteria;p__Firmicutes_A;c__Clostridia;o__TANB77;f__CAG-508;g__CAG-793	iPHoP-RF	86.1
NC_024913	920	Viruses;Riboviria;Orthornavirae;Duplornaviricota;Resentoviricetes;Reovirales;Reoviridae;Cimodo virus	d__Bacteria;p__Proteobacteria;c__Gammaproteobacteria;o__Enterobacterales;f__Vibrionaceae;g__Vibrio	iPHoP-RF	86.1
NC_028372	24521	Viruses;Riboviria;Xinzhou spider virus 2	d__Bacteria;p__Proteobacteria;c__Gammaproteobacteria;o__Enterobacterales;f__Vibrionaceae;g__Vibrio	iPHoP-RF	86.1
NC_033061	10126	Viruses;Riboviria;Hubei odonate virus 2	d__Bacteria;p__Proteobacteria;c__Alphaproteobacteria;o__Rhodobacterales;f__Rhodobacteraceae;g__MED-G52	iPHoP-RF	86.1
NC_048209	15307	Viruses;Riboviria;Orthornavirae;Pisuviricota;Pisoniviricetes;Nidovirales;Arnidovirineae;Arteriviridae;Simarterivirinae;Epsilonarterivirus;Sheartevirus;Epsilonarterivirus zamalb;Zambian malbrouck virus 1	d__Bacteria;p__Bacteroidota;c__Bacteroidia;o__Bacteroidales;f__F082;g__F082	iPHoP-RF	86.1
NC_002665	108873	Viruses;Duplodnaviria;Heunggongvirae;Peploviricota;Herviviricetes;Herpesvirales;Herpesviridae;Gammaherpesvirinae;Rhadinovirus;Bovine gammaherpesvirus 4	d__Archaea;p__Methanobacteriota;c__Methanobacteria;o__Methanobacteriales;f__Methanobacteriaceae;g__Methanobacterium	iPHoP-RF	85.8
NC_003519	3005	Viruses;Riboviria;Orthornavirae;Kitrinoviricota;Alsuviricetes;Martellivirales;Virgaviridae;Pomovirus;Beet soil-borne virus	d__Bacteria;p__Firmicutes;c__Bacilli;o__Bacillales_A;f__Planococcaceae;g__Planococcus	iPHoP-RF	85.8
NC_014604	1957	Viruses;Riboviria;Orthornavirae;Duplornaviricota;Resentoviricetes;Reovirales;Reoviridae;Raspberry latent virus	d__Bacteria;p__Firmicutes;c__Bacilli;o__Lactobacillales;f__Lactobacillaceae;g__Weissella	iPHoP-RF	85.8
NC_038620	2992	Viruses;Riboviria;Orthornavirae;Duplornaviricota;Resentoviricetes;Reovirales;Sedoreoviridae;Orbivirus;Warrego virus	d__Bacteria;p__Firmicutes;c__Bacilli;o__Bacillales;f__Bacillaceae_G;g__Bacillus_A	iPHoP-RF	85.8
NC_040841	7107	Viruses;Riboviria;Pararnavirae;Artverviricota;Revtraviricetes;Ortervirales;Caulimoviridae;Pinus nigra virus 1	d__Bacteria;p__Proteobacteria;c__Gammaproteobacteria;o__SAR86;f__SAR86;g__GCA-2707915	iPHoP-RF	85.8
NC_044939	199721	Viruses;Varidnaviria;Bamfordvirae;Nucleocytoviricota;Megaviricetes;Pimascovirales;Ascoviridae;Ascovirus;Heliothis virescens ascovirus 3g	d__Bacteria;p__Patescibacteria;c__Saccharimonadia;o__Saccharimonadales;f__Saccharimonadaceae;g__	iPHoP-RF	85.8
NC_055482	17357	Viruses;Riboviria;Orthornavirae;Kitrinoviricota;Alsuviricetes;Martellivirales;Closteroviridae;Ampelovirus;Pistachio ampelovirus A	d__Bacteria;p__Proteobacteria;c__Alphaproteobacteria;o__Rhodobacterales;f__Rhodobacteraceae;g__CACIJG01	iPHoP-RF	85.8
NC_003381	7389	Viruses;Riboviria;Pararnavirae;Artverviricota;Revtraviricetes;Ortervirales;Caulimoviridae;Badnavirus;Banana streak OL virus	d__Bacteria;p__Firmicutes;c__Bacilli;o__Lactobacillales;f__Streptococcaceae;g__Streptococcus	iPHoP-RF	85.6
NC_007670	3227	Viruses;Riboviria;Orthornavirae;Duplornaviricota;Resentoviricetes;Reovirales;Spinareoviridae;Dinovernavirus;Aedes pseudoscutellaris reovirus	d__Bacteria;p__Firmicutes;c__Bacilli;o__Staphylococcales;f__Staphylococcaceae;g__Staphylococcus	iPHoP-RF	85.6
NC_007752	1695	Viruses;Riboviria;Orthornavirae;Duplornaviricota;Resentoviricetes;Reovirales;Sedoreoviridae;Orbivirus;Peruvian horse sickness virus	d__Bacteria;p__Firmicutes;c__Bacilli;o__Bacillales;f__Bacillaceae_G;g__Bacillus_A	iPHoP-RF	85.6
NC_015960	175699	Viruses;Varidnaviria;Bamfordvirae;Nucleocytoviricota;Pokkesviricetes;Chitovirales;Poxviridae;Chordopoxvirinae;Centapoxvirus;Yokapox virus	d__Bacteria;p__Firmicutes;c__Bacilli;o__RF39;f__UBA660;g__CAG-1000	iPHoP-RF	85.6
NC_021634	678	Viruses;Riboviria;Orthornavirae;Duplornaviricota;Resentoviricetes;Reovirales;Sedoreoviridae;Rotavirus;Rotavirus F chicken/03V0568/DEU/2003	d__Bacteria;p__Proteobacteria;c__Gammaproteobacteria;o__Enterobacterales;f__Enterobacteriaceae;g__Hoaglandella	iPHoP-RF	85.6
NC_022002	3206	Viruses;Monodnaviria;Shotokuvirae;Cressdnaviricota;Repensiviricetes;Geplafuvirales;Geminiviridae;Grablovirus;Grapevine red blotch virus	d__Bacteria;p__Patescibacteria;c__Saccharimonadia;o__Saccharimonadales;f__Saccharimonadaceae;g__UBA6175	iPHoP-RF	85.6
NC_024472	6577	Viruses;Riboviria;Orthornavirae;Pisuviricota;Stelpaviricetes;Stellavirales;Astroviridae;Mamastrovirus;Human astrovirus BF34	d__Bacteria;p__Proteobacteria;c__Alphaproteobacteria;o__Puniceispirillales;f__Puniceispirillaceae;g__MED-G116	iPHoP-RF	85.6
NC_032735	19864	Viruses;Riboviria;Hubei tetragnatha maxillosa virus 7	d__Bacteria;p__Firmicutes;c__Bacilli;o__Lactobacillales;f__Vagococcaceae;g__Vagococcus_E	iPHoP-RF	85.6
NC_034260	2425	Viruses;Riboviria;Polymycoviridae;Polymycovirus;Beauveria bassiana polymycovirus 1	d__Bacteria;p__Proteobacteria;c__Gammaproteobacteria;o__Burkholderiales;f__Burkholderiaceae;g__Duganella	iPHoP-RF	85.6
NC_034514	1930	Viruses;Riboviria;Orthornavirae;Pisuviricota;Duplopiviricetes;Durnavirales;Partitiviridae;Bipolaris maydis partitivirus 1	d__Bacteria;p__Proteobacteria;c__Gammaproteobacteria;o__Enterobacterales;f__Vibrionaceae;g__Vibrio	iPHoP-RF	85.6
NC_035456	11092	Viruses;Riboviria;Orthornavirae;Pisuviricota;Pisoniviricetes;Picornavirales;Polycipiviridae;Sopolycivirus;Lasius niger virus 1	d__Bacteria;p__Chloroflexota;c__Dehalococcoidia;o__SAR202;f__UBA826;g__UBA11996	iPHoP-RF	85.6
NC_040409	2331	Viruses;Riboviria;Orthornavirae;Duplornaviricota;Resentoviricetes;Reovirales;Sedoreoviridae;Rotavirus;Bat rotavirus	d__Bacteria;p__Firmicutes;c__Bacilli;o__Staphylococcales;f__Staphylococcaceae;g__Staphylococcus	iPHoP-RF	85.6
NC_043040	2255	Viruses;Riboviria;Orthornavirae;Negarnaviricota;Polyploviricotina;Ellioviricetes;Bunyavirales;Phasmaviridae;Inshuvirus;Shuangao Insect Virus 2	d__Bacteria;p__Firmicutes;c__Bacilli;o__Erysipelotrichales;f__Erysipelatoclostridiaceae;g__UBA3379	iPHoP-RF	85.6
NC_063383	197209	Viruses;Varidnaviria;Bamfordvirae;Nucleocytoviricota;Pokkesviricetes;Chitovirales;Poxviridae;Chordopoxvirinae;Orthopoxvirus;Monkeypox virus	d__Bacteria;p__Proteobacteria;c__Gammaproteobacteria;o__GCA-002705445;f__GCA-002716945;g__CACLCV01	iPHoP-RF	85.6
NC_007180	9723	Viruses;Riboviria;Orthornavirae;Pisuviricota;Stelpaviricetes;Patatavirales;Potyviridae;Potyvirus;Thunberg fritillary mosaic virus	d__Bacteria;p__Proteobacteria;c__Gammaproteobacteria;o__Pseudomonadales;f__Porticoccaceae;g__TMED48	iPHoP-RF	85.3
NC_010839	2725	Viruses;Monodnaviria;Shotokuvirae;Cressdnaviricota;Repensiviricetes;Geplafuvirales;Geminiviridae;Begomovirus;Tomato leaf curl Palampur virus	d__Bacteria;p__Firmicutes;c__Bacilli;o__Bacillales_A;f__Planococcaceae;g__Ureibacillus	iPHoP-RF	85.3
NC_014095	2897	Viruses;Anelloviridae;Betatorquevirus;Torque teno mini virus 6	d__Bacteria;p__Bacteroidota;c__Bacteroidia;o__Flavobacteriales;f__Flavobacteriaceae;g__Flavobacterium	iPHoP-RF	85.3
NC_014929	1703	Viruses;Monodnaviria;Shotokuvirae;Cressdnaviricota;Arfiviricetes;Cirlivirales;Circoviridae;Cyclovirus;Cyclovirus bat/USA/2009	d__Bacteria;p__Bacteroidota;c__Bacteroidia;o__Bacteroidales;f__Bacteroidaceae;g__Prevotellamassilia	iPHoP-RF	85.3
NC_017825	36711	Viruses;Varidnaviria;Bamfordvirae;Preplasmiviricota;Tectiliviricetes;Rowavirales;Adenoviridae;Mastadenovirus;Human mastadenovirus E;Chimpanzee adenovirus Y25	d__Bacteria;p__Actinobacteriota;c__Actinomycetia;o__Mycobacteriales;f__Mycobacteriaceae;g__Corynebacterium	iPHoP-RF	85.3
NC_026828	2371	Viruses;Riboviria;Orthornavirae;Duplornaviricota;Resentoviricetes;Reovirales;Sedoreoviridae;Rotavirus;Rotavirus I	d__Bacteria;p__Firmicutes;c__Bacilli;o__Bacillales;f__Bacillaceae_G;g__Bacillus_A	iPHoP-RF	85.3
NC_032123	9839	Viruses;Riboviria;Shahe hepe-like virus 1	d__Bacteria;p__Bacteroidota;c__Bacteroidia;o__Cytophagales;f__Cyclobacteriaceae;g__ELB16-189	iPHoP-RF	85.3
NC_035469	200223	Viruses;Varidnaviria;Bamfordvirae;Nucleocytoviricota;Pokkesviricetes;Chitovirales;Poxviridae;Chordopoxvirinae;Centapoxvirus;NY_014 poxvirus	d__Archaea;p__Thermoproteota;c__Nitrososphaeria;o__Nitrososphaerales;f__Nitrososphaeraceae;g__TH1177	iPHoP-RF	85.3
NC_035935	3235	Viruses;Riboviria;Orthornavirae;Duplornaviricota;Resentoviricetes;Reovirales;Reoviridae;Grapevine Cabernet Sauvignon reovirus	d__Bacteria;p__Actinobacteriota;c__Acidimicrobiia;o__Acidimicrobiales;f__UBA8592;g__UBA8592	iPHoP-RF	85.3
NC_004201	977	Viruses;Riboviria;Orthornavirae;Duplornaviricota;Resentoviricetes;Reovirales;Sedoreoviridae;Seadornavirus;Banna virus strain JKT-6423	d__Bacteria;p__Firmicutes;c__Bacilli;o__Lactobacillales;f__Lactobacillaceae;g__Limosilactobacillus	iPHoP-RF	85.1
NC_005041	5335	Viruses;Monodnaviria;Shotokuvirae;Cossaviricota;Quintoviricetes;Piccovirales;Parvoviridae;Densovirinae;Blattambidensovirus;Blattodean blattambidensovirus 1;Blattella germanica densovirus 1	d__Bacteria;p__Cyanobacteria;c__Cyanobacteriia;o__PCC-6307;f__Cyanobiaceae;g__AG-409-O23	iPHoP-RF	85.1
NC_015935	6543	Viruses;Riboviria;Orthornavirae;Pisuviricota;Stelpaviricetes;Stellavirales;Astroviridae;Mouse astrovirus M-52/USA/2008	d__Bacteria;p__Proteobacteria;c__Alphaproteobacteria;o__Rhodobacterales;f__Rhodobacteraceae;g__GCA-002712045	iPHoP-RF	85.1
NC_024455	13954	Viruses;Riboviria;Orthornavirae;Kitrinoviricota;Alsuviricetes;Martellivirales;Endornaviridae;Alphaendornavirus;Yerba mate alphaendornavirus	d__Bacteria;p__Proteobacteria;c__Gammaproteobacteria;o__Nitrosococcales;f__Methylophagaceae;g__41-12-T18	iPHoP-RF	85.1
NC_028125	7233	Viruses;Monodnaviria;Shotokuvirae;Cossaviricota;Papovaviricetes;Zurhausenvirales;Papillomaviridae;Firstpapillomavirinae;Gammapapillomavirus;human papillomavirus 163	d__Bacteria;p__Bacteroidota;c__Bacteroidia;o__Flavobacteriales;f__Flavobacteriaceae;g__Hel1-33-131	iPHoP-RF	85.1
NC_030224	5100	Viruses;Riboviria;Orthornavirae;Duplornaviricota;Chrymotiviricetes;Ghabrivirales;Totiviridae;Victorivirus;Nigrospora oryzae victorivirus 1	d__Bacteria;p__Proteobacteria;c__Gammaproteobacteria;o__Pseudomonadales;f__Pseudomonadaceae;g__Pseudomonas_E	iPHoP-RF	85.1
NC_031038	222832	Viruses;Varidnaviria;Bamfordvirae;Nucleocytoviricota;Pokkesviricetes;Chitovirales;Poxviridae;Chordopoxvirinae;Orthopoxvirus;Skunkpox virus	d__Bacteria;p__Firmicutes;c__Bacilli;o__Lactobacillales;f__Streptococcaceae;g__Streptococcus	iPHoP-RF	85.1
NC_036607	8914	Viruses;Riboviria;Orthornavirae;Negarnaviricota;Polyploviricotina;Ellioviricetes;Bunyavirales;Tospoviridae;Orthotospovirus;Calla lily chlorotic spot orthotospovirus;Calla lily chlorotic spot virus	d__Bacteria;p__Proteobacteria;c__Gammaproteobacteria;o__UBA11654;f__UBA11654;g__UBA11654	iPHoP-RF	85.1
NC_055307	6409	Viruses;Riboviria;Orthornavirae;Negarnaviricota;Polyploviricotina;Ellioviricetes;Bunyavirales;Phenuiviridae;Phlebovirus;Itaituba phlebovirus;Itaituba virus	d__Bacteria;p__Proteobacteria;c__Gammaproteobacteria;o__SAR86;f__D2472;g__D2472	iPHoP-RF	85.1
NC_003433	11900	Viruses;Riboviria;Orthornavirae;Kitrinoviricota;Alsuviricetes;Martellivirales;Togaviridae;Alphavirus;Sleeping disease virus	d__Bacteria;p__Actinobacteriota;c__Actinomycetia;o__Actinomycetales;f__Micrococcaceae;g__Paenarthrobacter	iPHoP-RF	84.8
NC_005341	6034	Viruses;Monodnaviria;Shotokuvirae;Cossaviricota;Quintoviricetes;Piccovirales;Parvoviridae;Densovirinae;Ambidensovirus;Mythimna loreyi densovirus	d__Bacteria;p__Bacteroidota;c__Bacteroidia;o__Flavobacteriales;f__Flavobacteriaceae;g__Psychroserpens	iPHoP-RF	84.8
NC_008189	7259	Viruses;Monodnaviria;Shotokuvirae;Cossaviricota;Papovaviricetes;Zurhausenvirales;Papillomaviridae;Firstpapillomavirinae;Gammapapillomavirus;Human papillomavirus type 101	d__Bacteria;p__Bacteroidota;c__Bacteroidia;o__Flavobacteriales;f__Flavobacteriaceae;g__RFYP01	iPHoP-RF	84.8
NC_010437	28326	Viruses;Riboviria;Orthornavirae;Pisuviricota;Pisoniviricetes;Nidovirales;Cornidovirineae;Coronaviridae;Orthocoronavirinae;Alphacoronavirus;Minunacovirus;Bat coronavirus 1A	d__Bacteria;p__Proteobacteria;c__Gammaproteobacteria;o__PS1;f__Thioglobaceae;g__Thioglobus	iPHoP-RF	84.8
NC_018076	7348	Viruses;Monodnaviria;Shotokuvirae;Cossaviricota;Papovaviricetes;Zurhausenvirales;Papillomaviridae;Firstpapillomavirinae;Dyopipapillomavirus;Dyopipapillomavirus 1;Phocoena phocoena papillomavirus 4	d__Bacteria;p__Firmicutes_A;c__Clostridia;o__Oscillospirales;f__Ruminococcaceae;g__	iPHoP-RF	84.8
NC_024696	180800	Viruses;Duplodnaviria;Heunggongvirae;Peploviricota;Herviviricetes;Herpesvirales;Herpesviridae;Betaherpesvirinae;Proboscivirus;Elephant endotheliotropic herpesvirus 5	d__Bacteria;p__Proteobacteria;c__Gammaproteobacteria;o__Enterobacterales;f__Enterobacteriaceae;g__Buchnera	iPHoP-RF	84.8
NC_027137	7170	Viruses;Riboviria;Orthornavirae;Negarnaviricota;Polyploviricotina;Ellioviricetes;Bunyavirales;Arenaviridae;Mammarenavirus;Okahandja mammarenavirus	d__Bacteria;p__Proteobacteria;c__Gammaproteobacteria;o__PS1;f__Thioglobaceae;g__Thioglobus	iPHoP-RF	84.8
NC_027571	841	Viruses;Riboviria;Orthornavirae;Duplornaviricota;Resentoviricetes;Reovirales;Reoviridae;Lutzomyia reovirus 1	d__Bacteria;p__Actinobacteriota;c__Actinomycetia;o__Nanopelagicales;f__Nanopelagicaceae;g__PALSA-747	iPHoP-RF	84.8
NC_027778	124244	Viruses;Varidnaviria;Bamfordvirae;Nucleocytoviricota;Megaviricetes;Pimascovirales;Iridoviridae;Alphairidovirinae;Megalocytivirus;Scale drop disease virus	d__Bacteria;p__Firmicutes;c__Bacilli;o__Staphylococcales;f__Staphylococcaceae;g__Staphylococcus	iPHoP-RF	84.8
NC_031217	10925	Viruses;Riboviria;Shuangao Bedbug Virus 2	d__Bacteria;p__Proteobacteria;c__Gammaproteobacteria;o__SAR86;f__AG-339-G14;g__CACNYO01	iPHoP-RF	84.8
NC_032736	8267	Viruses;Riboviria;Hubei leech virus 4	d__Bacteria;p__Proteobacteria;c__Alphaproteobacteria;o__Rhodobacterales;f__Rhodobacteraceae;g__GCA-002712045	iPHoP-RF	84.8
NC_032904	8860	Viruses;Riboviria;Shahe picorna-like virus 4	d__Bacteria;p__Proteobacteria;c__Gammaproteobacteria;o__Burkholderiales;f__Burkholderiaceae;g__Pandoraea	iPHoP-RF	84.8
NC_033103	13161	Viruses;Riboviria;Orthornavirae;Negarnaviricota;Haploviricotina;Monjiviricetes;Mononegavirales;Rhabdoviridae;Alpharhabdovirinae;Sigmavirus;Sigmavirus myga;Hubei diptera virus 10	d__Archaea;p__Halobacteriota;c__Methanonatronarchaeia;o__Methanonatronarchaeales;f__Methanonatronarchaeaceae;g__Methanonatronarchaeum	iPHoP-RF	84.8
NC_040813	8806	Viruses;Riboviria;Negevirus;Andrena haemorrhoa nege-like virus	d__Bacteria;p__Bacteroidota;c__Bacteroidia;o__Bacteroidales;f__Paludibacteraceae;g__Paludibacter	iPHoP-RF	84.8
NC_043604	938	Viruses;Riboviria;Orthornavirae;Negarnaviricota;Polyploviricotina;Ellioviricetes;Bunyavirales;Peribunyaviridae;Pacuvirus;Rio Preto da Eva pacuvirus;Rio Preto da Eva virus	d__Bacteria;p__Bacteroidota;c__Bacteroidia;o__Flavobacteriales;f__Flavobacteriaceae;g__Flavobacterium	iPHoP-RF	84.8
NC_003310	196858	Viruses;Varidnaviria;Bamfordvirae;Nucleocytoviricota;Pokkesviricetes;Chitovirales;Poxviridae;Chordopoxvirinae;Orthopoxvirus;Monkeypox virus	d__Bacteria;p__Proteobacteria;c__Gammaproteobacteria;o__GCA-002705445;f__GCA-002716945;g__CACLCV01	iPHoP-RF	84.5
NC_017083	31100	Viruses;Riboviria;Orthornavirae;Pisuviricota;Pisoniviricetes;Nidovirales;Cornidovirineae;Coronaviridae;Orthocoronavirinae;Betacoronavirus;Embecovirus;Rabbit coronavirus HKU14	d__Bacteria;p__Proteobacteria;c__Gammaproteobacteria;o__Legionellales;f__Legionellaceae;g__Legionella	iPHoP-RF	84.5
NC_025395	11876	Viruses;Riboviria;Orthornavirae;Negarnaviricota;Haploviricotina;Monjiviricetes;Mononegavirales;Rhabdoviridae;Alpharhabdovirinae;Almendravirus;Puerto Almendras virus	d__Bacteria;p__Firmicutes;c__Bacilli;o__Brevibacillales;f__Brevibacillaceae;g__Brevibacillus_B	iPHoP-RF	84.5
NC_029572	1089	Viruses;Riboviria;Orthornavirae;Negarnaviricota;Polyploviricotina;Ellioviricetes;Bunyavirales;Fimoviridae;Emaravirus;Emaravirus idaeobati	d__Bacteria;p__Firmicutes;c__Bacilli;o__Staphylococcales;f__Staphylococcaceae;g__Staphylococcus	iPHoP-RF	84.5
NC_032468	3790	Viruses;Riboviria;Beihai narna-like virus 20	d__Bacteria;p__Actinobacteriota;c__Actinomycetia;o__Actinomycetales;f__Microbacteriaceae;g__Pontimonas	iPHoP-RF	84.5
NC_034399	6588	Viruses;Riboviria;Orthornavirae;Negarnaviricota;Polyploviricotina;Ellioviricetes;Bunyavirales;Hantaviridae;Mammantavirinae;Orthohantavirus;Jeju virus	d__Bacteria;p__Proteobacteria;c__Gammaproteobacteria;o__SAR86;f__D2472;g__D2472	iPHoP-RF	84.5
NC_037577	1802	Viruses;Riboviria;Orthornavirae;Duplornaviricota;Resentoviricetes;Reovirales;Spinareoviridae;Fijivirus;Maize rough dwarf virus	d__Bacteria;p__Firmicutes;c__Bacilli;o__Lactobacillales;f__Lactobacillaceae;g__Companilactobacillus	iPHoP-RF	84.5
NC_043107	16274	Viruses;Riboviria;Orthornavirae;Kitrinoviricota;Alsuviricetes;Martellivirales;Closteroviridae;Velarivirus;Cordyline virus 3	d__Bacteria;p__Actinobacteriota;c__Acidimicrobiia;o__Actinomarinales;f__Actinomarinaceae;g__Actinomarina	iPHoP-RF	84.5
NC_043506	3421	Viruses;Riboviria;Orthornavirae;Duplornaviricota;Chrymotiviricetes;Ghabrivirales;Chrysoviridae;Alphachrysovirus;Alphachrysovirus perseae;Persea americana chrysovirus	d__Archaea;p__Methanobacteriota;c__Thermococci;o__Thermococcales;f__Thermococcaceae;g__Thermococcus_A	iPHoP-RF	84.5
NC_032001	327147	Viruses;Varidnaviria;Bamfordvirae;Nucleocytoviricota;Megaviricetes;Algavirales;Phycodnaviridae;Chlorovirus;Only Syngen Nebraska virus 5	d__Bacteria;p__Bacteroidota;c__Bacteroidia;o__Bacteroidales;f__Tannerellaceae;g__Parabacteroides	CRISPR	84.4
NC_003618	7193	Viruses;Riboviria;Orthornavirae;Kitrinoviricota;Alsuviricetes;Martellivirales;Closteroviridae;Crinivirus;Lettuce infectious yellows virus	d__Bacteria;p__Proteobacteria;c__Gammaproteobacteria;o__Pseudomonadales;f__Porticoccaceae;g__AAA300-D14	iPHoP-RF	84.2
NC_003653	1802	Viruses;Riboviria;Orthornavirae;Duplornaviricota;Resentoviricetes;Reovirales;Spinareoviridae;Fijivirus;Nilaparvata lugens reovirus	d__Bacteria;p__Firmicutes;c__Bacilli;o__Staphylococcales;f__Staphylococcaceae;g__Staphylococcus	iPHoP-RF	84.2
NC_009992	14214	Viruses;Riboviria;Orthornavirae;Kitrinoviricota;Alsuviricetes;Martellivirales;Closteroviridae;Ampelovirus;Plum bark necrosis stem pitting-associated virus	d__Bacteria;p__Chloroflexota;c__Dehalococcoidia;o__SAR202;f__UBA826;g__UBA11795	iPHoP-RF	84.2
NC_010251	7046	Viruses;Riboviria;Orthornavirae;Negarnaviricota;Polyploviricotina;Ellioviricetes;Bunyavirales;Arenaviridae;Mammarenavirus;Amapari virus	d__Bacteria;p__Cyanobacteria;c__Cyanobacteriia;o__PCC-6307;f__Cyanobiaceae;g__AG-363-P08	iPHoP-RF	84.2
NC_015706	7718	Viruses;Riboviria;Orthornavirae;Kitrinoviricota;Alsuviricetes;Tymovirales;Alphaflexiviridae;Allexivirus;Blackberry virus E	d__Bacteria;p__Actinobacteriota;c__Actinomycetia;o__Mycobacteriales;f__Mycobacteriaceae;g__Corynebacterium	iPHoP-RF	84.2
NC_018871	28494	Viruses;Riboviria;Orthornavirae;Pisuviricota;Pisoniviricetes;Nidovirales;Cornidovirineae;Coronaviridae;Orthocoronavirinae;Alphacoronavirus;Decacovirus;Rousettus bat coronavirus HKU10	d__Bacteria;p__Bacteroidota;c__Bacteroidia;o__Bacteroidales;f__Bacteroidaceae;g__Prevotellamassilia	iPHoP-RF	84.2
NC_029557	1563	Viruses;Riboviria;Orthornavirae;Negarnaviricota;Polyploviricotina;Ellioviricetes;Bunyavirales;Fimoviridae;Emaravirus;Emaravirus cajani	d__Bacteria;p__Proteobacteria;c__Gammaproteobacteria;o__SAR86;f__D2472;g__SAR86A	iPHoP-RF	84.2
NC_033040	9185	Viruses;Riboviria;Hubei picorna-like virus 34	d__Bacteria;p__Bacteroidota;c__Bacteroidia;o__Bacteroidales;f__Paludibacteraceae;g__UBA1723	iPHoP-RF	84.2
NC_038232	4838	Viruses;Riboviria;Orthornavirae;Negarnaviricota;Polyploviricotina;Ellioviricetes;Bunyavirales;Tospoviridae;Orthotospovirus;Iris yellow spot virus	d__Bacteria;p__Firmicutes;c__Bacilli;o__Lactobacillales;f__Streptococcaceae;g__Streptococcus	iPHoP-RF	84.2
NC_038314	7406	Viruses;Riboviria;Orthornavirae;Pisuviricota;Pisoniviricetes;Picornavirales;Picornaviridae;Heptrevirinae;Hepatovirus;Rodent hepatovirus CIV459Lopsik2004	d__Bacteria;p__Chloroflexota;c__Dehalococcoidia;o__SAR202;f__UBA826;g__UBA11996	iPHoP-RF	84.2
NC_040806	7328	Viruses;Monodnaviria;Shotokuvirae;Cossaviricota;Papovaviricetes;Zurhausenvirales;Papillomaviridae;Firstpapillomavirinae;Gammapapillomavirus;Gammapapillomavirus sp.	d__Bacteria;p__Bacteroidota;c__Bacteroidia;o__Flavobacteriales;f__Flavobacteriaceae;g__Psychroserpens	iPHoP-RF	84.2
NC_001539	5323	Viruses;Monodnaviria;Shotokuvirae;Cossaviricota;Quintoviricetes;Piccovirales;Parvoviridae;Parvovirinae;Protoparvovirus;Canine parvovirus	d__Bacteria;p__Bacteroidota;c__Bacteroidia;o__Flavobacteriales;f__Flavobacteriaceae;g__CAU-1491	iPHoP-RF	84
NC_007368	1467	Viruses;Riboviria;Orthornavirae;Negarnaviricota;Polyploviricotina;Insthoviricetes;Articulavirales;Orthomyxoviridae;Alphainfluenzavirus;Influenza A virus (A/New York/392/2004(H3N2))	d__Bacteria;p__Firmicutes;c__Bacilli;o__Bacillales_B;f__DSM-18226;g__Mesobacillus	iPHoP-RF	84
NC_008171	5792	Viruses;Riboviria;Orthornavirae;Duplornaviricota;Resentoviricetes;Reovirales;Sedoreoviridae;Mimoreovirus;Micromonas pusilla reovirus	d__Bacteria;p__Proteobacteria;c__Gammaproteobacteria;o__Pseudomonadales;f__Porticoccaceae;g__TMED48	iPHoP-RF	84
NC_009731	1346	Viruses;Tolecusatellitidae;Betasatellite;Okra leaf curl Mali virus satellite DNA beta	d__Bacteria;p__Firmicutes;c__Bacilli;o__;f__;g__	iPHoP-RF	84
NC_017995	7236	Viruses;Monodnaviria;Shotokuvirae;Cossaviricota;Papovaviricetes;Zurhausenvirales;Papillomaviridae;Firstpapillomavirinae;Gammapapillomavirus;Human papillomavirus type 137	d__Bacteria;p__Bacteroidota;c__Bacteroidia;o__Flavobacteriales;f__Flavobacteriaceae;g__Psychroflexus	iPHoP-RF	84
NC_020446	1184	Viruses;Riboviria;Orthornavirae;Duplornaviricota;Resentoviricetes;Reovirales;Spinareoviridae;Orthoreovirus;Melaka orthoreovirus	d__Bacteria;p__Proteobacteria;c__Gammaproteobacteria;o__Enterobacterales;f__Enterobacteriaceae;g__Pantoea	iPHoP-RF	84
NC_023422	8305	Viruses;Riboviria;Orthornavirae;Pisuviricota;Pisoniviricetes;Picornavirales;Picornaviridae;Kodimesavirinae;Kobuvirus;Caprine kobuvirus	d__Bacteria;p__Actinobacteriota;c__Actinomycetia;o__Actinomycetales;f__Microbacteriaceae;g__Pontimonas	iPHoP-RF	84
NC_025853	1695	Viruses;Riboviria;Orthornavirae;Duplornaviricota;Resentoviricetes;Reovirales;Spinareoviridae;Cypovirus;Dendrolimus punctatus cypovirus 22	d__Bacteria;p__Actinobacteriota;c__Actinomycetia;o__Nanopelagicales;f__Nanopelagicaceae;g__PALSA-747	iPHoP-RF	84
NC_026011	31249	Viruses;Riboviria;Orthornavirae;Pisuviricota;Pisoniviricetes;Nidovirales;Cornidovirineae;Coronaviridae;Orthocoronavirinae;Betacoronavirus;Embecovirus;China Rattus coronavirus HKU24;Betacoronavirus HKU24	d__Bacteria;p__Proteobacteria;c__Gammaproteobacteria;o__Legionellales;f__Legionellaceae;g__Legionella	iPHoP-RF	84
NC_032531	8920	Viruses;Riboviria;Beihai picorna-like virus 47	d__Bacteria;p__Chloroflexota;c__Dehalococcoidia;o__SAR202;f__UBA2962;g__UBA2962	iPHoP-RF	84
NC_032940	8922	Viruses;Riboviria;Shahe picorna-like virus 1	d__Bacteria;p__Firmicutes;c__Bacilli;o__Lactobacillales;f__Lactobacillaceae;g__Leuconostoc	iPHoP-RF	84
NC_040422	2382	Viruses;Riboviria;Polymycoviridae;Polymycovirus;Penicillium digitatum polymycovirus 1;Penicillium digitatum polymycoviruses 1	d__Bacteria;p__Actinobacteriota;c__Actinomycetia;o__Actinomycetales;f__Actinomycetaceae;g__Pauljensenia	iPHoP-RF	84
NC_043174	1705	Viruses;Riboviria;Orthornavirae;Negarnaviricota;Polyploviricotina;Ellioviricetes;Bunyavirales;Hantaviridae;Mammantavirinae;Orthohantavirus;Oxbow virus	d__Bacteria;p__Proteobacteria;c__Gammaproteobacteria;o__UBA11654;f__UBA11654;g__UBA11654	iPHoP-RF	84
NC_043291	846	Viruses;Polydnaviriformidae;Bracoviriform;Bracoviriform glomeratae	d__Bacteria;p__Firmicutes;c__Bacilli;o__Lactobacillales;f__Lactobacillaceae;g__Leuconostoc	iPHoP-RF	84
NC_043532	9660	Viruses;Riboviria;Orthornavirae;Pisuviricota;Stelpaviricetes;Patatavirales;Potyviridae;Potyvirus;Paris mosaic necrosis virus	d__Bacteria;p__Bacteroidota;c__Bacteroidia;o__Bacteroidales;f__Bacteroidaceae;g__Alloprevotella	iPHoP-RF	84
NC_004158	4888	Viruses;Riboviria;Orthornavirae;Negarnaviricota;Polyploviricotina;Ellioviricetes;Bunyavirales;Nairoviridae;Orthonairovirus;Dugbe orthonairovirus	d__Bacteria;p__Cyanobacteria;c__Cyanobacteriia;o__PCC-6307;f__Cyanobiaceae;g__AG-363-N20	iPHoP-RF	83.7
NC_006998	194711	Viruses;Varidnaviria;Bamfordvirae;Nucleocytoviricota;Pokkesviricetes;Chitovirales;Poxviridae;Chordopoxvirinae;Orthopoxvirus;Vaccinia virus	d__Bacteria;p__Proteobacteria;c__Gammaproteobacteria;o__GCA-002705445;f__GCA-002716945;g__CACLCV01	iPHoP-RF	83.7
NC_007545	1037	Viruses;Riboviria;Orthornavirae;Duplornaviricota;Resentoviricetes;Reovirales;Sedoreoviridae;Rotavirus;Rotavirus C	d__Archaea;p__Thermoproteota;c__Nitrososphaeria;o__Nitrososphaerales;f__Nitrosopumilaceae;g__Nitrosopelagicus	iPHoP-RF	83.7
NC_013035	7184	Viruses;Monodnaviria;Shotokuvirae;Cossaviricota;Papovaviricetes;Zurhausenvirales;Papillomaviridae;Firstpapillomavirinae;Gammapapillomavirus;Human papillomavirus 116	d__Bacteria;p__Bacteroidota;c__Bacteroidia;o__Flavobacteriales;f__Flavobacteriaceae;g__TMED220	iPHoP-RF	83.7
NC_014239	2327	Viruses;Riboviria;Orthornavirae;Duplornaviricota;Resentoviricetes;Reovirales;Spinareoviridae;Orthoreovirus;Broome virus	d__Bacteria;p__Proteobacteria;c__Gammaproteobacteria;o__Pseudomonadales;f__Moraxellaceae;g__Acinetobacter	iPHoP-RF	83.7
NC_015049	124335	Viruses;Duplodnaviria;Heunggongvirae;Peploviricota;Herviviricetes;Herpesvirales;Herpesviridae;Gammaherpesvirinae;Rhadinovirus;Cricetid gammaherpesvirus 2	d__Archaea;p__Methanobacteriota;c__Methanobacteria;o__Methanobacteriales;f__Methanobacteriaceae;g__Methanobacterium	iPHoP-RF	83.7
NC_024078	8013	Viruses;Riboviria;Orthornavirae;Pisuviricota;Pisoniviricetes;Picornavirales;Caliciviridae;Goose calicivirus	d__Bacteria;p__Proteobacteria;c__Gammaproteobacteria;o__Burkholderiales;f__Burkholderiaceae;g__Rhodoferax	iPHoP-RF	83.7
NC_024306	149459	Viruses;Duplodnaviria;Heunggongvirae;Peploviricota;Herviviricetes;Herpesvirales;Herpesviridae;Alphaherpesvirinae;Simplexvirus;Pteropodid alphaherpesvirus 1;Fruit bat alphaherpesvirus 1	d__Bacteria;p__Actinobacteriota;c__Actinomycetia;o__Mycobacteriales;f__Mycobacteriaceae;g__Corynebacterium	iPHoP-RF	83.7
NC_024912	1600	Viruses;Riboviria;Orthornavirae;Duplornaviricota;Resentoviricetes;Reovirales;Reoviridae;Cimodo virus	d__Bacteria;p__Proteobacteria;c__Gammaproteobacteria;o__Burkholderiales;f__UBA3031;g__UBA3031	iPHoP-RF	83.7
NC_031282	12651	Viruses;Riboviria;Orthornavirae;Negarnaviricota;Haploviricotina;Monjiviricetes;Mononegavirales;Rhabdoviridae;Alpharhabdovirinae;Sigmavirus;Sigmavirus wuhan;Wuhan House Fly Virus 1	d__Bacteria;p__Bacteroidota;c__Bacteroidia;o__Flavobacteriales;f__Flavobacteriaceae;g__MED-G13	iPHoP-RF	83.7
NC_033242	11507	Viruses;Riboviria;Hubei picorna-like virus 72	d__Bacteria;p__Proteobacteria;c__Alphaproteobacteria;o__Rhodobacterales;f__Rhodobacteraceae;g__MED-G52	iPHoP-RF	83.7
NC_038421	16883	Viruses;Riboviria;Orthornavirae;Kitrinoviricota;Alsuviricetes;Martellivirales;Closteroviridae;Velarivirus;Cordyline virus 1	d__Bacteria;p__Actinobacteriota;c__Acidimicrobiia;o__Actinomarinales;f__Actinomarinaceae;g__Actinomarina	iPHoP-RF	83.7
NC_055271	1277	Viruses;Riboviria;Orthornavirae;Duplornaviricota;Resentoviricetes;Reovirales;Sedoreoviridae;Rotavirus;Rotavirus J	d__Bacteria;p__Cyanobacteria;c__Cyanobacteriia;o__PCC-6307;f__Cyanobiaceae;g__Synechococcus_C	iPHoP-RF	83.7
NC_055364	3422	Viruses;Riboviria;Orthornavirae;Negarnaviricota;Polyploviricotina;Ellioviricetes;Bunyavirales;Phenuiviridae;Phlebovirus;Gordil phlebovirus;Gordil virus	d__Bacteria;p__Proteobacteria;c__Gammaproteobacteria;o__PS1;f__Thioglobaceae;g__Thioglobus	iPHoP-RF	83.7
NC_012666	1337	Viruses;Tolecusatellitidae;Betasatellite;Emilia yellow vein virus-associated DNA beta	d__Bacteria;p__Bacteroidota;c__Bacteroidia;o__Bacteroidales;f__GWA2-32-17;g__Ch61	iPHoP-RF	83.5
NC_021542	814	Viruses;Riboviria;Orthornavirae;Duplornaviricota;Resentoviricetes;Reovirales;Sedoreoviridae;Rotavirus;Human rotavirus B	d__Bacteria;p__Firmicutes;c__Bacilli;o__Bacillales_D;f__Halobacillaceae;g__Pontibacillus	iPHoP-RF	83.5
NC_026653	1865	Viruses;Monodnaviria;Shotokuvirae;Cressdnaviricota;Arfiviricetes;Cirlivirales;Circoviridae;Avon-Heathcote Estuary associated circular virus 2	d__Bacteria;p__Bacteroidota;c__Bacteroidia;o__Bacteroidales;f__GWA2-32-17;g__GCA-002840935	iPHoP-RF	83.5
NC_027568	3687	Viruses;Riboviria;Orthornavirae;Duplornaviricota;Resentoviricetes;Reovirales;Reoviridae;Lutzomyia reovirus 1	d__Bacteria;p__Proteobacteria;c__Gammaproteobacteria;o__Pseudomonadales;f__Moraxellaceae;g__Acinetobacter	iPHoP-RF	83.5
NC_035212	3925	Viruses;Monodnaviria;Shotokuvirae;Cressdnaviricota;Arfiviricetes;Cirlivirales;Circoviridae;Human fecal virus Jorvi2	d__Bacteria;p__Firmicutes;c__Bacilli;o__RF39;f__UBA660;g__UBA3789	iPHoP-RF	83.5
NC_038911	1000	Viruses;Monodnaviria;Shotokuvirae;Cressdnaviricota;Arfiviricetes;Mulpavirales;Nanoviridae;Nanovirus;Faba bean yellow leaf virus	d__Bacteria;p__Firmicutes;c__Bacilli;o__Bacillales_D;f__Amphibacillaceae;g__Gracilibacillus	iPHoP-RF	83.5
NC_043191	1200	Viruses;Riboviria;Orthornavirae;Duplornaviricota;Resentoviricetes;Reovirales;Sedoreoviridae;Cardoreovirus;Eriocheir sinensis reovirus	d__Bacteria;p__Proteobacteria;c__Gammaproteobacteria;o__Pseudomonadales;f__Porticoccaceae;g__HTCC2207	iPHoP-RF	83.5
NC_055344	6305	Viruses;Riboviria;Orthornavirae;Negarnaviricota;Polyploviricotina;Ellioviricetes;Bunyavirales;Phenuiviridae;Phlebovirus;Maldonado phlebovirus;Maldonado virus	d__Bacteria;p__Proteobacteria;c__Gammaproteobacteria;o__SAR86;f__SAR86;g__GCA-2707915	iPHoP-RF	83.5
NC_055374	6405	Viruses;Riboviria;Orthornavirae;Negarnaviricota;Polyploviricotina;Ellioviricetes;Bunyavirales;Phenuiviridae;Phlebovirus;Alcube phlebovirus;Alcube virus	d__Archaea;p__Thermoproteota;c__Methanomethylicia;o__Methanomethylicales;f__Methanomethylicaceae;g__WYZ-LMO10	iPHoP-RF	83.5
NC_006632	1350	Viruses;Tolecusatellitidae;Betasatellite;Malvastrum yellow vein Yunnan virus satellite DNA beta	d__Bacteria;p__Firmicutes;c__Bacilli;o__Bacillales;f__Bacillaceae_G;g__Bacillus_A	iPHoP-RF	83.2
NC_008839	1750	Viruses;Polydnaviriformidae;Ichnoviriform;Ichnoviriform fumiferanae	d__Bacteria;p__Firmicutes_A;c__Clostridia;o__Lachnospirales;f__Lachnospiraceae;g__Lachnotalea	iPHoP-RF	83.2
NC_015373	4326	Viruses;Riboviria;Orthornavirae;Negarnaviricota;Polyploviricotina;Ellioviricetes;Bunyavirales;Phenuiviridae;Phlebovirus;Chandiru virus	d__Bacteria;p__Proteobacteria;c__Gammaproteobacteria;o__Methylococcales;f__Methylomonadaceae;g__KS41	iPHoP-RF	83.2
NC_026943	6334	Viruses;Monodnaviria;Shotokuvirae;Cossaviricota;Quintoviricetes;Piccovirales;Parvoviridae;Densovirinae;Aquambidensovirus;Decapod aquambidensovirus 1;Cherax quadricarinatus densovirus	d__Bacteria;p__Patescibacteria;c__Paceibacteria;o__UBA9983_A;f__Zambryskibacteraceae;g__C7867-006	iPHoP-RF	83.2
NC_028383	2818	Viruses;Riboviria;Wuhan aphid virus 2	d__Bacteria;p__Firmicutes;c__Bacilli;o__Bacillales_D;f__Amphibacillaceae;g__Virgibacillus	iPHoP-RF	83.2
NC_032447	11959	Viruses;Riboviria;Beihai mantis shrimp virus 2	d__Bacteria;p__Proteobacteria;c__Gammaproteobacteria;o__SAR86;f__SAR86;g__GCA-2707915	iPHoP-RF	83.2
NC_033035	4740	Viruses;Riboviria;Beihai weivirus-like virus 15	d__Bacteria;p__Actinobacteriota;c__Actinomycetia;o__Mycobacteriales;f__Mycobacteriaceae;g__Corynebacterium	iPHoP-RF	83.2
NC_033710	9305	Viruses;Riboviria;Wuhan insect virus 9	d__Bacteria;p__Firmicutes;c__Bacilli;o__Staphylococcales;f__Staphylococcaceae;g__Staphylococcus	iPHoP-RF	83.2
NC_038713	2684	Viruses;Riboviria;Orthornavirae;Negarnaviricota;Polyploviricotina;Ellioviricetes;Bunyavirales;Peribunyaviridae;Herbevirus;Herbert virus strain F23/CI/2004	d__Bacteria;p__Proteobacteria;c__Gammaproteobacteria;o__SAR86;f__TMED112;g__TMED112	iPHoP-RF	83.2
NC_055180	4955	Viruses;Riboviria;Orthornavirae;Negarnaviricota;Polyploviricotina;Ellioviricetes;Bunyavirales;Tospoviridae;Orthotospovirus;Soybean vein necrosis orthotospovirus;Soybean vein necrosis virus	d__Bacteria;p__Proteobacteria;c__Gammaproteobacteria;o__SAR86;f__AG-339-G14;g__MEDG-81	iPHoP-RF	83.2
NC_055396	6490	Viruses;Riboviria;Orthornavirae;Negarnaviricota;Polyploviricotina;Ellioviricetes;Bunyavirales;Phenuiviridae;Phlebovirus;La Gloria phlebovirus;La Gloria virus	d__Bacteria;p__Proteobacteria;c__Gammaproteobacteria;o__Pseudomonadales;f__Porticoccaceae;g__AAA300-D14	iPHoP-RF	83.2
NC_003391	205719	Viruses;Varidnaviria;Bamfordvirae;Nucleocytoviricota;Pokkesviricetes;Chitovirales;Poxviridae;Chordopoxvirinae;Orthopoxvirus;Camelpox virus	d__Bacteria;p__Bacteroidota;c__Bacteroidia;o__Chitinophagales;f__Saprospiraceae;g__UBA1994	iPHoP-RF	83
NC_003625	8776	Viruses;Riboviria;Orthornavirae;Negarnaviricota;Polyploviricotina;Ellioviricetes;Bunyavirales;Tospoviridae;Orthotospovirus;Impatiens necrotic spot virus	d__Bacteria;p__Proteobacteria;c__Gammaproteobacteria;o__SAR86;f__TMED112;g__TMED112	iPHoP-RF	83
NC_004288	5002	Viruses;Monodnaviria;Shotokuvirae;Cossaviricota;Quintoviricetes;Piccovirales;Parvoviridae;Densovirinae;Iteradensovirus;Casphalia extranea densovirus	d__Bacteria;p__Patescibacteria;c__Paceibacteria;o__UBA9983_A;f__UBA9973;g__UBA8515	iPHoP-RF	83
NC_019712	8427	Viruses;Riboviria;Orthornavirae;Pisuviricota;Pisoniviricetes;Picornavirales;Caliciviridae;Vesivirus;Mink calicivirus	d__Archaea;p__Asgardarchaeota;c__;o__;f__;g__	iPHoP-RF	83
NC_022560	1978	Viruses;Riboviria;Orthornavirae;Duplornaviricota;Resentoviricetes;Reovirales;Sedoreoviridae;Orbivirus;Wallal virus	d__Bacteria;p__Actinobacteriota;c__Actinomycetia;o__Nanopelagicales;f__Nanopelagicaceae;g__Planktophila	iPHoP-RF	83
NC_029255	129563	Viruses;Duplodnaviria;Heunggongvirae;Peploviricota;Herviviricetes;Herpesvirales;Herpesviridae;Gammaherpesvirinae;Myotis gammaherpesvirus 8	d__Bacteria;p__Proteobacteria;c__Gammaproteobacteria;o__SAR86;f__D2472;g__D2472	iPHoP-RF	83
NC_029553	1752	Viruses;Riboviria;Orthornavirae;Negarnaviricota;Polyploviricotina;Ellioviricetes;Bunyavirales;Fimoviridae;Emaravirus;Emaravirus tritici	d__Bacteria;p__Firmicutes;c__Bacilli;o__Bacillales_D;f__Alkalibacillaceae;g__Alkalibacillus	iPHoP-RF	83
NC_030801	7149	Viruses;Monodnaviria;Shotokuvirae;Cossaviricota;Papovaviricetes;Zurhausenvirales;Papillomaviridae;Firstpapillomavirinae;Dyoxipapillomavirus;Bos taurus papillomavirus 21	d__Bacteria;p__Proteobacteria;c__Alphaproteobacteria;o__Rhodobacterales;f__Rhodobacteraceae;g__MED-G52	iPHoP-RF	83
NC_032628	6503	Viruses;Riboviria;Beihai picorna-like virus 99	d__Bacteria;p__Bacteroidota;c__Bacteroidia;o__Flavobacteriales;f__Flavobacteriaceae;g__Jejuia	iPHoP-RF	83
NC_032896	5933	Viruses;Riboviria;Hubei hepe-like virus 2	d__Bacteria;p__Firmicutes;c__Bacilli;o__Staphylococcales;f__Staphylococcaceae;g__Staphylococcus	iPHoP-RF	83
NC_038378	7203	Viruses;Riboviria;Pararnavirae;Artverviricota;Revtraviricetes;Ortervirales;Caulimoviridae;Badnavirus;Cacao swollen shoot CD virus	d__Bacteria;p__Firmicutes;c__Bacilli;o__Lactobacillales;f__Streptococcaceae;g__Streptococcus	iPHoP-RF	83
NC_038874	2863	Viruses;Riboviria;Orthornavirae;Duplornaviricota;Chrymotiviricetes;Ghabrivirales;Chrysoviridae;Alphachrysovirus;Alphachrysovirus aspergilli	d__Bacteria;p__Bacteroidota;c__Bacteroidia;o__Bacteroidales;f__F082;g__F082	iPHoP-RF	83
NC_039086	7268	Viruses;Monodnaviria;Shotokuvirae;Cossaviricota;Papovaviricetes;Zurhausenvirales;Papillomaviridae;Firstpapillomavirinae;Gammapapillomavirus;Human papillomavirus 187	d__Bacteria;p__Proteobacteria;c__Alphaproteobacteria;o__Rhodobacterales;f__Rhodobacteraceae;g__MED-G52	iPHoP-RF	83
NC_040661	4586	Viruses;Riboviria;Orthornavirae;Lenarviricota;Amabiliviricetes;Wolframvirales;Narnaviridae;Diatom colony associated ssRNA virus 2	d__Archaea;p__Thermoproteota;c__Nitrososphaeria;o__Nitrososphaerales;f__Nitrososphaeraceae;g__UBA10452	iPHoP-RF	83
NC_002645	27317	Viruses;Riboviria;Orthornavirae;Pisuviricota;Pisoniviricetes;Nidovirales;Cornidovirineae;Coronaviridae;Orthocoronavirinae;Alphacoronavirus;Duvinacovirus;Human coronavirus 229E	d__Bacteria;p__Bacteroidota;c__Bacteroidia;o__Flavobacteriales;f__Flavobacteriaceae;g__Psychroserpens	iPHoP-RF	82.7
NC_003477	1018	Viruses;Monodnaviria;Shotokuvirae;Cressdnaviricota;Arfiviricetes;Mulpavirales;Nanoviridae;Babuvirus;Banana bunchy top virus	d__Bacteria;p__Bacteroidota;c__Bacteroidia;o__Bacteroidales;f__F082;g__F082	iPHoP-RF	82.7
NC_003655	3732	Viruses;Riboviria;Orthornavirae;Duplornaviricota;Resentoviricetes;Reovirales;Spinareoviridae;Fijivirus;Nilaparvata lugens reovirus	d__Bacteria;p__Firmicutes;c__Bacilli;o__Staphylococcales;f__Staphylococcaceae;g__Staphylococcus	iPHoP-RF	82.7
NC_003663	224499	Viruses;Varidnaviria;Bamfordvirae;Nucleocytoviricota;Pokkesviricetes;Chitovirales;Poxviridae;Chordopoxvirinae;Orthopoxvirus;Cowpox virus	d__Bacteria;p__Bacteroidota;c__Bacteroidia;o__Flavobacteriales;f__Flavobacteriaceae;g__Flavobacterium	iPHoP-RF	82.7
NC_008996	5404	Viruses;Polydnaviriformidae;Ichnoviriform;Ichnoviriform fugitivi	d__Bacteria;p__Firmicutes;c__Bacilli;o__Bacillales;f__Bacillaceae_G;g__Bacillus_A	iPHoP-RF	82.7
NC_016404	7488	Viruses;Riboviria;Orthornavirae;Kitrinoviricota;Alsuviricetes;Tymovirales;Betaflexiviridae;Trivirinae;Vitivirus;Actinidia virus B	d__Bacteria;p__Chloroflexota;c__Dehalococcoidia;o__UBA6926;f__UBA6926;g__UBA6926	iPHoP-RF	82.7
NC_019844	5157	Viruses;Monodnaviria;Shotokuvirae;Cossaviricota;Papovaviricetes;Sepolyvirales;Polyomaviridae;Alphapolyomavirus;Alphapolyomavirus chlopygerythrus	d__Bacteria;p__Proteobacteria;c__Alphaproteobacteria;o__Rhodobacterales;f__Rhodobacteraceae;g__MED-G52	iPHoP-RF	82.7
NC_020236	2748	Viruses;Monodnaviria;Shotokuvirae;Cressdnaviricota;Repensiviricetes;Geplafuvirales;Geminiviridae;Begomovirus;Pepper yellow leaf curl virus	d__Bacteria;p__Bacteroidota;c__Bacteroidia;o__Flavobacteriales;f__Schleiferiaceae;g__UBA10364	iPHoP-RF	82.7
NC_021153	8879	Viruses;Riboviria;Orthornavirae;Kitrinoviricota;Flasuviricetes;Amarillovirales;Flaviviridae;Hepacivirus;Rodent hepacivirus	d__Bacteria;p__Proteobacteria;c__Gammaproteobacteria;o__Burkholderiales;f__Burkholderiaceae;g__Rhodoferax	iPHoP-RF	82.7
NC_021549	631	Viruses;Riboviria;Orthornavirae;Duplornaviricota;Resentoviricetes;Reovirales;Sedoreoviridae;Rotavirus;Human rotavirus B	d__Bacteria;p__Proteobacteria;c__Gammaproteobacteria;o__Pseudomonadales;f__Moraxellaceae;g__Acinetobacter	iPHoP-RF	82.7
NC_027813	1979	Viruses;Riboviria;Orthornavirae;Duplornaviricota;Resentoviricetes;Reovirales;Sedoreoviridae;Orbivirus;Fengkai orbivirus	d__Bacteria;p__Firmicutes;c__Bacilli;o__Paenibacillales;f__Paenibacillaceae;g__Paenibacillus	iPHoP-RF	82.7
NC_032777	10429	Viruses;Riboviria;Hubei picorna-like virus 70	d__Bacteria;p__Proteobacteria;c__Alphaproteobacteria;o__Pelagibacterales;f__Pelagibacteraceae;g__Pelagibacter	iPHoP-RF	82.7
NC_033727	11330	Viruses;Riboviria;Xingshan nematode virus 2	d__Bacteria;p__Proteobacteria;c__Alphaproteobacteria;o__Rhodobacterales;f__Rhodobacteraceae;g__LFER01	iPHoP-RF	82.7
NC_034525	3675	Viruses;Riboviria;Orthornavirae;Negarnaviricota;Polyploviricotina;Ellioviricetes;Bunyavirales;Hantaviridae;Mammantavirinae;Orthohantavirus;Cano Delgadito orthohantavirus	d__Bacteria;p__Firmicutes;c__Bacilli;o__Bacillales;f__Bacillaceae;g__Bacillus	iPHoP-RF	82.7
NC_038814	1080	Viruses;Monodnaviria;Shotokuvirae;Cressdnaviricota;Arfiviricetes;Mulpavirales;Nanoviridae;Babuvirus;Cardamom bushy dwarf virus	d__Bacteria;p__Firmicutes;c__Bacilli;o__Bacillales;f__Bacillaceae_G;g__Bacillus_A	iPHoP-RF	82.7
NC_043601	948	Viruses;Riboviria;Orthornavirae;Negarnaviricota;Polyploviricotina;Ellioviricetes;Bunyavirales;Peribunyaviridae;Pacuvirus;Pacui pacuvirus;Pacui virus	d__Bacteria;p__Proteobacteria;c__Gammaproteobacteria;o__Legionellales;f__Legionellaceae;g__Tatlockia	iPHoP-RF	82.7
NC_003266	35994	Viruses;Varidnaviria;Bamfordvirae;Preplasmiviricota;Tectiliviricetes;Rowavirales;Adenoviridae;Mastadenovirus;Human mastadenovirus E	d__Bacteria;p__Actinobacteriota;c__Actinomycetia;o__Mycobacteriales;f__Mycobacteriaceae;g__Corynebacterium	iPHoP-RF	82.5
NC_011920	8222	Viruses;Riboviria;Pararnavirae;Artverviricota;Revtraviricetes;Ortervirales;Caulimoviridae;Ruflodivirus;Rudbeckia flower distortion virus	d__Bacteria;p__Bacteroidota;c__Bacteroidia;o__Flavobacteriales;f__Flavobacteriaceae;g__Flavobacterium	iPHoP-RF	82.5
NC_028814	27608	Viruses;Riboviria;Orthornavirae;Pisuviricota;Pisoniviricetes;Nidovirales;Cornidovirineae;Coronaviridae;Orthocoronavirinae;Alphacoronavirus;Decacovirus;Rhinolophus ferrumequinum alphacoronavirus HuB-2013;BtRf-AlphaCoV/HuB2013	d__Bacteria;p__Firmicutes;c__Bacilli;o__Bacillales_A;f__Planococcaceae;g__Paenisporosarcina	iPHoP-RF	82.5
NC_031338	10056	Viruses;Riboviria;Orthornavirae;Pisuviricota;Pisoniviricetes;Picornavirales;Iflaviridae;Iflavirus;Moku virus	d__Bacteria;p__Firmicutes;c__Bacilli;o__Bacillales_D;f__Amphibacillaceae;g__Virgibacillus	iPHoP-RF	82.5
NC_033112	9435	Viruses;Riboviria;Hubei picorna-like virus 14	d__Bacteria;p__Firmicutes;c__Bacilli;o__Bacillales_A;f__Planococcaceae;g__Lysinibacillus	iPHoP-RF	82.5
NC_033789	1142	Viruses;Riboviria;Orthornavirae;Duplornaviricota;Resentoviricetes;Reovirales;Sedoreoviridae;Orbivirus;Orbivirus SX-2017a	d__Bacteria;p__Firmicutes;c__Bacilli;o__Bacillales_B;f__DSM-18226;g__Neobacillus	iPHoP-RF	82.5
NC_038544	4822	Viruses;Monodnaviria;Shotokuvirae;Cossaviricota;Quintoviricetes;Piccovirales;Parvoviridae;Parvovirinae;Protoparvovirus;Primate protoparvovirus 1	d__Bacteria;p__Patescibacteria;c__ABY1;o__Magasanikbacterales;f__UBA922;g__UBA1557	iPHoP-RF	82.5
NC_039043	3873	Viruses;Monodnaviria;Shotokuvirae;Cossaviricota;Quintoviricetes;Piccovirales;Parvoviridae;Hamaparvovirinae;Penstylhamaparvovirus;Decapod penstylhamaparvovirus 1;Penaeus stylirostris penstyldensovirus 1	d__Bacteria;p__Patescibacteria;c__Paceibacteria;o__UBA9983_A;f__UBA2163;g__OLB19	iPHoP-RF	82.5
NC_040462	6987	Viruses;Riboviria;Pararnavirae;Artverviricota;Revtraviricetes;Ortervirales;Retroviridae;Saesbyeol virus	d__Bacteria;p__Proteobacteria;c__Gammaproteobacteria;o__Enterobacterales;f__Enterobacteriaceae;g__Xenorhabdus	iPHoP-RF	82.5
NC_043308	38757	Viruses;Polydnaviriformidae;Bracoviriform;Bracoviriform facetosae	d__Bacteria;p__Proteobacteria;c__Alphaproteobacteria;o__Pelagibacterales;f__AG-422-B15;g__AG-422-B15	iPHoP-RF	82.5
NC_046955	27102	Viruses;Riboviria;Orthornavirae;Pisuviricota;Pisoniviricetes;Nidovirales;Cornidovirineae;Coronaviridae;Orthocoronavirinae;Shrew coronavirus	d__Bacteria;p__Bacteroidota;c__Bacteroidia;o__Flavobacteriales;f__Flavobacteriaceae;g__Olleya	iPHoP-RF	82.5
NC_055390	7219	Viruses;Riboviria;Orthornavirae;Negarnaviricota;Polyploviricotina;Ellioviricetes;Bunyavirales;Phenuiviridae;Rubodvirus;Apple rubodvirus 1;Apple rubbery wood virus 1	d__Bacteria;p__Proteobacteria;c__Gammaproteobacteria;o__SAR86;f__TMED112;g__TMED112	iPHoP-RF	82.5
NC_055505	12595	Viruses;Riboviria;Orthornavirae;Negarnaviricota;Haploviricotina;Monjiviricetes;Mononegavirales;Rhabdoviridae;Betarhabdovirinae;Cytorhabdovirus;Cytorhabdovirus flaviyerbamate;Yerba mate chlorosis-associated virus	d__Bacteria;p__Firmicutes;c__Bacilli;o__RF39;f__UBA660;g__UMGS2068	iPHoP-RF	82.5
NC_002024	2593	Viruses;Riboviria;Orthornavirae;Kitrinoviricota;Alsuviricetes;Martellivirales;Bromoviridae;Alfamovirus;Alfalfa mosaic virus	d__Bacteria;p__Proteobacteria;c__Gammaproteobacteria;o__Pseudomonadales;f__Porticoccaceae;g__TMED48	iPHoP-RF	82.3
NC_007218	6321	Viruses;Monodnaviria;Shotokuvirae;Cossaviricota;Quintoviricetes;Piccovirales;Parvoviridae;Densovirinae;Hepandensovirus;Penaeus monodon hepandensovirus 1	d__Bacteria;p__Firmicutes;c__Bacilli;o__Bacillales;f__Bacillaceae_G;g__Bacillus_A	iPHoP-RF	82.3
NC_008291	198050	Viruses;Varidnaviria;Bamfordvirae;Nucleocytoviricota;Pokkesviricetes;Chitovirales;Poxviridae;Chordopoxvirinae;Orthopoxvirus;Taterapox virus	d__Bacteria;p__Bacteroidota;c__Bacteroidia;o__Chitinophagales;f__Saprospiraceae;g__UBA1994	iPHoP-RF	82.3
NC_033214	8307	Viruses;Riboviria;Hubei picorna-like virus 10	d__Bacteria;p__Firmicutes;c__Bacilli;o__ML615J-28;f__CAG-313;g__DUOG01	iPHoP-RF	82.3
NC_034567	7299	Viruses;Riboviria;Orthornavirae;Pisuviricota;Stelpaviricetes;Stellavirales;Astroviridae;Avastrovirus;Goose astrovirus	d__Bacteria;p__Patescibacteria;c__Paceibacteria;o__Moranbacterales;f__GWC2-37-73;g__UBA12068	iPHoP-RF	82.3
NC_037056	2892	Viruses;Riboviria;Orthornavirae;Lenarviricota;Howeltoviricetes;Cryppavirales;Mitoviridae;Mitovirus;Erysiphe necator mitovirus 3	d__Bacteria;p__Firmicutes;c__Bacilli;o__Bacillales_H;f__Bacillaceae_D;g__VLXZ01	iPHoP-RF	82.3
NC_038297	20307	Viruses;Riboviria;Orthornavirae;Pisuviricota;Pisoniviricetes;Nidovirales;Mesnidovirineae;Mesoniviridae;Hexponivirinae;Alphamesonivirus;Karsalivirus;Dak Nong virus	d__Bacteria;p__Bacteroidota;c__Bacteroidia;o__Flavobacteriales;f__Flavobacteriaceae;g__Flavivirga	iPHoP-RF	82.3
NC_043446	4281	Viruses;Monodnaviria;Shotokuvirae;Cossaviricota;Quintoviricetes;Piccovirales;Parvoviridae;Parvovirinae;Protoparvovirus;Protoparvovirus Zsana/2013/HUN	d__Bacteria;p__Patescibacteria;c__Microgenomatia;o__UBA1400;f__PJMF01;g__UBA1370	iPHoP-RF	82.3
NC_004105	209771	Viruses;Varidnaviria;Bamfordvirae;Nucleocytoviricota;Pokkesviricetes;Chitovirales;Poxviridae;Chordopoxvirinae;Orthopoxvirus;Ectromelia virus	d__Bacteria;p__Bacteroidota;c__Bacteroidia;o__Chitinophagales;f__Saprospiraceae;g__UBA1994	iPHoP-RF	82
NC_004293	3432	Viruses;Riboviria;Orthornavirae;Negarnaviricota;Polyploviricotina;Ellioviricetes;Bunyavirales;Arenaviridae;Mammarenavirus;Tacaribe mammarenavirus	d__Bacteria;p__Cyanobacteria;c__Cyanobacteriia;o__PCC-6307;f__Cyanobiaceae;g__Synechococcus_C	iPHoP-RF	82
NC_004363	2591	Viruses;Riboviria;Orthornavirae;Kitrinoviricota;Alsuviricetes;Martellivirales;Bromoviridae;Ilarvirus;Prunus necrotic ringspot virus	d__Bacteria;p__Chloroflexota;c__Dehalococcoidia;o__SAR202;f__UBA826;g__UBA11996	iPHoP-RF	82
NC_007524	2259	Viruses;Riboviria;Orthornavirae;Duplornaviricota;Resentoviricetes;Reovirales;Spinareoviridae;Mycoreovirus;Mycoreovirus 3	d__Bacteria;p__Proteobacteria;c__Gammaproteobacteria;o__Pseudomonadales;f__Pseudohongiellaceae;g__	iPHoP-RF	82
NC_008906	3036	Viruses;Polydnaviriformidae;Ichnoviriform;Ichnoviriform fumiferanae	d__Bacteria;p__Firmicutes;c__Bacilli;o__Bacillales;f__Bacillaceae_G;g__Bacillus_A	iPHoP-RF	82
NC_016961	11616	Viruses;Riboviria;Orthornavirae;Kitrinoviricota;Alsuviricetes;Martellivirales;Togaviridae;Alphavirus;Whataroa virus	d__Bacteria;p__Proteobacteria;c__Gammaproteobacteria;o__Pseudomonadales;f__HTCC2089;g__UBA4421	iPHoP-RF	82
NC_023302	1006	Viruses;Monodnaviria;Shotokuvirae;Cressdnaviricota;Arfiviricetes;Mulpavirales;Nanoviridae;Nanovirus;Black medic leaf roll virus	d__Bacteria;p__Firmicutes;c__Bacilli;o__RF39;f__UBA660;g__UBA5348	iPHoP-RF	82
NC_030800	7277	Viruses;Monodnaviria;Shotokuvirae;Cossaviricota;Papovaviricetes;Zurhausenvirales;Papillomaviridae;Bos taurus papillomavirus 20	d__Bacteria;p__Proteobacteria;c__Alphaproteobacteria;o__Rhodobacterales;f__Rhodobacteraceae;g__Tateyamaria	iPHoP-RF	82
NC_032514	11209	Viruses;Riboviria;Wuhan pillworm virus 1	d__Bacteria;p__Proteobacteria;c__Gammaproteobacteria;o__Enterobacterales;f__Vibrionaceae;g__Vibrio	iPHoP-RF	82
NC_033423	208501	Viruses;Varidnaviria;Bamfordvirae;Nucleocytoviricota;Megaviricetes;Pimascovirales;Iridoviridae;Alphairidovirinae;Lymphocystivirus;Lymphocystis disease virus Sa	d__Bacteria;p__Bacteroidota;c__Bacteroidia;o__Flavobacteriales;f__Flavobacteriaceae;g__Algibacter	iPHoP-RF	82
NC_033832	3283	Viruses;Riboviria;Orthornavirae;Negarnaviricota;Polyploviricotina;Ellioviricetes;Bunyavirales;Tospoviridae;Orthotospovirus;Melon severe mosaic orthotospovirus;Melon severe mosaic tospovirus	d__Bacteria;p__Proteobacteria;c__Alphaproteobacteria;o__Rhodobacterales;f__Rhodobacteraceae;g__LFER01	iPHoP-RF	82
NC_036579	142925	Viruses;Duplodnaviria;Heunggongvirae;Peploviricota;Herviviricetes;Herpesvirales;Alloherpesviridae;Ictalurivirus;Ictalurid herpesvirus 2	d__Bacteria;p__Bacteroidota;c__Bacteroidia;o__Bacteroidales;f__Bacteroidaceae;g__Prevotellamassilia	iPHoP-RF	82
NC_038650	1171	Viruses;Riboviria;Orthornavirae;Duplornaviricota;Resentoviricetes;Reovirales;Spinareoviridae;Cypovirus;Choristoneura occidentalis cypovirus 16	d__Bacteria;p__Proteobacteria;c__Gammaproteobacteria;o__Enterobacterales;f__Enterobacteriaceae;g__Photorhabdus	iPHoP-RF	82
NC_038806	2531	Viruses;Monodnaviria;Shotokuvirae;Cressdnaviricota;Repensiviricetes;Geplafuvirales;Geminiviridae;Begomovirus;Tomato golden vein virus	d__Bacteria;p__Proteobacteria;c__Alphaproteobacteria;o__Rhizobiales_B;f__TMED25;g__TMED25	iPHoP-RF	82
NC_043293	722	Viruses;Polydnaviriformidae;Bracoviriform;Bracoviriform glomeratae	d__Bacteria;p__Firmicutes;c__Bacilli;o__Lactobacillales;f__Streptococcaceae;g__Streptococcus	iPHoP-RF	82
NC_055623	986	Viruses;Monodnaviria;Shotokuvirae;Cressdnaviricota;Arfiviricetes;Mulpavirales;Nanoviridae;Nanovirus;Sophora yellow stunt virus	d__Bacteria;p__Bacteroidota;c__Bacteroidia;o__Bacteroidales;f__Marinifilaceae;g__Marinifilum	iPHoP-RF	82
NC_001961	15428	Viruses;Riboviria;Orthornavirae;Pisuviricota;Pisoniviricetes;Nidovirales;Arnidovirineae;Arteriviridae;Porcine reproductive and respiratory syndrome virus	d__Archaea;p__Hadarchaeota;c__Hadarchaeia;o__Hadarchaeales;f__Hadarchaeaceae;g__	iPHoP-RF	81.8
NC_002042	3593	Viruses;Riboviria;Orthornavirae;Kitrinoviricota;Alsuviricetes;Martellivirales;Virgaviridae;Furovirus;Soil-borne wheat mosaic virus	d__Bacteria;p__Proteobacteria;c__Gammaproteobacteria;o__Enterobacterales;f__Vibrionaceae;g__Vibrio	iPHoP-RF	81.8
NC_004202	1101	Viruses;Riboviria;Orthornavirae;Duplornaviricota;Resentoviricetes;Reovirales;Sedoreoviridae;Seadornavirus;Banna virus strain JKT-6423	d__Bacteria;p__Firmicutes;c__Bacilli;o__Lactobacillales;f__Lactobacillaceae;g__Limosilactobacillus	iPHoP-RF	81.8
NC_007364	865	Viruses;Riboviria;Orthornavirae;Negarnaviricota;Polyploviricotina;Insthoviricetes;Articulavirales;Orthomyxoviridae;Alphainfluenzavirus;Influenza A virus (A/goose/Guangdong/1/1996(H5N1))	d__Archaea;p__Thermoplasmatota;c__E2;o__UBA202;f__DSCA01;g__	iPHoP-RF	81.8
NC_008174	2833	Viruses;Riboviria;Orthornavirae;Duplornaviricota;Resentoviricetes;Reovirales;Sedoreoviridae;Mimoreovirus;Micromonas pusilla reovirus	d__Bacteria;p__Proteobacteria;c__Gammaproteobacteria;o__Enterobacterales;f__Aeromonadaceae;g__Tolumonas	iPHoP-RF	81.8
NC_016996	26223	Viruses;Riboviria;Orthornavirae;Pisuviricota;Pisoniviricetes;Nidovirales;Cornidovirineae;Coronaviridae;Orthocoronavirinae;Deltacoronavirus;Buldecovirus;Common moorhen coronavirus HKU21	d__Bacteria;p__Firmicutes;c__Bacilli;o__Lactobacillales;f__Lactobacillaceae;g__Leuconostoc	iPHoP-RF	81.8
NC_022623	1179	Viruses;Riboviria;Orthornavirae;Duplornaviricota;Resentoviricetes;Reovirales;Sedoreoviridae;Orbivirus;Mobuck virus	d__Bacteria;p__Proteobacteria;c__Gammaproteobacteria;o__Enterobacterales;f__Pasteurellaceae;g__Aggregatibacter	iPHoP-RF	81.8
NC_027213	214699	Viruses;Varidnaviria;Bamfordvirae;Nucleocytoviricota;Pokkesviricetes;Chitovirales;Poxviridae;Chordopoxvirinae;Orthopoxvirus;Raccoonpox virus	d__Bacteria;p__Proteobacteria;c__Gammaproteobacteria;o__GCA-002705445;f__GCA-002716945;g__GCA-2698665	iPHoP-RF	81.8
NC_028811	27935	Viruses;Riboviria;Orthornavirae;Pisuviricota;Pisoniviricetes;Nidovirales;Cornidovirineae;Coronaviridae;Orthocoronavirinae;Alphacoronavirus;Myotacovirus;Myotis ricketti alphacoronavirus Sax-2011;BtMr-AlphaCoV/SAX2011	d__Bacteria;p__Proteobacteria;c__Gammaproteobacteria;o__Methylococcales;f__Cycloclasticaceae;g__Cycloclasticus	iPHoP-RF	81.8
NC_032274	1760	Viruses;Riboviria;Orthornavirae;Negarnaviricota;Haploviricotina;Chunqiuviricetes;Muvirales;Qinviridae;Yingvirus;Yingvirus beihaiense;Beihai sesarmid crab virus 4	d__Bacteria;p__Patescibacteria;c__Paceibacteria;o__Moranbacterales;f__GWC2-37-73;g__UBA12068	iPHoP-RF	81.8
NC_032506	3425	Viruses;Riboviria;Wuhan heteroptera virus 3	d__Bacteria;p__Firmicutes;c__Bacilli;o__Staphylococcales;f__Staphylococcaceae;g__Staphylococcus	iPHoP-RF	81.8
NC_035181	5144	Viruses;Monodnaviria;Shotokuvirae;Cossaviricota;Papovaviricetes;Sepolyvirales;Polyomaviridae;Deltapolyomavirus;Deltapolyomavirus ailuropodae;Giant panda polyomavirus	d__Archaea;p__Methanobacteriota;c__Thermococci;o__Thermococcales;f__Thermococcaceae;g__Thermococcus_A	iPHoP-RF	81.8
NC_038333	29474	Viruses;Varidnaviria;Bamfordvirae;Preplasmiviricota;Tectiliviricetes;Rowavirales;Adenoviridae;Mastadenovirus;Bottlenose dolphin adenovirus 1	d__Bacteria;p__Bacteroidota;c__Bacteroidia;o__Flavobacteriales;f__Flavobacteriaceae;g__	iPHoP-RF	81.8
NC_038995	7333	Viruses;Riboviria;Pararnavirae;Artverviricota;Revtraviricetes;Ortervirales;Caulimoviridae;Badnavirus;Dioscorea bacilliform TR virus	d__Bacteria;p__Proteobacteria;c__Alphaproteobacteria;o__Rhizobiales;f__Stappiaceae;g__Pseudovibrio	iPHoP-RF	81.8
NC_040745	971	Viruses;Monodnaviria;Shotokuvirae;Cressdnaviricota;Arfiviricetes;Mulpavirales;Nanoviridae;Nanovirus;Cow vetch latent virus	d__Bacteria;p__Firmicutes;c__Bacilli;o__Izemoplasmatales;f__Izemoplasmataceae;g__Izemoplasma_B	iPHoP-RF	81.8
NC_055231	213743	Viruses;Varidnaviria;Bamfordvirae;Nucleocytoviricota;Pokkesviricetes;Chitovirales;Poxviridae;Chordopoxvirinae;Orthopoxvirus;Abatino macacapox virus;Orthopoxvirus Abatino	d__Bacteria;p__Bacteroidota;c__Bacteroidia;o__Chitinophagales;f__Saprospiraceae;g__UBA1994	iPHoP-RF	81.8
NC_007147	9611	Viruses;Riboviria;Orthornavirae;Pisuviricota;Stelpaviricetes;Patatavirales;Potyviridae;Potyvirus;Pennisetum mosaic virus	d__Bacteria;p__Firmicutes;c__Bacilli;o__Bacillales_B;f__DSM-18226;g__Robertmurraya	iPHoP-RF	81.6
NC_007162	1819	Viruses;Riboviria;Orthornavirae;Duplornaviricota;Resentoviricetes;Reovirales;Spinareoviridae;Fijivirus;Fiji disease virus	d__Bacteria;p__Firmicutes;c__Bacilli;o__Lactobacillales;f__Lactobacillaceae;g__Paucilactobacillus	iPHoP-RF	81.6
NC_011547	26487	Viruses;Riboviria;Orthornavirae;Pisuviricota;Pisoniviricetes;Nidovirales;Cornidovirineae;Coronaviridae;Orthocoronavirinae;Deltacoronavirus;Buldecovirus;Bulbul coronavirus HKU11-934	d__Bacteria;p__Proteobacteria;c__Gammaproteobacteria;o__Enterobacterales;f__Alteromonadaceae;g__Aliiglaciecola	iPHoP-RF	81.6
NC_014088	2897	Viruses;Anelloviridae;Betatorquevirus;Torque teno mini virus 3	d__Bacteria;p__Patescibacteria;c__Microgenomatia;o__UBA12405;f__UBA12405;g__B61-G2	iPHoP-RF	81.6
NC_021635	1314	Viruses;Riboviria;Orthornavirae;Duplornaviricota;Resentoviricetes;Reovirales;Sedoreoviridae;Rotavirus;Rotavirus F chicken/03V0568/DEU/2003	d__Bacteria;p__Bacteroidota;c__Bacteroidia;o__Cytophagales;f__Cytophagaceae;g__Cytophaga	iPHoP-RF	81.6
NC_030244	2611	Viruses;Riboviria;Orthornavirae;Birnaviridae;Aquabirnavirus;Victorian trout aquabirnavirus	d__Archaea;p__Thermoproteota;c__Bathyarchaeia;o__B26-1;f__BA1;g__	iPHoP-RF	81.6
NC_038406	1760	Viruses;Monodnaviria;Shotokuvirae;Cressdnaviricota;Arfiviricetes;Cirlivirales;Circoviridae;Cyclovirus;Cyclovirus NGchicken8/NGA/2009	d__Bacteria;p__Bacteroidota;c__Bacteroidia;o__Bacteroidales;f__Muribaculaceae;g__Sodaliphilus	iPHoP-RF	81.6
NC_038737	850	Viruses;Riboviria;Orthornavirae;Negarnaviricota;Polyploviricotina;Ellioviricetes;Bunyavirales;Peribunyaviridae;Orthobunyavirus;Guama virus	d__Bacteria;p__Proteobacteria;c__Alphaproteobacteria;o__Acetobacterales;f__Acetobacteraceae;g__Acetobacter	iPHoP-RF	81.6
NC_040330	2222	Viruses;Monodnaviria;Shotokuvirae;Cressdnaviricota;Repensiviricetes;Geplafuvirales;Genomoviridae;Gemycircularvirus;Gemycircularvirus termi1;Termite associated circular virus 2	d__Bacteria;p__Patescibacteria;c__Microgenomatia;o__UBA1400;f__MFAQ01;g__CAIQPO01	iPHoP-RF	81.6
NC_044938	198157	Viruses;Varidnaviria;Bamfordvirae;Nucleocytoviricota;Megaviricetes;Pimascovirales;Ascoviridae;Ascovirus;Heliothis virescens ascovirus 3f	d__Bacteria;p__Proteobacteria;c__Gammaproteobacteria;o__Pseudomonadales;f__HTCC2089;g__Bin55	iPHoP-RF	81.6
NC_003755	8970	Viruses;Riboviria;Orthornavirae;Negarnaviricota;Polyploviricotina;Ellioviricetes;Bunyavirales;Phenuiviridae;Tenuivirus;Rice stripe tenuivirus	d__Bacteria;p__Proteobacteria;c__Gammaproteobacteria;o__SAR86;f__SAR86;g__GCA-2707915	iPHoP-RF	81.4
NC_005991	1967	Viruses;Riboviria;Orthornavirae;Duplornaviricota;Resentoviricetes;Reovirales;Sedoreoviridae;Orbivirus;Palyam virus	d__Bacteria;p__Proteobacteria;c__Gammaproteobacteria;o__Pseudomonadales;f__Porticoccaceae;g__AAA300-D14	iPHoP-RF	81.4
NC_013100	984	Viruses;Monodnaviria;Shotokuvirae;Cressdnaviricota;Arfiviricetes;Mulpavirales;Nanoviridae;Nanovirus;Faba bean necrotic stunt virus	d__Bacteria;p__Proteobacteria;c__Alphaproteobacteria;o__Rs-D84;f__Rs-D84;g__	iPHoP-RF	81.4
NC_026764	3774	Viruses;Anelloviridae;Alphatorquevirus;Simian torque teno virus 33	d__Bacteria;p__Desulfobacterota_F;c__Desulfuromonadia;o__Geobacterales;f__Geobacteraceae;g__Geomonas	iPHoP-RF	81.4
NC_034405	1731	Viruses;Riboviria;Orthornavirae;Negarnaviricota;Polyploviricotina;Ellioviricetes;Bunyavirales;Hantaviridae;Mammantavirinae;Orthohantavirus;Bowe virus	d__Bacteria;p__Cyanobacteria;c__Cyanobacteriia;o__PCC-6307;f__Cyanobiaceae;g__Prochlorococcus_B	iPHoP-RF	81.4
NC_055462	15850	Viruses;Riboviria;Orthornavirae;Kitrinoviricota;Alsuviricetes;Martellivirales;Endornaviridae;Alphaendornavirus;Rhizoctonia solani alphaendornavirus 2;Rhizoctonia solani endornavirus 2	d__Bacteria;p__Bacteroidota;c__Bacteroidia;o__Flavobacteriales;f__UA16;g__UBA974	iPHoP-RF	81.4
NC_003642	989	Viruses;Monodnaviria;Shotokuvirae;Cressdnaviricota;Arfiviricetes;Mulpavirales;Nanoviridae;Nanovirus;Milk vetch dwarf virus	d__Bacteria;p__Firmicutes;c__Bacilli;o__Staphylococcales;f__Staphylococcaceae;g__Macrococcus_B	iPHoP-RF	81.2
NC_014068	2910	Viruses;Anelloviridae;Betatorquevirus;Torque teno mini virus 8	d__Bacteria;p__Bacteroidota;c__Bacteroidia;o__Flavobacteriales;f__Flavobacteriaceae;g__Tamlana_A	iPHoP-RF	81.2
NC_016924	185139	Viruses;Varidnaviria;Bamfordvirae;Nucleocytoviricota;Pokkesviricetes;Chitovirales;Poxviridae;Chordopoxvirinae;Oryzopoxvirus;Cotia virus SPAn232	d__Bacteria;p__Bacteroidota;c__Bacteroidia;o__Flavobacteriales;f__Weeksellaceae;g__Chryseobacterium	iPHoP-RF	81.2
NC_019855	5333	Viruses;Monodnaviria;Shotokuvirae;Cossaviricota;Papovaviricetes;Sepolyvirales;Polyomaviridae;Alphapolyomavirus;Alphapolyomavirus quartipanos	d__Archaea;p__Halobacteriota;c__Methanosarcinia;o__Methanosarcinales;f__Methanosarcinaceae;g__Methanosarcina	iPHoP-RF	81.2
NC_022641	1653	Viruses;Riboviria;Orthornavirae;Duplornaviricota;Resentoviricetes;Reovirales;Sedoreoviridae;Orbivirus;Changuinola virus	d__Bacteria;p__Bacteroidota;c__Bacteroidia;o__Bacteroidales;f__Tannerellaceae;g__Parabacteroides	iPHoP-RF	81.2
NC_029917	3950	Viruses;Riboviria;Orthornavirae;Duplornaviricota;Resentoviricetes;Reovirales;Spinareoviridae;Orthoreovirus;Mahlapitsi orthoreovirus	d__Bacteria;p__Proteobacteria;c__Gammaproteobacteria;o__Enterobacterales;f__Enterobacteriaceae;g__Citrobacter	iPHoP-RF	81.2
NC_030843	8946	Viruses;Riboviria;Orthornavirae;Pisuviricota;Pisoniviricetes;Picornavirales;Picornaviridae;Washington bat picornavirus	d__Bacteria;p__Bacteroidota;c__Bacteroidia;o__Flavobacteriales;f__Crocinitomicaceae;g__	iPHoP-RF	81.2
NC_032909	7594	Viruses;Riboviria;Hubei hepe-like virus 1	d__Bacteria;p__Patescibacteria;c__Paceibacteria;o__UBA9983_A;f__UBA11359_A;g__UBA10002	iPHoP-RF	81.2
NC_033113	5804	Viruses;Riboviria;Hubei yanvirus-like virus 1	d__Bacteria;p__Planctomycetota;c__Phycisphaerae;o__Phycisphaerales;f__SM1A02;g__UBA8653	iPHoP-RF	81.2
NC_034214	8014	Viruses;Riboviria;Orthornavirae;Pisuviricota;Pisoniviricetes;Picornavirales;Secoviridae;Comovirinae;Nepovirus;Peach rosette mosaic virus	d__Bacteria;p__Chlamydiota;c__Chlamydiia;o__Chlamydiales;f__Parachlamydiaceae;g__JABDGJ01	iPHoP-RF	81.2
NC_034395	3641	Viruses;Riboviria;Orthornavirae;Negarnaviricota;Polyploviricotina;Ellioviricetes;Bunyavirales;Hantaviridae;Mammantavirinae;Orthohantavirus;Bruges virus	d__Archaea;p__Halobacteriota;c__Methanosarcinia;o__Methanosarcinales;f__Methanosarcinaceae;g__Methanomethylovorans	iPHoP-RF	81.2
NC_038346	2871	Viruses;Anelloviridae;Betatorquevirus;Torque teno mini virus 11	d__Bacteria;p__Bacteroidota;c__Bacteroidia;o__Flavobacteriales;f__Flavobacteriaceae;g__Flavobacterium	iPHoP-RF	81.2
NC_038808	1097	Viruses;Monodnaviria;Shotokuvirae;Cressdnaviricota;Arfiviricetes;Mulpavirales;Nanoviridae;Babuvirus;Cardamom bushy dwarf virus	d__Bacteria;p__Firmicutes_A;c__Clostridia;o__Lachnospirales;f__Lachnospiraceae;g__Herbinix	iPHoP-RF	81.2
NC_044949	186528	Viruses;Varidnaviria;Bamfordvirae;Nucleocytoviricota;Pokkesviricetes;Asfuvirales;Asfarviridae;Asfivirus;African swine fever virus	d__Bacteria;p__Bacteroidota;c__Bacteroidia;o__Flavobacteriales;f__Flavobacteriaceae;g__Flavivirga	iPHoP-RF	81.2
NC_055567	14028	Viruses;Riboviria;Orthornavirae;Negarnaviricota;Haploviricotina;Monjiviricetes;Mononegavirales;Rhabdoviridae;Betarhabdovirinae;Cytorhabdovirus;Cytorhabdovirus fragariae	d__Archaea;p__Asgardarchaeota;c__Thorarchaeia;o__Thorarchaeales;f__Thorarchaeaceae;g__B65-G9	iPHoP-RF	81.2
NC_003008	3921	Viruses;Riboviria;Orthornavirae;Duplornaviricota;Resentoviricetes;Reovirales;Spinareoviridae;Cypovirus;Cypovirus 14	d__Bacteria;p__Proteobacteria;c__Gammaproteobacteria;o__Enterobacterales;f__Vibrionaceae;g__Vibrio	iPHoP-RF	81
NC_004207	1054	Viruses;Riboviria;Orthornavirae;Duplornaviricota;Resentoviricetes;Reovirales;Sedoreoviridae;Seadornavirus;Kadipiro virus	d__Bacteria;p__Proteobacteria;c__Gammaproteobacteria;o__Enterobacterales;f__Vibrionaceae;g__Vibrio	iPHoP-RF	81
NC_004763	5270	Viruses;Monodnaviria;Shotokuvirae;Cossaviricota;Papovaviricetes;Sepolyvirales;Polyomaviridae;African green monkey polyomavirus	d__Bacteria;p__Proteobacteria;c__Alphaproteobacteria;o__Rhodobacterales;f__Rhodobacteraceae;g__CACIJG01	iPHoP-RF	81
NC_006579	14885	Viruses;Riboviria;Orthornavirae;Negarnaviricota;Haploviricotina;Monjiviricetes;Mononegavirales;Pneumoviridae;Orthopneumovirus;Pneumonia virus of mice J3666	d__Bacteria;p__Bacteroidota;c__Bacteroidia;o__Bacteroidales;f__WCHB1-69;g__F23-D06	iPHoP-RF	81
NC_010761	7088	Viruses;Riboviria;Orthornavirae;Negarnaviricota;Polyploviricotina;Ellioviricetes;Bunyavirales;Arenaviridae;Mammarenavirus;Parana virus	d__Bacteria;p__Proteobacteria;c__Gammaproteobacteria;o__PS1;f__Thioglobaceae;g__Thioglobus	iPHoP-RF	81
NC_013920	7148	Viruses;Riboviria;Orthornavirae;Kitrinoviricota;Alsuviricetes;Tymovirales;Tymoviridae;Marafivirus;Olive latent virus 3	d__Bacteria;p__Verrucomicrobiota;c__Verrucomicrobiae;o__Verrucomicrobiales;f__Akkermansiaceae;g__SW10	iPHoP-RF	81
NC_020487	36838	Viruses;Varidnaviria;Bamfordvirae;Preplasmiviricota;Tectiliviricetes;Rowavirales;Adenoviridae;Mastadenovirus;Titi monkey adenovirus ECC-2011	d__Bacteria;p__Proteobacteria;c__Alphaproteobacteria;o__Rhodobacterales;f__Rhodobacteraceae;g__Lentibacter	iPHoP-RF	81
NC_025796	2414	Viruses;Riboviria;Orthornavirae;Negarnaviricota;Polyploviricotina;Insthoviricetes;Articulavirales;Orthomyxoviridae;Quaranjavirus;Quaranjavirus wellfleetense;Wellfleet Bay virus	d__Bacteria;p__Verrucomicrobiota;c__Verrucomicrobiae;o__Verrucomicrobiales;f__DEV007;g__EC70	iPHoP-RF	81
NC_027430	2218	Viruses;Anelloviridae;Gyrovirus;Gyrovirus fulgla1;Gyrovirus GyV8	d__Bacteria;p__Proteobacteria;c__Alphaproteobacteria;o__Acetobacterales;f__Acetobacteraceae;g__Acetobacter	iPHoP-RF	81
NC_029932	1719	Viruses;Riboviria;Orthornavirae;Negarnaviricota;Polyploviricotina;Ellioviricetes;Bunyavirales;Nairoviridae;Orthonairovirus;Kasokero virus	d__Bacteria;p__Firmicutes;c__Bacilli;o__Lactobacillales;f__Streptococcaceae;g__Streptococcus	iPHoP-RF	81
NC_032258	3695	Viruses;Riboviria;Hubei lepidoptera virus 3	d__Bacteria;p__Spirochaetota;c__Spirochaetia;o__Sphaerochaetales;f__Sphaerochaetaceae;g__SABI01	iPHoP-RF	81
NC_035072	29812	Viruses;Varidnaviria;Bamfordvirae;Preplasmiviricota;Tectiliviricetes;Rowavirales;Adenoviridae;Mastadenovirus;Bat mastadenovirus WIV18	d__Bacteria;p__Bacteroidota;c__Bacteroidia;o__Flavobacteriales;f__Flavobacteriaceae;g__MS024-2A	iPHoP-RF	81
NC_043628	965	Viruses;Riboviria;Orthornavirae;Negarnaviricota;Polyploviricotina;Ellioviricetes;Bunyavirales;Peribunyaviridae;Orthobunyavirus;Keystone orthobunyavirus;Keystone virus	d__Bacteria;p__Bacteroidota;c__Bacteroidia;o__Cytophagales;f__Cyclobacteriaceae;g__Algoriphagus	iPHoP-RF	81
NC_044944	193886	Viruses;Varidnaviria;Bamfordvirae;Nucleocytoviricota;Pokkesviricetes;Asfuvirales;Asfarviridae;Asfivirus;African swine fever virus	d__Bacteria;p__Bacteroidota;c__Bacteroidia;o__Flavobacteriales;f__Flavobacteriaceae;g__Confluentibacter	iPHoP-RF	81
NC_055306	4365	Viruses;Riboviria;Orthornavirae;Negarnaviricota;Polyploviricotina;Ellioviricetes;Bunyavirales;Phenuiviridae;Phlebovirus;Itaituba phlebovirus;Itaituba virus	d__Archaea;p__Thermoproteota;c__Nitrososphaeria;o__Nitrososphaerales;f__Nitrososphaeraceae;g__Nitrososphaera	iPHoP-RF	81
NC_055652	4793	Viruses;Riboviria;Orthornavirae;Kitrinoviricota;Alsuviricetes;Martellivirales;Kitaviridae;Cilevirus;Passion fruit green spot virus	d__Bacteria;p__Proteobacteria;c__Gammaproteobacteria;o__Enterobacterales;f__Vibrionaceae;g__Vibrio	iPHoP-RF	81
NC_003013	1250	Viruses;Riboviria;Orthornavirae;Duplornaviricota;Resentoviricetes;Reovirales;Spinareoviridae;Cypovirus;Cypovirus 14	d__Bacteria;p__Proteobacteria;c__Gammaproteobacteria;o__Enterobacterales;f__Alteromonadaceae;g__Paraglaciecola	iPHoP-RF	80.7
NC_003443	15646	Viruses;Riboviria;Orthornavirae;Negarnaviricota;Haploviricotina;Monjiviricetes;Mononegavirales;Paramyxoviridae;Rubulavirinae;Orthorubulavirus;Human orthorubulavirus 2	d__Bacteria;p__Cyanobacteria;c__Cyanobacteriia;o__PCC-6307;f__Cyanobiaceae;g__AG-409-B05	iPHoP-RF	80.7
NC_004212	3035	Viruses;Riboviria;Orthornavirae;Duplornaviricota;Resentoviricetes;Reovirales;Sedoreoviridae;Seadornavirus;Kadipiro virus	d__Bacteria;p__Proteobacteria;c__Gammaproteobacteria;o__Enterobacterales;f__Vibrionaceae;g__Vibrio	iPHoP-RF	80.7
NC_008879	2590	Viruses;Polydnaviriformidae;Ichnoviriform;Ichnoviriform fumiferanae	d__Bacteria;p__Firmicutes;c__Bacilli;o__Bacillales_A;f__Planococcaceae;g__Psychrobacillus	iPHoP-RF	80.7
NC_012485	7346	Viruses;Monodnaviria;Shotokuvirae;Cossaviricota;Papovaviricetes;Zurhausenvirales;Papillomaviridae;Firstpapillomavirinae;Gammapapillomavirus;Human papillomavirus 109	d__Bacteria;p__Bacteroidota;c__Bacteroidia;o__Flavobacteriales;f__Flavobacteriaceae;g__Psychroserpens	iPHoP-RF	80.7
NC_014244	1203	Viruses;Riboviria;Orthornavirae;Duplornaviricota;Resentoviricetes;Reovirales;Spinareoviridae;Orthoreovirus;Broome virus	d__Bacteria;p__Proteobacteria;c__Gammaproteobacteria;o__Enterobacterales;f__Alteromonadaceae;g__Pseudoalteromonas	iPHoP-RF	80.7
NC_015325	7584	Viruses;Monodnaviria;Shotokuvirae;Cossaviricota;Papovaviricetes;Zurhausenvirales;Papillomaviridae;Firstpapillomavirinae;Dyonupapillomavirus;Zalophus californianus papillomavirus 1	d__Bacteria;p__Patescibacteria;c__Paceibacteria;o__UBA9983_A;f__UBA2163;g__OLB19	iPHoP-RF	80.7
NC_028400	3135	Viruses;Riboviria;Wuhan cricket virus	d__Bacteria;p__Actinobacteriota;c__Acidimicrobiia;o__Acidimicrobiales;f__UBA8592;g__MedAcidi-G2A	iPHoP-RF	80.7
NC_032766	9555	Viruses;Riboviria;Hubei orthoptera virus 1	d__Bacteria;p__Proteobacteria;c__Alphaproteobacteria;o__Rhodobacterales;f__Rhodobacteraceae;g__CACIIZ01	iPHoP-RF	80.7
NC_032774	8860	Viruses;Riboviria;Hubei diptera virus 1	d__Bacteria;p__Proteobacteria;c__Alphaproteobacteria;o__Rhodobacterales;f__Rhodobacteraceae;g__MED-G52	iPHoP-RF	80.7
NC_033114	5394	Viruses;Riboviria;Hubei permutotetra-like virus 6	d__Archaea;p__Methanobacteriota;c__Thermococci;o__Thermococcales;f__Thermococcaceae;g__Pyrococcus	iPHoP-RF	80.7
NC_036636	12063	Viruses;Riboviria;Orthornavirae;Negarnaviricota;Polyploviricotina;Ellioviricetes;Bunyavirales;Nairoviridae;Orthonairovirus;Kasokero virus	d__Bacteria;p__Proteobacteria;c__Gammaproteobacteria;o__SAR86;f__SAR86;g__GCA-2707915	iPHoP-RF	80.7
NC_038291	15411	Viruses;Riboviria;Orthornavirae;Pisuviricota;Pisoniviricetes;Nidovirales;Arnidovirineae;Arteriviridae;Variarterivirinae;Betaarterivirus;Ampobartevirus;Betaarterivirus suid 2;Porcine reproductive and respiratory syndrome virus 2	d__Archaea;p__Hadarchaeota;c__Hadarchaeia;o__Hadarchaeales;f__Hadarchaeaceae;g__	iPHoP-RF	80.7
NC_043047	1176	Viruses;Riboviria;Orthornavirae;Negarnaviricota;Polyploviricotina;Ellioviricetes;Bunyavirales;Phenuiviridae;Goukovirus;Cumuto virus	d__Bacteria;p__Cyanobacteria;c__Cyanobacteriia;o__PCC-6307;f__Cyanobiaceae;g__AG-363-K07	iPHoP-RF	80.7
NC_043274	330	Viruses;Polydnaviriformidae;Bracoviriform;Bracoviriform inaniti	d__Bacteria;p__Bacteroidota;c__Bacteroidia;o__Flavobacteriales;f__Flavobacteriaceae;g__Flavobacterium	iPHoP-RF	80.7
NC_043328	13134	Viruses;Polydnaviriformidae;Bracoviriform;Bracoviriform facetosae	d__Bacteria;p__Firmicutes;c__Bacilli;o__Lactobacillales;f__Streptococcaceae;g__Lactococcus	iPHoP-RF	80.7
NC_043557	838	Viruses;Riboviria;Orthornavirae;Negarnaviricota;Polyploviricotina;Ellioviricetes;Bunyavirales;Peribunyaviridae;Orthobunyavirus;Sango orthobunyavirus;Sango virus	d__Bacteria;p__Bacteroidota;c__Bacteroidia;o__Flavobacteriales;f__Flavobacteriaceae;g__Muricauda	iPHoP-RF	80.7
NC_003764	1397	Viruses;Riboviria;Orthornavirae;Duplornaviricota;Resentoviricetes;Reovirales;Sedoreoviridae;Phytoreovirus;Rice dwarf virus	d__Bacteria;p__Proteobacteria;c__Alphaproteobacteria;o__UBA7887;f__UBA7887;g__MarineAlpha9-Bin7	iPHoP-RF	80.5
NC_003819	988	Viruses;Monodnaviria;Shotokuvirae;Cressdnaviricota;Arfiviricetes;Mulpavirales;Nanoviridae;Nanovirus;Subterranean clover stunt virus	d__Bacteria;p__Firmicutes;c__Bacilli;o__Lactobacillales;f__Lactobacillaceae;g__Limosilactobacillus	iPHoP-RF	80.5
NC_004047	9612	Viruses;Riboviria;Orthornavirae;Pisuviricota;Stelpaviricetes;Patatavirales;Potyviridae;Potyvirus;Bean common mosaic necrosis virus	d__Bacteria;p__Patescibacteria;c__Paceibacteria;o__UBA9983_A;f__UBA2163;g__UBA2100	iPHoP-RF	80.5
NC_007736	3740	Viruses;Riboviria;Orthornavirae;Duplornaviricota;Resentoviricetes;Reovirales;Sedoreoviridae;Seadornavirus;Liao ning virus	d__Bacteria;p__Proteobacteria;c__Gammaproteobacteria;o__Enterobacterales;f__Vibrionaceae;g__Vibrio	iPHoP-RF	80.5
NC_014357	6085	Viruses;Monodnaviria;Shotokuvirae;Cossaviricota;Quintoviricetes;Piccovirales;Parvoviridae;Hamaparvovirinae;Hepanhamaparvovirus;Decapod hepanhamaparvovirus 1;Fenneropenaeus chinensis hepandensovirus	d__Bacteria;p__Firmicutes;c__Bacilli;o__Bacillales;f__Bacillaceae_G;g__Bacillus_A	iPHoP-RF	80.5
NC_014712	1900	Viruses;Riboviria;Orthornavirae;Duplornaviricota;Resentoviricetes;Reovirales;Spinareoviridae;Fijivirus;Southern rice black-streaked dwarf virus	d__Bacteria;p__Bacteroidota;c__Bacteroidia;o__Flavobacteriales;f__Flavobacteriaceae;g__Flavobacterium	iPHoP-RF	80.5
NC_016447	219474	Viruses;Duplodnaviria;Heunggongvirae;Peploviricota;Herviviricetes;Herpesvirales;Herpesviridae;Betaherpesvirinae;Cytomegalovirus;Aotine betaherpesvirus 1	d__Bacteria;p__Actinobacteriota;c__Actinomycetia;o__Mycobacteriales;f__Mycobacteriaceae;g__Corynebacterium	iPHoP-RF	80.5
NC_018466	4330	Viruses;Riboviria;Orthornavirae;Negarnaviricota;Polyploviricotina;Ellioviricetes;Bunyavirales;Peribunyaviridae;Orthobunyavirus;Schmallenberg orthobunyavirus;Sathuperi orthobunyavirus	d__Bacteria;p__Proteobacteria;c__Alphaproteobacteria;o__Rickettsiales;f__Anaplasmataceae;g__Ehrlichia	iPHoP-RF	80.5
NC_024768	9564	Viruses;Riboviria;Orthornavirae;Pisuviricota;Pisoniviricetes;Picornavirales;Picornaviridae;Chicken picornavirus 4	d__Bacteria;p__Cyanobacteria;c__Cyanobacteriia;o__PCC-6307;f__Cyanobiaceae;g__Synechococcus_C	iPHoP-RF	80.5
NC_033131	9166	Viruses;Riboviria;Wenzhou picorna-like virus 5	d__Bacteria;p__Bacteroidota;c__Bacteroidia;o__Flavobacteriales;f__Weeksellaceae;g__Chryseobacterium	iPHoP-RF	80.5
NC_034545	10941	Viruses;Riboviria;Orthornavirae;Negarnaviricota;Haploviricotina;Monjiviricetes;Mononegavirales;Rhabdoviridae;Alpharhabdovirinae;Ledantevirus;Mount Elgon bat virus	d__Bacteria;p__Proteobacteria;c__Gammaproteobacteria;o__SAR86;f__D2472;g__D2472	iPHoP-RF	80.5
NC_038622	1165	Viruses;Riboviria;Orthornavirae;Duplornaviricota;Resentoviricetes;Reovirales;Sedoreoviridae;Orbivirus;Warrego virus	d__Bacteria;p__Firmicutes;c__Bacilli;o__Bacillales_D;f__Amphibacillaceae;g__Oceanobacillus	iPHoP-RF	80.5
NC_039048	4822	Viruses;Monodnaviria;Shotokuvirae;Cossaviricota;Quintoviricetes;Piccovirales;Parvoviridae;Parvovirinae;Bocaparvovirus;Miniopterus schreibersii bat bocavirus	d__Bacteria;p__Proteobacteria;c__Gammaproteobacteria;o__Pseudomonadales;f__Halieaceae;g__Luminiphilus	iPHoP-RF	80.5
NC_040447	3316	Viruses;Riboviria;Orthornavirae;Duplornaviricota;Resentoviricetes;Reovirales;Spinareoviridae;Cypovirus;Daphnis nerii cypovirus	d__Bacteria;p__Firmicutes;c__Bacilli;o__Staphylococcales;f__Staphylococcaceae;g__Staphylococcus	iPHoP-RF	80.5
NC_043548	4461	Viruses;Riboviria;Orthornavirae;Negarnaviricota;Polyploviricotina;Ellioviricetes;Bunyavirales;Peribunyaviridae;Orthobunyavirus;Tensaw orthobunyavirus;Tensaw virus	d__Bacteria;p__Proteobacteria;c__Alphaproteobacteria;o__Rickettsiales;f__Anaplasmataceae;g__Ehrlichia	iPHoP-RF	80.5
NC_043623	4469	Viruses;Riboviria;Orthornavirae;Negarnaviricota;Polyploviricotina;Ellioviricetes;Bunyavirales;Peribunyaviridae;Orthobunyavirus;Bellavista orthobunyavirus;Bellavista virus	d__Bacteria;p__Firmicutes;c__Bacilli;o__Bacillales_D;f__Amphibacillaceae;g__Gracilibacillus	iPHoP-RF	80.5
NC_055245	1908	Viruses;Riboviria;Orthornavirae;Duplornaviricota;Resentoviricetes;Reovirales;Spinareoviridae;Coltivirus;Kundal coltivirus;Kundal virus	d__Bacteria;p__Bacteroidota;c__Bacteroidia;o__Bacteroidales;f__Dysgonomonadaceae;g__UBA5287	iPHoP-RF	80.5
NC_003436	28033	Viruses;Riboviria;Orthornavirae;Pisuviricota;Pisoniviricetes;Nidovirales;Cornidovirineae;Coronaviridae;Orthocoronavirinae;Alphacoronavirus;Pedacovirus;Porcine epidemic diarrhea virus	d__Bacteria;p__Proteobacteria;c__Gammaproteobacteria;o__Pseudomonadales;f__Marinomonadaceae;g__Marinomonas	iPHoP-RF	80.4
NC_003730	2193	Viruses;Riboviria;Orthornavirae;Duplornaviricota;Resentoviricetes;Reovirales;Spinareoviridae;Fijivirus;Rice black streaked dwarf virus	d__Bacteria;p__Cyanobacteria;c__Cyanobacteriia;o__PCC-6307;f__Cyanobiaceae;g__Prochlorococcus_B	iPHoP-RF	80.4
NC_004500	7461	Viruses;Monodnaviria;Shotokuvirae;Cossaviricota;Papovaviricetes;Zurhausenvirales;Papillomaviridae;Firstpapillomavirinae;Betapapillomavirus;Human papillomavirus type 92	d__Bacteria;p__Proteobacteria;c__Alphaproteobacteria;o__Rhodobacterales;f__Rhodobacteraceae;g__MED-G52	iPHoP-RF	80.4
NC_005171	2039	Viruses;Riboviria;Orthornavirae;Duplornaviricota;Resentoviricetes;Reovirales;Spinareoviridae;Aquareovirus;Aquareovirus C	d__Bacteria;p__Proteobacteria;c__Gammaproteobacteria;o__Pseudomonadales;f__Halomonadaceae;g__Halomonas	iPHoP-RF	80.4
NC_008040	3105	Viruses;Riboviria;Orthornavirae;Kitrinoviricota;Magsaviricetes;Nodamuvirales;Nodaviridae;Betanodavirus;Redspotted grouper nervous necrosis virus	d__Bacteria;p__Proteobacteria;c__Gammaproteobacteria;o__Xanthomonadales;f__Rhodanobacteraceae;g__Dyella	iPHoP-RF	80.4
NC_012636	3776	Viruses;Monodnaviria;Shotokuvirae;Cossaviricota;Quintoviricetes;Piccovirales;Parvoviridae;Hamaparvovirinae;Brevihamaparvovirus;Dipteran brevihamaparvovirus 1;Aedes aegypti densovirus 2	d__Bacteria;p__Patescibacteria;c__Gracilibacteria;o__Absconditabacterales;f__X112;g__UBA5124	iPHoP-RF	80.4
NC_015668	20128	Viruses;Riboviria;Orthornavirae;Pisuviricota;Pisoniviricetes;Nidovirales;Mesnidovirineae;Mesoniviridae;Hexponivirinae;Alphamesonivirus;Namcalivirus;Cavally virus	d__Bacteria;p__Bacteroidota;c__Bacteroidia;o__Flavobacteriales;f__Flavobacteriaceae;g__Ichthyenterobacterium	iPHoP-RF	80.4
NC_021096	2430	Viruses;Riboviria;Orthornavirae;Pisuviricota;Duplopiviricetes;Durnavirales;Partitiviridae;Betapartitivirus;Red clover cryptic virus 2	d__Bacteria;p__Proteobacteria;c__Gammaproteobacteria;o__Pseudomonadales;f__Moraxellaceae;g__Acinetobacter	iPHoP-RF	80.4
NC_024705	2241	Viruses;Riboviria;Polymycoviridae;Polymycovirus;Cladosporium cladosporioides polymycovirus 1;Cladosporium cladosporioides virus 1	d__Bacteria;p__Actinobacteriota;c__Actinomycetia;o__Actinomycetales;f__Microbacteriaceae;g__UBA963	iPHoP-RF	80.4
NC_029578	4020	Viruses;Riboviria;Orthornavirae;Pisuviricota;Pisoniviricetes;Sobelivirales;Solemoviridae;Sobemovirus;Blueberry shoestring virus	d__Bacteria;p__Cyanobacteria;c__Cyanobacteriia;o__PCC-6307;f__Cyanobiaceae;g__Synechococcus_C	iPHoP-RF	80.4
NC_032129	8805	Viruses;Riboviria;Beihai mollusks virus 1	d__Bacteria;p__Firmicutes;c__Bacilli;o__Lactobacillales;f__Lactobacillaceae;g__Weissella	iPHoP-RF	80.4
NC_032897	2073	Viruses;Riboviria;Hubei diptera virus 15	d__Bacteria;p__Bacteroidota;c__Bacteroidia;o__Bacteroidales;f__Paludibacteraceae;g__Paludibacter	iPHoP-RF	80.4
NC_033781	7329	Viruses;Monodnaviria;Shotokuvirae;Cossaviricota;Papovaviricetes;Zurhausenvirales;Papillomaviridae;Firstpapillomavirinae;Gammapapillomavirus;Human papillomavirus type 156	d__Bacteria;p__Bacteroidota;c__Bacteroidia;o__NS11-12g;f__UBA9320;g__UBA9320	iPHoP-RF	80.4
NC_033843	1864	Viruses;Riboviria;Orthornavirae;Negarnaviricota;Polyploviricotina;Ellioviricetes;Bunyavirales;Phenuiviridae;Phlebovirus;Urucuri phlebovirus;Urucuri virus	d__Bacteria;p__Cyanobacteria;c__Cyanobacteriia;o__PCC-6307;f__Cyanobiaceae;g__Prochlorococcus_C	iPHoP-RF	80.4
NC_038655	1944	Viruses;Riboviria;Orthornavirae;Duplornaviricota;Resentoviricetes;Reovirales;Spinareoviridae;Fijivirus;Oat sterile dwarf virus	d__Bacteria;p__Firmicutes;c__Bacilli;o__Lactobacillales;f__Lactobacillaceae;g__Companilactobacillus	iPHoP-RF	80.4
NC_039016	15180	Viruses;Riboviria;Orthornavirae;Negarnaviricota;Haploviricotina;Monjiviricetes;Mononegavirales;Paramyxoviridae;Avulavirinae;Orthoavulavirus;Avian orthoavulavirus 16;Avian paramyxovirus UPO216	d__Bacteria;p__Proteobacteria;c__Gammaproteobacteria;o__Pseudomonadales;f__Pseudohongiellaceae;g__UBA9145	iPHoP-RF	80.4
NC_039063	2459	Viruses;Monodnaviria;Shotokuvirae;Cressdnaviricota;Arfiviricetes;Cremevirales;Smacoviridae;Huchismacovirus;Human associated huchismacovirus 3	d__Archaea;p__Thermoplasmatota;c__Thermoplasmata;o__Methanomassiliicoccales;f__Methanomassiliicoccaceae;g__Methanomassiliicoccus_A	CRISPR	80.4
NC_040716	9698	Viruses;Riboviria;Orthornavirae;Pisuviricota;Pisoniviricetes;Picornavirales;Iflaviridae;Culex Iflavi-like virus 4	d__Bacteria;p__Chloroflexota;c__Dehalococcoidia;o__UBA3495;f__UBA2588;g__UBA2588	iPHoP-RF	80.4
NC_043501	1942	Viruses;Riboviria;Orthornavirae;Negarnaviricota;Polyploviricotina;Ellioviricetes;Bunyavirales;Wupedeviridae;Wumivirus;Wumivirus millepedae;Wuhan Millipede Virus 2	d__Bacteria;p__Proteobacteria;c__Alphaproteobacteria;o__Rickettsiales;f__BLZN01;g__BLZN01	iPHoP-RF	80.4
NC_043539	17940	Viruses;Riboviria;Orthornavirae;Negarnaviricota;Haploviricotina;Monjiviricetes;Mononegavirales;Paramyxoviridae;Orthoparamyxovirinae;Jeilongvirus;Lophuromys jeilongvirus 1;Mount Mabu Lophuromys virus 1	d__Bacteria;p__Patescibacteria;c__Gracilibacteria;o__Absconditabacterales;f__X112;g__UBA5124	iPHoP-RF	80.4
NC_044954	187612	Viruses;Varidnaviria;Bamfordvirae;Nucleocytoviricota;Pokkesviricetes;Asfuvirales;Asfarviridae;Asfivirus;African swine fever virus	d__Bacteria;p__Bacteroidota;c__Bacteroidia;o__Flavobacteriales;f__Weeksellaceae;g__Elizabethkingia	iPHoP-RF	80.4
NC_044960	34080	Viruses;Varidnaviria;Bamfordvirae;Preplasmiviricota;Tectiliviricetes;Rowavirales;Adenoviridae;Mastadenovirus;Bottlenose dolphin adenovirus 1	d__Bacteria;p__Bacteroidota;c__Bacteroidia;o__Flavobacteriales;f__Flavobacteriaceae;g__Flavobacterium	iPHoP-RF	80.4
NC_055512	12185	Viruses;Riboviria;Orthornavirae;Negarnaviricota;Haploviricotina;Monjiviricetes;Mononegavirales;Rhabdoviridae;Betarhabdovirinae;Alphanucleorhabdovirus;Alphanucleorhabdovirus morogoromaydis;Morogoro maize-associated virus	d__Archaea;p__Asgardarchaeota;c__Thorarchaeia;o__Thorarchaeales;f__Thorarchaeaceae;g__OWC5	iPHoP-RF	80.4
NC_001450	8359	Viruses;Riboviria;Pararnavirae;Artverviricota;Revtraviricetes;Ortervirales;Retroviridae;Orthoretrovirinae;Lentivirus;Equine infectious anemia virus	d__Bacteria;p__Firmicutes;c__Bacilli;o__RF39;f__UBA660;g__SKGN01	iPHoP-RF	80.1
NC_003621	4441	Viruses;Riboviria;Orthornavirae;Pisuviricota;Pisoniviricetes;Picornavirales;Secoviridae;Comovirinae;Nepovirus;Grapevine chrome mosaic virus	d__Bacteria;p__Chloroflexota;c__Dehalococcoidia;o__GIF9;f__AB-539-J10;g__DTMR01	iPHoP-RF	80.1
NC_007565	1606	Viruses;Riboviria;Orthornavirae;Duplornaviricota;Resentoviricetes;Reovirales;Reoviridae;Operophtera brumata reovirus	d__Bacteria;p__Proteobacteria;c__Gammaproteobacteria;o__Enterobacterales;f__Psychromonadaceae;g__Psychromonas	iPHoP-RF	80.1
NC_008932	5156	Viruses;Polydnaviriformidae;Ichnoviriform;Ichnoviriform fumiferanae	d__Bacteria;p__Firmicutes;c__Bacilli;o__Bacillales_A;f__Planococcaceae;g__Metasolibacillus	iPHoP-RF	80.1
NC_015299	2245	Viruses;Riboviria;Orthornavirae;Negarnaviricota;Polyploviricotina;Ellioviricetes;Bunyavirales;Fimoviridae;Emaravirus;Emaravirus rosae	d__Bacteria;p__Proteobacteria;c__Alphaproteobacteria;o__Rickettsiales;f__Anaplasmataceae;g__Wolbachia	iPHoP-RF	80.1
NC_023488	2006	Viruses;Riboviria;Orthornavirae;Duplornaviricota;Resentoviricetes;Reovirales;Spinareoviridae;Cypovirus;Inachis io cypovirus 2	d__Bacteria;p__Proteobacteria;c__Gammaproteobacteria;o__Enterobacterales;f__Vibrionaceae;g__Vibrio	iPHoP-RF	80.1
NC_023765	6935	Viruses;Riboviria;Orthornavirae;Negarnaviricota;Polyploviricotina;Ellioviricetes;Bunyavirales;Arenaviridae;Reptarenavirus;University of Helsinki virus	d__Bacteria;p__Cyanobacteria;c__Cyanobacteriia;o__PCC-6307;f__Cyanobiaceae;g__AG-409-O23	iPHoP-RF	80.1
NC_027707	241564	Viruses;Varidnaviria;Bamfordvirae;Nucleocytoviricota;Pokkesviricetes;Chitovirales;Poxviridae;Chordopoxvirinae;Salmonpoxvirus;Salmon gillpox virus;Salmon gill poxvirus	d__Bacteria;p__Proteobacteria;c__Gammaproteobacteria;o__Enterobacterales;f__Enterobacteriaceae;g__Buchnera	iPHoP-RF	80.1
NC_030297	2803	Viruses;Anelloviridae;Betatorquevirus;Torque teno mini virus 32;Torque teno mini virus 18	d__Bacteria;p__Bacteroidota;c__Bacteroidia;o__Flavobacteriales;f__Flavobacteriaceae;g__Cellulophaga	iPHoP-RF	80.1
NC_030692	8908	Viruses;Riboviria;Orthornavirae;Negarnaviricota;Haploviricotina;Monjiviricetes;Mononegavirales;Bornaviridae;Orthobornavirus;Borna disease virus 2	d__Bacteria;p__Firmicutes_B;c__Desulfitobacteriia;o__Desulfitobacteriales;f__Desulfitobacteriaceae;g__Desulfosporosinus	iPHoP-RF	80.1
NC_031297	1116	Viruses;Riboviria;Orthornavirae;Negarnaviricota;Polyploviricotina;Ellioviricetes;Bunyavirales;Phenuiviridae;Phasivirus;Fly phasivirus;Wuhan Fly Virus 1	d__Bacteria;p__Proteobacteria;c__Gammaproteobacteria;o__UBA11654;f__UBA11654;g__CACPJA01	iPHoP-RF	80.1
NC_032160	1591	Viruses;Riboviria;Orthornavirae;Negarnaviricota;Polyploviricotina;Ellioviricetes;Bunyavirales;Phenuiviridae;Beidivirus;Dipteran beidivirus;Hubei diptera virus 3	d__Bacteria;p__Proteobacteria;c__Gammaproteobacteria;o__SAR86;f__D2472;g__D2472	iPHoP-RF	80.1
NC_040518	2567	Viruses;Riboviria;Orthornavirae;Duplornaviricota;Chrymotiviricetes;Ghabrivirales;Alternaviridae;Alternavirus;Stemphylium lycopersici mycovirus	d__Bacteria;p__Actinobacteriota;c__Actinomycetia;o__Actinomycetales;f__Demequinaceae;g__Demequina	iPHoP-RF	80.1
NC_040574	9673	Viruses;Riboviria;Orthornavirae;Pisuviricota;Pisoniviricetes;Picornavirales;Iflaviridae;Culex Iflavi-like virus 4	d__Bacteria;p__Proteobacteria;c__Alphaproteobacteria;o__Rhodobacterales;f__Rhodobacteraceae;g__CACIIZ01	iPHoP-RF	80.1
NC_043262	17677	Viruses;Polydnaviriformidae;Bracoviriform;Bracoviriform inaniti	d__Bacteria;p__Actinobacteriota;c__Acidimicrobiia;o__Actinomarinales;f__Actinomarinaceae;g__Actinomarina	iPHoP-RF	80.1
NC_043478	1520	Viruses;Riboviria;Orthornavirae;Negarnaviricota;Polyploviricotina;Ellioviricetes;Bunyavirales;Phenuiviridae;Mobuvirus;Mothra mobuvirus;Mothra virus	d__Bacteria;p__Cyanobacteria;c__Cyanobacteriia;o__PCC-6307;f__Cyanobiaceae;g__Synechococcus_C	iPHoP-RF	80.1
NC_043508	3335	Viruses;Riboviria;Orthornavirae;Duplornaviricota;Chrymotiviricetes;Ghabrivirales;Chrysoviridae;Alphachrysovirus;Alphachrysovirus perseae;Persea americana chrysovirus	d__Archaea;p__Methanobacteriota;c__Thermococci;o__Thermococcales;f__Thermococcaceae;g__Thermococcus_A	iPHoP-RF	80.1
NC_043615	4463	Viruses;Riboviria;Orthornavirae;Negarnaviricota;Polyploviricotina;Ellioviricetes;Bunyavirales;Peribunyaviridae;Orthobunyavirus;Fort Sherman orthobunyavirus;Fort Sherman virus	d__Bacteria;p__Proteobacteria;c__Alphaproteobacteria;o__Puniceispirillales;f__Puniceispirillaceae;g__	iPHoP-RF	80.1
NC_055139	117276	Viruses;Duplodnaviria;Heunggongvirae;Peploviricota;Herviviricetes;Herpesvirales;Herpesviridae;Gammaherpesvirinae;Percavirus;Phocid gammaherpesvirus 3;Harp seal herpesvirus	d__Archaea;p__Methanobacteriota;c__Methanobacteria;o__Methanobacteriales;f__Methanobacteriaceae;g__Methanobacterium	iPHoP-RF	80.1
NC_003554	7743	Viruses;Riboviria;Pararnavirae;Artverviricota;Revtraviricetes;Ortervirales;Caulimoviridae;Caulimovirus;Figwort mosaic virus	d__Bacteria;p__Proteobacteria;c__Gammaproteobacteria;o__GCA-002705445;f__GCA-002716945;g__GCA-2698665	iPHoP-RF	79.9
NC_006147	5132	Viruses;Monodnaviria;Shotokuvirae;Cossaviricota;Quintoviricetes;Piccovirales;Parvoviridae;Parvovirinae;Dependoparvovirus;Muscovy duck parvovirus	d__Bacteria;p__SAR324;c__SAR324;o__SAR324;f__NAC60-12;g__Arctic96AD-7	iPHoP-RF	79.9
NC_008841	1916	Viruses;Polydnaviriformidae;Ichnoviriform;Ichnoviriform fumiferanae	d__Bacteria;p__Proteobacteria;c__Alphaproteobacteria;o__Rhodobacterales;f__Rhodobacteraceae;g__MED-G52	iPHoP-RF	79.9
NC_008890	2768	Viruses;Polydnaviriformidae;Ichnoviriform;Ichnoviriform fumiferanae	d__Bacteria;p__Firmicutes;c__Bacilli;o__Bacillales_A;f__Planococcaceae;g__Sporosarcina	iPHoP-RF	79.9
NC_014513	2366	Viruses;Riboviria;Orthornavirae;Duplornaviricota;Resentoviricetes;Reovirales;Sedoreoviridae;Rotavirus;Rotavirus D chicken/05V0049/DEU/2005	d__Bacteria;p__Chloroflexota;c__Dehalococcoidia;o__UBA3495;f__UBA2588;g__UBA2588	iPHoP-RF	79.9
NC_014518	1026	Viruses;Riboviria;Orthornavirae;Duplornaviricota;Resentoviricetes;Reovirales;Sedoreoviridae;Rotavirus;Rotavirus D chicken/05V0049/DEU/2005	d__Bacteria;p__Proteobacteria;c__Gammaproteobacteria;o__Pseudomonadales;f__Moraxellaceae;g__Acinetobacter	iPHoP-RF	79.9
NC_014903	2679	Viruses;Monodnaviria;Shotokuvirae;Cressdnaviricota;Repensiviricetes;Geplafuvirales;Geminiviridae;Begomovirus;Rhynchosia yellow mosaic India virus	d__Bacteria;p__Proteobacteria;c__Gammaproteobacteria;o__GCA-002705445;f__GCA-002716945;g__GCA-2718845	iPHoP-RF	79.9
NC_025402	15396	Viruses;Riboviria;Orthornavirae;Negarnaviricota;Haploviricotina;Monjiviricetes;Mononegavirales;Paramyxoviridae;Orthoparamyxovirinae;Respirovirus;Porcine respirovirus 1	d__Bacteria;p__Firmicutes;c__Bacilli;o__Izemoplasmatales;f__Izemoplasmataceae;g__Izemoplasma_B	iPHoP-RF	79.9
NC_035676	2611	Viruses;Monodnaviria;Shotokuvirae;Cressdnaviricota;Repensiviricetes;Geplafuvirales;Geminiviridae;Tomato associated geminivirus 1	d__Bacteria;p__Firmicutes;c__Bacilli;o__Bacillales;f__Bacillaceae_G;g__Bacillus_A	iPHoP-RF	79.9
NC_036390	12426	Viruses;Riboviria;Orthornavirae;Negarnaviricota;Haploviricotina;Monjiviricetes;Mononegavirales;Rhabdoviridae;Betarhabdovirinae;Alphanucleorhabdovirus;Alphanucleorhabdovirus zeairanense;Maize Iranian mosaic nucleorhabdovirus	d__Archaea;p__Halobacteriota;c__Methanocellia;o__Methanocellales;f__UBA148;g__UBA148	iPHoP-RF	79.9
NC_040524	1760	Viruses;Monodnaviria;Shotokuvirae;Cressdnaviricota;Arfiviricetes;Rohanvirales;Nenyaviridae;Mithrilvirus;Mithrilvirus smaug;Odonata-associated circular virus-14	d__Bacteria;p__Firmicutes;c__Bacilli;o__Bacillales_B;f__DSM-18226;g__Robertmurraya	iPHoP-RF	79.9
NC_043079	3860	Viruses;Riboviria;Orthornavirae;Kitrinoviricota;Alsuviricetes;Tymovirales;Alphaflexiviridae;Potexvirus;Lagenaria mild mosaic virus	d__Bacteria;p__Actinobacteriota;c__Actinomycetia;o__Mycobacteriales;f__Mycobacteriaceae;g__Corynebacterium	iPHoP-RF	79.9
NC_044946	184368	Viruses;Varidnaviria;Bamfordvirae;Nucleocytoviricota;Pokkesviricetes;Asfuvirales;Asfarviridae;Asfivirus;African swine fever virus	d__Bacteria;p__Bacteroidota;c__Bacteroidia;o__Flavobacteriales;f__Weeksellaceae;g__Elizabethkingia	iPHoP-RF	79.9
NC_001343	7489	Viruses;Riboviria;Pararnavirae;Artverviricota;Revtraviricetes;Ortervirales;Caulimoviridae;Badnavirus;Commelina yellow mottle virus	d__Bacteria;p__Proteobacteria;c__Gammaproteobacteria;o__UBA11654;f__UBA11654;g__UBA11654	iPHoP-RF	79.7
NC_003620	4801	Viruses;Riboviria;Orthornavirae;Negarnaviricota;Polyploviricotina;Ellioviricetes;Bunyavirales;Tospoviridae;Orthotospovirus;Groundnut bud necrosis virus	d__Bacteria;p__Firmicutes;c__Bacilli;o__Acholeplasmatales;f__Acholeplasmataceae;g__Acholeplasma_D	iPHoP-RF	79.7
NC_004300	2757	Viruses;Monodnaviria;Shotokuvirae;Cressdnaviricota;Repensiviricetes;Geplafuvirales;Geminiviridae;Begomovirus;Croton yellow vein mosaic virus	d__Bacteria;p__Bacteroidota;c__Bacteroidia;o__Flavobacteriales;f__Schleiferiaceae;g__UBA10364	iPHoP-RF	79.7
NC_007659	1993	Viruses;Riboviria;Orthornavirae;Duplornaviricota;Resentoviricetes;Reovirales;Sedoreoviridae;Orbivirus;Yunnan orbivirus	d__Bacteria;p__Proteobacteria;c__Alphaproteobacteria;o__Rhodobacterales;f__Rhodobacteraceae;g__MED-G52	iPHoP-RF	79.7
NC_007679	6582	Viruses;Riboviria;Orthornavirae;Kitrinoviricota;Alsuviricetes;Tymovirales;Alphaflexiviridae;Potexvirus;Nerine virus X	d__Bacteria;p__Proteobacteria;c__Gammaproteobacteria;o__Enterobacterales;f__Vibrionaceae;g__Vibrio	iPHoP-RF	79.7
NC_008728	1931	Viruses;Riboviria;Orthornavirae;Duplornaviricota;Resentoviricetes;Reovirales;Spinareoviridae;Fijivirus;Mal de Rio Cuarto virus	d__Bacteria;p__Firmicutes;c__Bacilli;o__Acholeplasmatales;f__UBA5453;g__Acholeplasma_C	iPHoP-RF	79.7
NC_013465	2807	Viruses;Monodnaviria;Shotokuvirae;Cressdnaviricota;Repensiviricetes;Geplafuvirales;Geminiviridae;Begomovirus;Sweet potato leaf curl Canary virus	d__Bacteria;p__Firmicutes_B;c__Desulfitobacteriia;o__Desulfitobacteriales;f__Desulfitobacteriaceae;g__Desulfosporosinus	iPHoP-RF	79.7
NC_014526	1722	Viruses;Riboviria;Orthornavirae;Duplornaviricota;Resentoviricetes;Reovirales;Sedoreoviridae;Orbivirus;Great Island virus	d__Bacteria;p__Bacteroidota;c__Bacteroidia;o__Flavobacteriales;f__Flavobacteriaceae;g__Aequorivita	iPHoP-RF	79.7
NC_018399	5012	Viruses;Monodnaviria;Shotokuvirae;Cossaviricota;Quintoviricetes;Piccovirales;Parvoviridae;Densovirinae;Iteradensovirus;Sibine fusca densovirus	d__Bacteria;p__Firmicutes;c__Bacilli;o__RF39;f__UBA660;g__UBA5026	iPHoP-RF	79.7
NC_025898	5055	Viruses;Monodnaviria;Shotokuvirae;Cossaviricota;Papovaviricetes;Sepolyvirales;Polyomaviridae;Alphapolyomavirus;Alphapolyomavirus tertichlopygerythrus	d__Bacteria;p__Proteobacteria;c__Alphaproteobacteria;o__Rhodobacterales;f__Rhodobacteraceae;g__MED-G52	iPHoP-RF	79.7
NC_028371	16248	Viruses;Riboviria;Bole tick virus 4	d__Bacteria;p__Bacteroidota;c__Bacteroidia;o__Bacteroidales;f__P3;g__UBA1711	iPHoP-RF	79.7
NC_030397	2479	Viruses;Riboviria;Orthornavirae;Lenarviricota;Howeltoviricetes;Cryppavirales;Mitoviridae;Unuamitovirus;Unuamitovirus crri4;Cronartium ribicola mitovirus 4	d__Bacteria;p__Patescibacteria;c__Paceibacteria;o__UBA9983_A;f__UBA9973;g__UBA8515	iPHoP-RF	79.7
NC_031463	23635	Viruses;Riboviria;Orthornavirae;Kitrinoviricota;Alsuviricetes;Martellivirales;Endornaviridae;Ceratobasidium endornavirus B	d__Bacteria;p__Bacteroidota;c__Bacteroidia;o__Bacteroidales;f__F082;g__GCA-002708315	iPHoP-RF	79.7
NC_033270	2143	Viruses;Monodnaviria;Shotokuvirae;Cressdnaviricota;Repensiviricetes;Geplafuvirales;Genomoviridae;Gemykrogvirus;Gemykrogvirus galga2;Chicken stool-associated gemycircularvirus	d__Bacteria;p__Actinobacteriota;c__Actinomycetia;o__Actinomycetales;f__Micrococcaceae;g__Yaniella	iPHoP-RF	79.7
NC_033326	9312	Viruses;Riboviria;Hubei Wuhan insect virus 9	d__Bacteria;p__Firmicutes;c__Bacilli;o__Staphylococcales;f__Staphylococcaceae;g__Staphylococcus	iPHoP-RF	79.7
NC_033619	10017	Viruses;Riboviria;Orthornavirae;Pisuviricota;Pisoniviricetes;Picornavirales;Iflaviridae;Iflavirus;Helicoverpa armigera iflavirus	d__Bacteria;p__Firmicutes;c__Bacilli;o__Lactobacillales;f__Lactobacillaceae;g__Lactobacillus	iPHoP-RF	79.7
NC_034968	14964	Viruses;Riboviria;Orthornavirae;Negarnaviricota;Haploviricotina;Monjiviricetes;Mononegavirales;Paramyxoviridae;Avulavirinae;Metaavulavirus;Avian metaavulavirus 15;Avian paramyxovirus 15	d__Bacteria;p__Proteobacteria;c__Gammaproteobacteria;o__Pseudomonadales;f__Pseudohongiellaceae;g__UBA9145	iPHoP-RF	79.7
NC_038726	807	Viruses;Riboviria;Orthornavirae;Negarnaviricota;Polyploviricotina;Ellioviricetes;Bunyavirales;Peribunyaviridae;Orthobunyavirus;Catu virus	d__Bacteria;p__Proteobacteria;c__Alphaproteobacteria;o__Acetobacterales;f__Acetobacteraceae;g__Acetobacter	iPHoP-RF	79.7
NC_040481	1847	Viruses;Riboviria;Orthornavirae;Duplornaviricota;Resentoviricetes;Reovirales;Sedoreoviridae;Orbivirus;Guangxi orbivirus	d__Bacteria;p__Proteobacteria;c__Gammaproteobacteria;o__Legionellales;f__Legionellaceae;g__Legionella	iPHoP-RF	79.7
NC_040598	5068	Viruses;Monodnaviria;Shotokuvirae;Cossaviricota;Papovaviricetes;Sepolyvirales;Polyomaviridae;Alphapolyomavirus;Alphapolyomavirus suis;Sus scrofa polyomavirus 1	d__Bacteria;p__Proteobacteria;c__Alphaproteobacteria;o__UBA7887;f__UBA7887;g__GCA-2728255	iPHoP-RF	79.7
NC_040653	5281	Viruses;Riboviria;Orthornavirae;Duplornaviricota;Chrymotiviricetes;Ghabrivirales;Totiviridae;Victorivirus;Fusarium asiaticum victorivirus 1	d__Bacteria;p__Actinobacteriota;c__Actinomycetia;o__Streptosporangiales;f__Streptosporangiaceae;g__Actinorugispora	iPHoP-RF	79.7
NC_055308	1865	Viruses;Riboviria;Orthornavirae;Negarnaviricota;Polyploviricotina;Ellioviricetes;Bunyavirales;Phenuiviridae;Phlebovirus;Itaituba phlebovirus;Itaituba virus	d__Bacteria;p__Proteobacteria;c__Gammaproteobacteria;o__SAR86;f__D2472;g__D2472	iPHoP-RF	79.7
NC_001834	9264	Viruses;Riboviria;Orthornavirae;Pisuviricota;Pisoniviricetes;Picornavirales;Dicistroviridae;Cripavirus;Drosophila C virus	d__Bacteria;p__Proteobacteria;c__Alphaproteobacteria;o__Rhodobacterales;f__Rhodobacteraceae;g__CACKLF01	iPHoP-RF	79.5
NC_004037	29576	Viruses;Varidnaviria;Bamfordvirae;Preplasmiviricota;Tectiliviricetes;Rowavirales;Adenoviridae;Atadenovirus;Ovine adenovirus 7	d__Bacteria;p__Bacteroidota;c__Bacteroidia;o__Flavobacteriales;f__Flavobacteriaceae;g__	iPHoP-RF	79.5
NC_005996	3203	Viruses;Riboviria;Orthornavirae;Duplornaviricota;Resentoviricetes;Reovirales;Sedoreoviridae;Orbivirus;African horse sickness virus	d__Bacteria;p__Proteobacteria;c__Gammaproteobacteria;o__Pseudomonadales;f__Porticoccaceae;g__TMED48	iPHoP-RF	79.5
NC_008737	1870	Viruses;Riboviria;Orthornavirae;Duplornaviricota;Resentoviricetes;Reovirales;Spinareoviridae;Fijivirus;Mal de Rio Cuarto virus	d__Bacteria;p__Firmicutes;c__Bacilli;o__Lactobacillales;f__Lactobacillaceae;g__Companilactobacillus	iPHoP-RF	79.5
NC_022633	3662	Viruses;Riboviria;Orthornavirae;Duplornaviricota;Resentoviricetes;Reovirales;Sedoreoviridae;Orbivirus;Changuinola virus	d__Bacteria;p__Firmicutes;c__Bacilli;o__Bacillales;f__Bacillaceae_G;g__Bacillus_A	iPHoP-RF	79.5
NC_032738	10327	Viruses;Riboviria;Hubei orthoptera virus 3	d__Bacteria;p__Proteobacteria;c__Alphaproteobacteria;o__Rhodobacterales;f__Rhodobacteraceae;g__MED-G52	iPHoP-RF	79.5
NC_033243	9596	Viruses;Riboviria;Hubei odonate virus 4	d__Bacteria;p__Firmicutes;c__Bacilli;o__RF39;f__UBA660;g__	iPHoP-RF	79.5
NC_033308	1692	Viruses;Riboviria;Hubei noda-like virus 9	d__Bacteria;p__Proteobacteria;c__Gammaproteobacteria;o__PS1;f__Thioglobaceae;g__Thioglobus_A	iPHoP-RF	79.5
NC_038270	15462	Viruses;Riboviria;Orthornavirae;Negarnaviricota;Haploviricotina;Monjiviricetes;Mononegavirales;Paramyxoviridae;Orthoparamyxovirinae;Respirovirus;Simian Agent 10	d__Bacteria;p__Firmicutes_A;c__Clostridia;o__TANB77;f__CAG-508;g__CAG-793	iPHoP-RF	79.5
NC_040499	2534	Viruses;Riboviria;Orthornavirae;Duplornaviricota;Resentoviricetes;Reovirales;Reoviridae;Spinareovirinae;Chiqui virus	d__Bacteria;p__Firmicutes;c__Bacilli;o__Lactobacillales;f__Lactobacillaceae;g__Companilactobacillus	iPHoP-RF	79.5
NC_055335	3262	Viruses;Riboviria;Orthornavirae;Negarnaviricota;Polyploviricotina;Ellioviricetes;Bunyavirales;Phenuiviridae;Uukuvirus;Grand Arbaud uukuvirus;Grand Arbaud virus	d__Bacteria;p__Proteobacteria;c__Gammaproteobacteria;o__Pseudomonadales;f__Moraxellaceae;g__Acinetobacter	iPHoP-RF	79.5
NC_055415	1864	Viruses;Riboviria;Orthornavirae;Negarnaviricota;Polyploviricotina;Ellioviricetes;Bunyavirales;Phenuiviridae;Phlebovirus;Massilia phlebovirus;Massilia virus	d__Bacteria;p__Proteobacteria;c__Gammaproteobacteria;o__PS1;f__Thioglobaceae;g__Thioglobus	iPHoP-RF	79.5
NC_055534	7340	Viruses;Riboviria;Orthornavirae;Negarnaviricota;Polyploviricotina;Ellioviricetes;Bunyavirales;Phenuiviridae;Rubodvirus;Apple rubodvirus 2;Apple rubbery wood virus 2	d__Bacteria;p__Proteobacteria;c__Gammaproteobacteria;o__SAR86;f__AG-339-G14;g__MEDG-81	iPHoP-RF	79.5
NC_002563	1234	Viruses;Riboviria;Orthornavirae;Duplornaviricota;Resentoviricetes;Reovirales;Spinareoviridae;Cypovirus;Trichoplusia ni cypovirus 15	d__Bacteria;p__Firmicutes;c__Bacilli;o__Staphylococcales;f__Staphylococcaceae;g__Staphylococcus	iPHoP-RF	79.3
NC_002588	6364	Viruses;Riboviria;Orthornavirae;Kitrinoviricota;Alsuviricetes;Tymovirales;Tymoviridae;Tymovirus;Chayote mosaic virus	d__Bacteria;p__Patescibacteria;c__Paceibacteria;o__UBA6257;f__;g__	iPHoP-RF	79.3
NC_003498	7932	Viruses;Riboviria;Pararnavirae;Artverviricota;Revtraviricetes;Ortervirales;Caulimoviridae;Caulimovirus;Carnation etched ring virus	d__Bacteria;p__Proteobacteria;c__Gammaproteobacteria;o__SAR86;f__SAR86;g__GCA-2707915	iPHoP-RF	79.3
NC_003563	1006	Viruses;Monodnaviria;Shotokuvirae;Cressdnaviricota;Arfiviricetes;Mulpavirales;Nanoviridae;Nanovirus;Faba bean necrotic yellows virus	d__Bacteria;p__Firmicutes;c__Bacilli;o__Bacillales_H;f__Bacillaceae_D;g__Bacillus_H	iPHoP-RF	79.3
NC_003783	9010	Viruses;Riboviria;Orthornavirae;Pisuviricota;Pisoniviricetes;Picornavirales;Dicistroviridae;Triatovirus;Triatoma virus	d__Bacteria;p__Cyanobacteria;c__Cyanobacteriia;o__PCC-6307;f__Cyanobiaceae;g__CACEWU01	iPHoP-RF	79.3
NC_004198	862	Viruses;Riboviria;Orthornavirae;Duplornaviricota;Resentoviricetes;Reovirales;Sedoreoviridae;Seadornavirus;Banna virus strain JKT-6423	d__Bacteria;p__Firmicutes;c__Bacilli;o__Lactobacillales;f__Lactobacillaceae;g__Limosilactobacillus	iPHoP-RF	79.3
NC_005225	6550	Viruses;Riboviria;Orthornavirae;Negarnaviricota;Polyploviricotina;Ellioviricetes;Bunyavirales;Hantaviridae;Mammantavirinae;Orthohantavirus;Puumala orthohantavirus	d__Bacteria;p__Proteobacteria;c__Gammaproteobacteria;o__SAR86;f__D2472;g__D2472	iPHoP-RF	79.3
NC_007572	2283	Viruses;Riboviria;Orthornavirae;Duplornaviricota;Resentoviricetes;Reovirales;Sedoreoviridae;Rotavirus;Rotavirus C	d__Bacteria;p__Proteobacteria;c__Gammaproteobacteria;o__Enterobacterales;f__Enterobacteriaceae;g__Baumannia	iPHoP-RF	79.3
NC_007753	1071	Viruses;Riboviria;Orthornavirae;Duplornaviricota;Resentoviricetes;Reovirales;Sedoreoviridae;Orbivirus;Peruvian horse sickness virus	d__Bacteria;p__Firmicutes;c__Bacilli;o__Bacillales_D;f__Amphibacillaceae;g__Ornithinibacillus	iPHoP-RF	79.3
NC_009946	3128	Viruses;Riboviria;Orthornavirae;Duplornaviricota;Chrymotiviricetes;Ghabrivirales;Chrysoviridae;Alphachrysovirus;Alphachrysovirus cerasi	d__Bacteria;p__Patescibacteria;c__Paceibacteria;o__UBA9983_A;f__UBA2163;g__	iPHoP-RF	79.3
NC_014243	1231	Viruses;Riboviria;Orthornavirae;Duplornaviricota;Resentoviricetes;Reovirales;Spinareoviridae;Orthoreovirus;Broome virus	d__Bacteria;p__Bacteroidota;c__Bacteroidia;o__Bacteroidales;f__Bacteroidaceae;g__UBA1794	iPHoP-RF	79.3
NC_015051	2860	Viruses;Monodnaviria;Shotokuvirae;Cressdnaviricota;Repensiviricetes;Geplafuvirales;Geminiviridae;Becurtovirus;Spinach curly top Arizona virus	d__Bacteria;p__Chloroflexota;c__Dehalococcoidia;o__SAR202;f__UBA826;g__UBA11996	iPHoP-RF	79.3
NC_023039	2997	Viruses;Riboviria;Orthornavirae;Duplornaviricota;Chrymotiviricetes;Ghabrivirales;Chrysoviridae;Chrysovirus;Magnaporthe oryzae chrysovirus 1	d__Bacteria;p__Proteobacteria;c__Gammaproteobacteria;o__Pseudomonadales;f__Halieaceae;g__Haliea	iPHoP-RF	79.3
NC_023490	1504	Viruses;Riboviria;Orthornavirae;Duplornaviricota;Resentoviricetes;Reovirales;Spinareoviridae;Cypovirus;Inachis io cypovirus 2	d__Bacteria;p__Firmicutes;c__Bacilli;o__RFN20;f__CAG-826;g__UBA1719	iPHoP-RF	79.3
NC_030867	5124	Viruses;Riboviria;Orthornavirae;Duplornaviricota;Chrymotiviricetes;Ghabrivirales;Totiviridae;Victorivirus;Fusarium poae victorivirus 1	d__Bacteria;p__Actinobacteriota;c__Actinomycetia;o__Mycobacteriales;f__Mycobacteriaceae;g__Corynebacterium	iPHoP-RF	79.3
NC_034473	1813	Viruses;Riboviria;Orthornavirae;Negarnaviricota;Polyploviricotina;Ellioviricetes;Bunyavirales;Hantaviridae;Mammantavirinae;Orthohantavirus;Fugong virus	d__Bacteria;p__Bacteroidota;c__Bacteroidia;o__Bacteroidales;f__Bacteroidaceae;g__Phocaeicola	iPHoP-RF	79.3
NC_040442	1278	Viruses;Riboviria;Orthornavirae;Duplornaviricota;Resentoviricetes;Reovirales;Spinareoviridae;Cypovirus;Daphnis nerii cypovirus	d__Bacteria;p__Proteobacteria;c__Gammaproteobacteria;o__Enterobacterales;f__Enterobacteriaceae;g__Photorhabdus	iPHoP-RF	79.3
NC_040711	35906	Viruses;Riboviria;Orthornavirae;Pisuviricota;Pisoniviricetes;Nidovirales;Aplysia californica nido-like virus	d__Bacteria;p__Actinobacteriota;c__Acidimicrobiia;o__Acidimicrobiales;f__MedAcidi-G1;g__MedAcidi-G1	iPHoP-RF	79.3
NC_055303	6408	Viruses;Riboviria;Orthornavirae;Negarnaviricota;Polyploviricotina;Ellioviricetes;Bunyavirales;Phenuiviridae;Phlebovirus;Oriximina phlebovirus;Oriximina virus	d__Bacteria;p__Proteobacteria;c__Gammaproteobacteria;o__UBA11654;f__UBA11654;g__UBA11654	iPHoP-RF	79.3
NC_001357	7857	Viruses;Monodnaviria;Shotokuvirae;Cossaviricota;Papovaviricetes;Zurhausenvirales;Papillomaviridae;Firstpapillomavirinae;Alphapapillomavirus;Alphapapillomavirus 7	d__Bacteria;p__Firmicutes_A;c__Clostridia;o__Lachnospirales;f__WRBF01;g__WRAH01	iPHoP-RF	79.1
NC_001781	15225	Viruses;Riboviria;Orthornavirae;Negarnaviricota;Haploviricotina;Monjiviricetes;Mononegavirales;Pneumoviridae;Orthopneumovirus;Human orthopneumovirus	d__Bacteria;p__Firmicutes;c__Bacilli;o__RF39;f__UBA660;g__CAG-762	iPHoP-RF	79.1
NC_002531	130608	Viruses;Duplodnaviria;Heunggongvirae;Peploviricota;Herviviricetes;Herpesvirales;Herpesviridae;Gammaherpesvirinae;Macavirus;Alcelaphine gammaherpesvirus 1	d__Archaea;p__Methanobacteriota;c__Methanobacteria;o__Methanobacteriales;f__Methanobacteriaceae;g__Methanobacterium_A	iPHoP-RF	79.1
NC_005173	1297	Viruses;Riboviria;Orthornavirae;Duplornaviricota;Resentoviricetes;Reovirales;Spinareoviridae;Aquareovirus;Aquareovirus C	d__Bacteria;p__Chloroflexota;c__Anaerolineae;o__SBR1031;f__UBA3940;g__	iPHoP-RF	79.1
NC_010178	13071	Viruses;Riboviria;Orthornavirae;Kitrinoviricota;Alsuviricetes;Martellivirales;Closteroviridae;Ampelovirus;Pineapple mealybug wilt-associated virus 1	d__Archaea;p__Thermoproteota;c__Bathyarchaeia;o__B25;f__B25;g__JdFR-11	iPHoP-RF	79.1
NC_012538	2559	Viruses;Riboviria;Orthornavirae;Duplornaviricota;Resentoviricetes;Reovirales;Sedoreoviridae;Phytoreovirus;Homalodisca vitripennis reovirus	d__Bacteria;p__Proteobacteria;c__Gammaproteobacteria;o__UBA11654;f__UBA11654;g__UBA11654	iPHoP-RF	79.1
NC_012754	3933	Viruses;Riboviria;Orthornavirae;Duplornaviricota;Resentoviricetes;Reovirales;Sedoreoviridae;Orbivirus;Stretch Lagoon orbivirus	d__Bacteria;p__Chloroflexota;c__Dehalococcoidia;o__SAR202;f__UBA826;g__UBA11795	iPHoP-RF	79.1
NC_018484	6812	Viruses;Riboviria;Orthornavirae;Negarnaviricota;Polyploviricotina;Ellioviricetes;Bunyavirales;Arenaviridae;Reptarenavirus;CAS virus	d__Bacteria;p__Proteobacteria;c__Gammaproteobacteria;o__PS1;f__Thioglobaceae;g__Thioglobus	iPHoP-RF	79.1
NC_025487	3819	Viruses;Riboviria;Orthornavirae;Duplornaviricota;Resentoviricetes;Reovirales;Spinareoviridae;Dinovernavirus;Fako virus	d__Bacteria;p__Firmicutes;c__Bacilli;o__Staphylococcales;f__Staphylococcaceae;g__Staphylococcus	iPHoP-RF	79.1
NC_028462	9850	Viruses;Riboviria;Pararnavirae;Artverviricota;Revtraviricetes;Ortervirales;Caulimoviridae;Vaccinivirus;Blueberry fruit drop associated virus	d__Bacteria;p__Proteobacteria;c__Alphaproteobacteria;o__Rhizobiales;f__Stappiaceae;g__Pseudovibrio	iPHoP-RF	79.1
NC_030409	1118	Viruses;Riboviria;Orthornavirae;Duplornaviricota;Resentoviricetes;Reovirales;Spinareoviridae;Aquareovirus;Etheostoma fonticola aquareovirus	d__Bacteria;p__Proteobacteria;c__Gammaproteobacteria;o__Burkholderiales;f__Burkholderiaceae;g__Limnobacter	iPHoP-RF	79.1
NC_030655	10644	Viruses;Riboviria;Orthornavirae;Kitrinoviricota;Alsuviricetes;Tymovirales;Rhizoctonia solani flexivirus 1	d__Bacteria;p__Actinobacteriota;c__Actinomycetia;o__Mycobacteriales;f__Mycobacteriaceae;g__Corynebacterium	iPHoP-RF	79.1
NC_030796	7527	Viruses;Monodnaviria;Shotokuvirae;Cossaviricota;Papovaviricetes;Zurhausenvirales;Papillomaviridae;Firstpapillomavirinae;Dyokappapapillomavirus;Bos taurus papillomavirus 16	d__Bacteria;p__Proteobacteria;c__Alphaproteobacteria;o__Rhodobacterales;f__Rhodobacteraceae;g__MED-G52	iPHoP-RF	79.1
NC_031312	6574	Viruses;Riboviria;Orthornavirae;Negarnaviricota;Polyploviricotina;Ellioviricetes;Bunyavirales;Phasmaviridae;Orthophasmavirus;Wuhan Mosquito Virus 2	d__Archaea;p__Thermoproteota;c__Bathyarchaeia;o__B26-1;f__UBA233;g__DSLH01	iPHoP-RF	79.1
NC_032484	5818	Viruses;Riboviria;Orthornavirae;Pisuviricota;Stelpaviricetes;Stellavirales;Astroviridae;Bastrovirus/VietNam/Rat/16715_10	d__Bacteria;p__Proteobacteria;c__Gammaproteobacteria;o__Burkholderiales;f__Burkholderiaceae;g__Rhodoferax	iPHoP-RF	79.1
NC_036598	3620	Viruses;Riboviria;Orthornavirae;Negarnaviricota;Polyploviricotina;Ellioviricetes;Bunyavirales;Phenuiviridae;Tenuivirus;Rice hoja blanca tenuivirus	d__Bacteria;p__Proteobacteria;c__Gammaproteobacteria;o__GCA-002705445;f__GCA-002716945;g__CACLCV01	iPHoP-RF	79.1
NC_038407	1750	Viruses;Monodnaviria;Shotokuvirae;Cressdnaviricota;Arfiviricetes;Cirlivirales;Circoviridae;Cyclovirus;Cyclovirus Chimp11	d__Bacteria;p__Firmicutes_A;c__Clostridia;o__Oscillospirales;f__Oscillospiraceae;g__WRCJ01	iPHoP-RF	79.1
NC_038771	1664	Viruses;Riboviria;Orthornavirae;Negarnaviricota;Polyploviricotina;Ellioviricetes;Bunyavirales;Fimoviridae;Emaravirus;Actinidia chlorotic ringspot-associated virus	d__Bacteria;p__Proteobacteria;c__Gammaproteobacteria;o__SAR86;f__D2472;g__D2472	iPHoP-RF	79.1
NC_043083	1408	Viruses;Riboviria;Orthornavirae;Kitrinoviricota;Alsuviricetes;Tymovirales;Betaflexiviridae;Quinvirinae;Carlavirus;Phlox virus M	d__Bacteria;p__Proteobacteria;c__Gammaproteobacteria;o__Pseudomonadales;f__Halomonadaceae;g__Halomonas	iPHoP-RF	79.1
NC_043586	4440	Viruses;Riboviria;Orthornavirae;Negarnaviricota;Polyploviricotina;Ellioviricetes;Bunyavirales;Peribunyaviridae;Orthobunyavirus;Ilesha orthobunyavirus;Ilesha virus	d__Bacteria;p__Proteobacteria;c__Alphaproteobacteria;o__Rickettsiales;f__Anaplasmataceae;g__Xenolissoclinum	iPHoP-RF	79.1
NC_055215	6489	Viruses;Riboviria;Orthornavirae;Negarnaviricota;Polyploviricotina;Ellioviricetes;Bunyavirales;Phasmaviridae;Orthophasmavirus;Culex orthophasmavirus;Culex phasma-like virus	d__Archaea;p__Methanobacteriota;c__Thermococci;o__Thermococcales;f__Thermococcaceae;g__Thermococcus	iPHoP-RF	79.1
NC_055605	2772	Viruses;Riboviria;Orthornavirae;Duplornaviricota;Chrymotiviricetes;Ghabrivirales;Chrysoviridae;Betachrysovirus;Betachrysovirus aspergilli	d__Bacteria;p__Proteobacteria;c__Gammaproteobacteria;o__Pseudomonadales;f__Halieaceae;g__Luminiphilus	iPHoP-RF	79.1
NC_001812	6227	Viruses;Riboviria;Orthornavirae;Kitrinoviricota;Alsuviricetes;Tymovirales;Alphaflexiviridae;Potexvirus;Cymbidium mosaic virus	d__Bacteria;p__Proteobacteria;c__Gammaproteobacteria;o__Pseudomonadales;f__Porticoccaceae;g__Porticoccus	iPHoP-RF	78.8
NC_003736	3164	Viruses;Riboviria;Orthornavirae;Duplornaviricota;Resentoviricetes;Reovirales;Spinareoviridae;Fijivirus;Rice black streaked dwarf virus	d__Bacteria;p__Firmicutes;c__Bacilli;o__Lactobacillales;f__Lactobacillaceae;g__Companilactobacillus	iPHoP-RF	78.8
NC_003749	3849	Viruses;Riboviria;Orthornavirae;Duplornaviricota;Resentoviricetes;Reovirales;Spinareoviridae;Oryzavirus;Rice ragged stunt virus	d__Bacteria;p__Proteobacteria;c__Gammaproteobacteria;o__Enterobacterales;f__Vibrionaceae;g__Vibrio	iPHoP-RF	78.8
NC_003779	8797	Viruses;Riboviria;Orthornavirae;Pisuviricota;Pisoniviricetes;Picornavirales;Dicistroviridae;Triatovirus;Plautia stali intestine virus	d__Bacteria;p__Proteobacteria;c__Alphaproteobacteria;o__Rhodobacterales;f__Rhodobacteraceae;g__MED-G52	iPHoP-RF	78.8
NC_005831	27553	Viruses;Riboviria;Orthornavirae;Pisuviricota;Pisoniviricetes;Nidovirales;Cornidovirineae;Coronaviridae;Orthocoronavirinae;Alphacoronavirus;Setracovirus;Human coronavirus NL63	d__Bacteria;p__Bacteroidota;c__Bacteroidia;o__Flavobacteriales;f__Flavobacteriaceae;g__Winogradskyella	iPHoP-RF	78.8
NC_006965	3842	Viruses;Riboviria;Orthornavirae;Pisuviricota;Pisoniviricetes;Picornavirales;Secoviridae;Stralarivirus;Stralarivirus SLRSV;Strawberry latent ringspot virus	d__Archaea;p__Methanobacteriota;c__Thermococci;o__Thermococcales;f__Thermococcaceae;g__Thermococcus_A	iPHoP-RF	78.8
NC_008306	8918	Viruses;Riboviria;Orthornavirae;Negarnaviricota;Polyploviricotina;Ellioviricetes;Bunyavirales;Tospoviridae;Orthotospovirus;Melon yellow spot orthotospovirus;Melon yellow spot virus	d__Bacteria;p__Proteobacteria;c__Gammaproteobacteria;o__SAR86;f__D2472;g__D2472	iPHoP-RF	78.8
NC_010753	732	Viruses;Riboviria;Orthornavirae;Duplornaviricota;Resentoviricetes;Reovirales;Spinareoviridae;Mycoreovirus;Mycoreovirus 1	d__Bacteria;p__Firmicutes;c__Bacilli;o__Bacillales;f__Bacillaceae_G;g__Ectobacillus	iPHoP-RF	78.8
NC_013455	7317	Viruses;Riboviria;Pararnavirae;Artverviricota;Revtraviricetes;Ortervirales;Caulimoviridae;Badnavirus;Sugarcane bacilliform Guadeloupe D virus	d__Archaea;p__Thermoproteota;c__Bathyarchaeia;o__B26-1;f__SOJC01;g__SOJC01	iPHoP-RF	78.8
NC_014463	3074	Viruses;Riboviria;Orthornavirae;Duplornaviricota;Chrymotiviricetes;Ghabrivirales;Chrysoviridae;Chrysovirus;Magnaporthe oryzae chrysovirus 1	d__Bacteria;p__Actinobacteriota;c__Actinomycetia;o__Mycobacteriales;f__Mycobacteriaceae;g__Corynebacterium	iPHoP-RF	78.8
NC_016155	6119	Viruses;Riboviria;Orthornavirae;Pisuviricota;Stelpaviricetes;Stellavirales;Astroviridae;Astrovirus MLB2	d__Bacteria;p__Proteobacteria;c__Alphaproteobacteria;o__Puniceispirillales;f__Puniceispirillaceae;g__MED-G116	iPHoP-RF	78.8
NC_022802	7807	Viruses;Riboviria;Orthornavirae;Pisuviricota;Pisoniviricetes;Picornavirales;Picornaviridae;Kodimesavirinae;Sakobuvirus;Feline sakobuvirus A	d__Bacteria;p__Actinobacteriota;c__Actinomycetia;o__Actinomycetales;f__Microbacteriaceae;g__Pontimonas	iPHoP-RF	78.8
NC_024446	306862	Viruses;Varidnaviria;Bamfordvirae;Nucleocytoviricota;Pokkesviricetes;Chitovirales;Poxviridae;Chordopoxvirinae;Avipoxvirus;Penguinpox virus	d__Archaea;p__Thermoproteota;c__Nitrososphaeria;o__Nitrososphaerales;f__Nitrososphaeraceae;g__Nitrosocosmicus	iPHoP-RF	78.8
NC_024769	9591	Viruses;Riboviria;Orthornavirae;Pisuviricota;Pisoniviricetes;Picornavirales;Picornaviridae;Kodimesavirinae;Megrivirus;megrivirus C2	d__Bacteria;p__Cyanobacteria;c__Cyanobacteriia;o__PCC-6307;f__Cyanobiaceae;g__Synechococcus_E	iPHoP-RF	78.8
NC_030451	13434	Viruses;Riboviria;Orthornavirae;Negarnaviricota;Haploviricotina;Monjiviricetes;Mononegavirales;Rhabdoviridae;Diachasmimorpha longicaudata rhabdovirus	d__Bacteria;p__Chloroflexota;c__Dehalococcoidia;o__SAR202;f__UBA826;g__GCA-002712965	iPHoP-RF	78.8
NC_030661	1335	Viruses;Riboviria;Orthornavirae;Negarnaviricota;Polyploviricotina;Ellioviricetes;Bunyavirales;Fimoviridae;Emaravirus;Emaravirus toordali	d__Bacteria;p__Proteobacteria;c__Gammaproteobacteria;o__GCA-002705445;f__GCA-002716945;g__CACLCV01	iPHoP-RF	78.8
NC_033108	7696	Viruses;Riboviria;Hubei picorna-like virus 32	d__Bacteria;p__Proteobacteria;c__Gammaproteobacteria;o__Legionellales;f__Legionellaceae;g__Legionella	iPHoP-RF	78.8
NC_033455	9733	Viruses;Riboviria;Wuhan insect virus 13	d__Bacteria;p__Proteobacteria;c__Gammaproteobacteria;o__SAR86;f__D2472;g__SAR86A	iPHoP-RF	78.8
NC_038295	27318	Viruses;Riboviria;Orthornavirae;Pisuviricota;Pisoniviricetes;Nidovirales;Tornidovirineae;Tobaniviridae;Piscanivirinae;Bafinivirus;Pimfabavirus;Fathead minnow nidovirus	d__Bacteria;p__Proteobacteria;c__Gammaproteobacteria;o__;f__;g__	iPHoP-RF	78.8
NC_038613	761	Viruses;Riboviria;Orthornavirae;Duplornaviricota;Resentoviricetes;Reovirales;Sedoreoviridae;Orbivirus;Orungo virus	d__Bacteria;p__Firmicutes;c__Bacilli;o__Bacillales;f__Anoxybacillaceae;g__Anoxybacillus	iPHoP-RF	78.8
NC_043369	3812	Viruses;Riboviria;Orthornavirae;Duplornaviricota;Resentoviricetes;Reovirales;Spinareoviridae;Idnoreovirus;Diadromus pulchellus idnoreovirus 1	d__Bacteria;p__Firmicutes;c__Bacilli;o__Bacillales;f__Bacillaceae_G;g__Bacillus_A	iPHoP-RF	78.8
NC_043560	4510	Viruses;Riboviria;Orthornavirae;Negarnaviricota;Polyploviricotina;Ellioviricetes;Bunyavirales;Peribunyaviridae;Orthobunyavirus;Jamestown Canyon orthobunyavirus;Jamestown Canyon virus	d__Bacteria;p__Proteobacteria;c__Alphaproteobacteria;o__Rickettsiales;f__Anaplasmataceae;g__Wolbachia	iPHoP-RF	78.8
NC_046954	31393	Viruses;Riboviria;Orthornavirae;Pisuviricota;Pisoniviricetes;Nidovirales;Cornidovirineae;Coronaviridae;Coronavirinae;Rodent coronavirus	d__Bacteria;p__Proteobacteria;c__Gammaproteobacteria;o__Burkholderiales;f__2013Ark19i;g__2013Ark19i	iPHoP-RF	78.8
NC_055125	9417	Viruses;Riboviria;Orthornavirae;Pisuviricota;Pisoniviricetes;Picornavirales;Marnaviridae;Sogarnavirus;Chaetarnavirus 2;Chaetoceros species RNA virus 02	d__Bacteria;p__Bacteroidota;c__Bacteroidia;o__Bacteroidales;f__UBA932;g__RUG11257	iPHoP-RF	78.8
NC_055179	9010	Viruses;Riboviria;Orthornavirae;Negarnaviricota;Polyploviricotina;Ellioviricetes;Bunyavirales;Tospoviridae;Orthotospovirus;Soybean vein necrosis orthotospovirus;Soybean vein necrosis virus	d__Bacteria;p__Proteobacteria;c__Gammaproteobacteria;o__SAR86;f__D2472;g__D2472	iPHoP-RF	78.8
NC_055562	7592	Viruses;Riboviria;Pararnavirae;Artverviricota;Revtraviricetes;Ortervirales;Caulimoviridae;Badnavirus;Polyscias mosaic virus	d__Bacteria;p__Proteobacteria;c__Gammaproteobacteria;o__SAR86;f__SAR86;g__GCA-2707915	iPHoP-RF	78.8
NC_001510	5149	Viruses;Monodnaviria;Shotokuvirae;Cossaviricota;Quintoviricetes;Piccovirales;Parvoviridae;Parvovirinae;Protoparvovirus;Minute virus of mice	d__Bacteria;p__Proteobacteria;c__Gammaproteobacteria;o__Xanthomonadales;f__Marinicellaceae;g__Marinicella	iPHoP-RF	78.7
NC_001555	9494	Viruses;Riboviria;Orthornavirae;Pisuviricota;Stelpaviricetes;Patatavirales;Potyviridae;Potyvirus;Tobacco etch virus	d__Archaea;p__Thermoproteota;c__Methanomethylicia;o__B29-G17;f__DSZF01;g__DSZF01	iPHoP-RF	78.7
NC_001593	7856	Viruses;Monodnaviria;Shotokuvirae;Cossaviricota;Papovaviricetes;Zurhausenvirales;Papillomaviridae;Firstpapillomavirinae;Alphapapillomavirus;Human papillomavirus type 53	d__Bacteria;p__Firmicutes_A;c__Clostridia;o__Oscillospirales;f__Ruminococcaceae;g__	iPHoP-RF	78.7
NC_009898	368683	Viruses;Varidnaviria;Bamfordvirae;Nucleocytoviricota;Megaviricetes;Algavirales;Phycodnaviridae;Chlorovirus;Paramecium bursaria Chlorella virus NY2A	d__Bacteria;p__Actinobacteriota;c__Actinomycetia;o__Actinomycetales;f__Bifidobacteriaceae;g__Bifidobacterium	iPHoP-RF	78.7
NC_010750	1536	Viruses;Riboviria;Orthornavirae;Duplornaviricota;Resentoviricetes;Reovirales;Spinareoviridae;Mycoreovirus;Mycoreovirus 1	d__Bacteria;p__Bacteroidota;c__Bacteroidia;o__Bacteroidales;f__Prolixibacteraceae;g__Puteibacter	iPHoP-RF	78.7
NC_013396	3942	Viruses;Riboviria;Orthornavirae;Duplornaviricota;Resentoviricetes;Reovirales;Sedoreoviridae;Orbivirus;Epizootic hemorrhagic disease virus (serotype 1 / strain New Jersey)	d__Bacteria;p__Bacteroidota;c__Bacteroidia;o__Flavobacteriales;f__Flavobacteriaceae;g__Polaribacter	iPHoP-RF	78.7
NC_013463	7180	Viruses;Riboviria;Orthornavirae;Duplornaviricota;Chrymotiviricetes;Ghabrivirales;Megabirnaviridae;Megabirnavirus;Rosellinia necatrix megabirnavirus 1/W779	d__Bacteria;p__Actinobacteriota;c__Actinomycetia;o__Mycobacteriales;f__Mycobacteriaceae;g__Corynebacterium	iPHoP-RF	78.7
NC_014089	2908	Viruses;Anelloviridae;Betatorquevirus;Torque teno mini virus 5	d__Bacteria;p__Bacteroidota;c__Bacteroidia;o__Flavobacteriales;f__Flavobacteriaceae;g__Saonia	iPHoP-RF	78.7
NC_014527	1666	Viruses;Riboviria;Orthornavirae;Duplornaviricota;Resentoviricetes;Reovirales;Sedoreoviridae;Orbivirus;Great Island virus	d__Bacteria;p__Actinobacteriota;c__Actinomycetia;o__Mycobacteriales;f__Mycobacteriaceae;g__Corynebacterium	iPHoP-RF	78.7
NC_019843	30119	Viruses;Riboviria;Orthornavirae;Pisuviricota;Pisoniviricetes;Nidovirales;Cornidovirineae;Coronaviridae;Orthocoronavirinae;Betacoronavirus;Merbecovirus;Middle East respiratory syndrome-related coronavirus	d__Bacteria;p__Proteobacteria;c__Gammaproteobacteria;o__Pseudomonadales;f__Porticoccaceae;g__TMED48	iPHoP-RF	78.7
NC_021203	2539	Viruses;Monodnaviria;Shotokuvirae;Cressdnaviricota;Arfiviricetes;Cremevirales;Smacoviridae;Porprismacovirus;Porprismacovirus porci2;Porcine stool-associated circular virus 2	d__Bacteria;p__Proteobacteria;c__Alphaproteobacteria;o__Sneathiellales;f__Sneathiellaceae;g__Sneathiella	iPHoP-RF	78.7
NC_021204	2495	Viruses;Monodnaviria;Shotokuvirae;Cressdnaviricota;Arfiviricetes;Cremevirales;Smacoviridae;Porprismacovirus;Porcine associated porprismacovirus 3	d__Bacteria;p__Bacteroidota;c__Bacteroidia;o__Flavobacteriales;f__Crocinitomicaceae;g__M0103	iPHoP-RF	78.7
NC_022892	7228	Viruses;Monodnaviria;Shotokuvirae;Cossaviricota;Papovaviricetes;Zurhausenvirales;Papillomaviridae;Firstpapillomavirinae;Gammapapillomavirus;Human papillomavirus 167	d__Bacteria;p__Bacteroidota;c__Bacteroidia;o__Flavobacteriales;f__Flavobacteriaceae;g__Flavobacterium	iPHoP-RF	78.7
NC_025396	15442	Viruses;Riboviria;Orthornavirae;Negarnaviricota;Haploviricotina;Monjiviricetes;Mononegavirales;Rhabdoviridae;Alpharhabdovirinae;Ephemerovirus;Kimberley virus	d__Bacteria;p__Firmicutes;c__Bacilli;o__Bacillales_D;f__Amphibacillaceae;g__Oceanobacillus	iPHoP-RF	78.7
NC_026425	1708	Viruses;Riboviria;Orthornavirae;Negarnaviricota;Polyploviricotina;Insthoviricetes;Articulavirales;Orthomyxoviridae;Alphainfluenzavirus;Influenza A virus (A/Shanghai/02/2013(H7N9))	d__Bacteria;p__Chloroflexota;c__Dehalococcoidia;o__SAR202;f__UBA826;g__GCA-002712965	iPHoP-RF	78.7
NC_032245	13517	Viruses;Riboviria;Orthornavirae;Negarnaviricota;Haploviricotina;Monjiviricetes;Jingchuvirales;Myriaviridae;Myriavirus;Myriavirus myriapedis;Hubei myriapoda virus 8	d__Bacteria;p__Firmicutes;c__Bacilli;o__RF39;f__UBA660;g__CAG-877	iPHoP-RF	78.7
NC_048211	25984	Viruses;Riboviria;Orthornavirae;Pisuviricota;Pisoniviricetes;Nidovirales;Cornidovirineae;Coronaviridae;Orthocoronavirinae;Alphacoronavirus;Wencheng Sm shrew coronavirus	d__Bacteria;p__Bacteroidota;c__Bacteroidia;o__Flavobacteriales;f__Flavobacteriaceae;g__Winogradskyella	iPHoP-RF	78.7
NC_055277	1298	Viruses;Riboviria;Polymycoviridae;Polymycovirus;Fusarium redolens polymycovirus 1	d__Bacteria;p__Actinobacteriota;c__Actinomycetia;o__Actinomycetales;f__Micrococcaceae;g__Paenarthrobacter	iPHoP-RF	78.7
NC_001676	7759	Viruses;Monodnaviria;Shotokuvirae;Cossaviricota;Papovaviricetes;Zurhausenvirales;Papillomaviridae;Firstpapillomavirinae;Alphapapillomavirus;Human papillomavirus type 54	d__Bacteria;p__Firmicutes_A;c__Clostridia;o__Lachnospirales;f__Lachnospiraceae;g__Eubacterium_G	iPHoP-RF	78.4
NC_003849	6128	Viruses;Riboviria;Orthornavirae;Kitrinoviricota;Alsuviricetes;Tymovirales;Alphaflexiviridae;Potexvirus;Plantago asiatica mosaic virus	d__Bacteria;p__Actinobacteriota;c__Actinomycetia;o__Actinomycetales;f__Cellulomonadaceae;g__Jonesia	iPHoP-RF	78.4
NC_006052	1830	Viruses;Riboviria;Orthornavirae;Negarnaviricota;Haploviricotina;Milneviricetes;Serpentovirales;Aspiviridae;Ophiovirus;Lettuce ring necrosis virus	d__Bacteria;p__Bacteroidota;c__Bacteroidia;o__Chitinophagales;f__Chitinophagaceae;g__SXYR01	iPHoP-RF	78.4
NC_008250	7711	Viruses;Riboviria;Orthornavirae;Pisuviricota;Pisoniviricetes;Picornavirales;Picornaviridae;Paavivirinae;Avihepatovirus;Duck hepatitis A virus 1	d__Bacteria;p__Chloroflexota;c__Dehalococcoidia;o__SAR202;f__UBA826;g__UBA11996	iPHoP-RF	78.4
NC_016416	13830	Viruses;Riboviria;Orthornavirae;Kitrinoviricota;Alsuviricetes;Martellivirales;Closteroviridae;Ampelovirus;Grapevine leafroll-associated virus 4	d__Archaea;p__Thermoproteota;c__Methanomethylicia;o__B29-G17;f__DSZF01;g__DSZF01	iPHoP-RF	78.4
NC_022253	7985	Viruses;Monodnaviria;Shotokuvirae;Cossaviricota;Papovaviricetes;Zurhausenvirales;Papillomaviridae;Firstpapillomavirinae;Taupapillomavirus;Mustela putorius papillomavirus 1	d__Bacteria;p__Bacteroidota;c__Bacteroidia;o__Flavobacteriales;f__Flavobacteriaceae;g__	iPHoP-RF	78.4
NC_022556	1747	Viruses;Riboviria;Orthornavirae;Duplornaviricota;Resentoviricetes;Reovirales;Sedoreoviridae;Orbivirus;Wallal virus	d__Bacteria;p__Firmicutes;c__Bacilli;o__Bacillales;f__Anoxybacillaceae;g__Thermolongibacillus	iPHoP-RF	78.4
NC_030117	125171	Viruses;Duplodnaviria;Heunggongvirae;Peploviricota;Herviviricetes;Herpesvirales;Herpesviridae;Alphaherpesvirinae;Varicellovirus;Canid alphaherpesvirus 1	d__Bacteria;p__Bacteroidota;c__Bacteroidia;o__Flavobacteriales;f__Flavobacteriaceae;g__Algibacter_B	iPHoP-RF	78.4
NC_032775	4193	Viruses;Riboviria;Hubei tombus-like virus 33	d__Bacteria;p__Bacteroidota;c__Bacteroidia;o__Flavobacteriales;f__Flavobacteriaceae;g__QXCW01	iPHoP-RF	78.4
NC_033133	11931	Viruses;Riboviria;Hubei picorna-like virus 66	d__Bacteria;p__Bacteroidota;c__Bacteroidia;o__Flavobacteriales;f__Crocinitomicaceae;g__M0103	iPHoP-RF	78.4
NC_034163	1325	Viruses;Riboviria;Orthornavirae;Duplornaviricota;Resentoviricetes;Reovirales;Spinareoviridae;Aquareovirus;Fall chinook aquareovirus	d__Bacteria;p__Proteobacteria;c__Gammaproteobacteria;o__Enterobacterales;f__Enterobacteriaceae;g__Pantoea	iPHoP-RF	78.4
NC_038571	1683	Viruses;Riboviria;Orthornavirae;Duplornaviricota;Resentoviricetes;Reovirales;Sedoreoviridae;Orbivirus;Corriparta virus	d__Bacteria;p__Actinobacteriota;c__Actinomycetia;o__Mycobacteriales;f__Mycobacteriaceae;g__Corynebacterium	iPHoP-RF	78.4
NC_040452	1509	Viruses;Riboviria;Orthornavirae;Negarnaviricota;Polyploviricotina;Ellioviricetes;Bunyavirales;Phenuiviridae;Tenuivirus;Melon tenuivirus;Melon chlorotic spot virus	d__Bacteria;p__Chloroflexota;c__Dehalococcoidia;o__SAR202;f__UBA826;g__UBA11996	iPHoP-RF	78.4
NC_040555	11336	Viruses;Riboviria;Orthornavirae;Kitrinoviricota;Flasuviricetes;Amarillovirales;Flaviviridae;Lumpfish flavivirus	d__Bacteria;p__Actinobacteriota;c__Actinomycetia;o__Mycobacteriales;f__Mycobacteriaceae;g__Corynebacterium	iPHoP-RF	78.4
NC_044952	190324	Viruses;Varidnaviria;Bamfordvirae;Nucleocytoviricota;Pokkesviricetes;Asfuvirales;Asfarviridae;Asfivirus;African swine fever virus	d__Bacteria;p__Bacteroidota;c__Bacteroidia;o__Flavobacteriales;f__Flavobacteriaceae;g__Confluentibacter	iPHoP-RF	78.4
NC_001491	150224	Viruses;Duplodnaviria;Heunggongvirae;Peploviricota;Herviviricetes;Herpesvirales;Herpesviridae;Alphaherpesvirinae;Varicellovirus;Equid alphaherpesvirus 1	d__Archaea;p__Halobacteriota;c__Methanosarcinia;o__Methanosarcinales;f__Methanosarcinaceae;g__Methanosarcina	iPHoP-RF	78.1
NC_003987	7491	Viruses;Riboviria;Orthornavirae;Pisuviricota;Pisoniviricetes;Picornavirales;Picornaviridae;Ensavirinae;Sapelovirus;Sapelovirus A;Porcine sapelovirus 1	d__Bacteria;p__Proteobacteria;c__Alphaproteobacteria;o__Rhodobacterales;f__Rhodobacteraceae;g__CACIIZ01	iPHoP-RF	78.1
NC_004200	867	Viruses;Riboviria;Orthornavirae;Duplornaviricota;Resentoviricetes;Reovirales;Sedoreoviridae;Seadornavirus;Banna virus strain JKT-6423	d__Bacteria;p__Proteobacteria;c__Gammaproteobacteria;o__Enterobacterales;f__Enterobacteriaceae;g__Photorhabdus	iPHoP-RF	78.1
NC_008187	191100	Viruses;Varidnaviria;Bamfordvirae;Nucleocytoviricota;Megaviricetes;Pimascovirales;Iridoviridae;Betairidovirinae;Chloriridovirus;Invertebrate iridescent virus 3	d__Bacteria;p__Proteobacteria;c__Gammaproteobacteria;o__Pseudomonadales;f__HTCC2089;g__Bin55	iPHoP-RF	78.1
NC_015412	6439	Viruses;Riboviria;Orthornavirae;Negarnaviricota;Polyploviricotina;Ellioviricetes;Bunyavirales;Phenuiviridae;Phlebovirus;Sicilian phlebovirus;Sandfly fever Turkey virus	d__Archaea;p__Thermoproteota;c__Bathyarchaeia;o__RBG-16-48-13;f__RBG-16-48-13;g__RBG-16-48-13	iPHoP-RF	78.1
NC_023160	978	Viruses;Monodnaviria;Shotokuvirae;Cressdnaviricota;Arfiviricetes;Mulpavirales;Nanoviridae;Nanovirus;Pea necrotic yellow dwarf virus	d__Bacteria;p__Firmicutes;c__Bacilli;o__Staphylococcales;f__Staphylococcaceae;g__Staphylococcus	iPHoP-RF	78.1
NC_025359	11526	Viruses;Riboviria;Orthornavirae;Negarnaviricota;Haploviricotina;Monjiviricetes;Mononegavirales;Rhabdoviridae;Alpharhabdovirinae;Mousrhavirus;Mousrhavirus moussa;Moussa virus	d__Bacteria;p__Firmicutes_B;c__Syntrophomonadia;o__Thermacetogeniales;f__Thermacetogeniaceae;g__Syntrophaceticus	iPHoP-RF	78.1
NC_027572	3685	Viruses;Riboviria;Orthornavirae;Duplornaviricota;Resentoviricetes;Reovirales;Reoviridae;Lutzomyia reovirus 1	d__Bacteria;p__Proteobacteria;c__Gammaproteobacteria;o__Enterobacterales;f__Enterobacteriaceae;g__Xenorhabdus	iPHoP-RF	78.1
NC_028366	7333	Viruses;Riboviria;Orthornavirae;Pisuviricota;Pisoniviricetes;Picornavirales;Picornaviridae;Heptrevirinae;Hepatovirus;hepatovirus H2	d__Bacteria;p__Chloroflexota;c__Dehalococcoidia;o__SAR202;f__UBA826;g__UBA11996	iPHoP-RF	78.1
NC_030414	2554	Viruses;Riboviria;Orthornavirae;Duplornaviricota;Resentoviricetes;Reovirales;Spinareoviridae;Aquareovirus;Etheostoma fonticola aquareovirus	d__Bacteria;p__Actinobacteriota;c__Actinomycetia;o__Actinomycetales;f__Microbacteriaceae;g__Pontimonas	iPHoP-RF	78.1
NC_034389	1787	Viruses;Riboviria;Orthornavirae;Negarnaviricota;Polyploviricotina;Ellioviricetes;Bunyavirales;Nairoviridae;Orthonairovirus;Keterah virus	d__Bacteria;p__Cyanobacteria;c__Cyanobacteriia;o__PCC-6307;f__Cyanobiaceae;g__	iPHoP-RF	78.1
NC_034975	3510	Viruses;Riboviria;Orthornavirae;Pisuviricota;Stelpaviricetes;Stellavirales;Astroviridae;Mamastrovirus;California sea lion astrovirus 2	d__Bacteria;p__Actinobacteriota;c__Actinomycetia;o__Mycobacteriales;f__Mycobacteriaceae;g__Corynebacterium	iPHoP-RF	78.1
NC_038283	12674	Viruses;Riboviria;Orthornavirae;Negarnaviricota;Haploviricotina;Monjiviricetes;Mononegavirales;Rhabdoviridae;Alpharhabdovirinae;Tibrovirus;Ekpoma virus 2	d__Bacteria;p__Patescibacteria;c__ABY1;o__Magasanikbacterales;f__GWA2-37-8;g__CAIOJG01	iPHoP-RF	78.1
NC_039237	12513	Viruses;Riboviria;Orthornavirae;Kitrinoviricota;Flasuviricetes;Amarillovirales;Flaviviridae;Pestivirus;Bovine viral diarrhea virus 2	d__Bacteria;p__Chloroflexota;c__Dehalococcoidia;o__SAR202;f__UBA826;g__UBA11996	iPHoP-RF	78.1
NC_040787	7869	Viruses;Monodnaviria;Shotokuvirae;Cossaviricota;Papovaviricetes;Zurhausenvirales;Papillomaviridae;Molossus molossus papillomavirus 1	d__Archaea;p__Methanobacteriota;c__Methanobacteria;o__Methanobacteriales;f__Methanobacteriaceae;g__UBA349	iPHoP-RF	78.1
NC_043147	1719	Viruses;Riboviria;Orthornavirae;Pisuviricota;Stelpaviricetes;Patatavirales;Potyviridae;Potyvirus;Diuris virus Y	d__Bacteria;p__Firmicutes;c__Bacilli;o__RFN20;f__CAG-826;g__UBA3207	iPHoP-RF	78.1
NC_055268	3533	Viruses;Riboviria;Orthornavirae;Duplornaviricota;Resentoviricetes;Reovirales;Sedoreoviridae;Rotavirus;Rotavirus J	d__Bacteria;p__Proteobacteria;c__Gammaproteobacteria;o__Pseudomonadales;f__Porticoccaceae;g__AAA300-D14	iPHoP-RF	78.1
NC_055319	6436	Viruses;Riboviria;Orthornavirae;Negarnaviricota;Polyploviricotina;Ellioviricetes;Bunyavirales;Phenuiviridae;Phlebovirus;Gabek phlebovirus;Gabek Forest virus	d__Archaea;p__Thermoproteota;c__Bathyarchaeia;o__B26-1;f__UBA233;g__	iPHoP-RF	78.1
NC_060098	2562	Viruses;Monodnaviria;Shotokuvirae;Cressdnaviricota;Repensiviricetes;Geplafuvirales;Geminiviridae;Begomovirus;Hybanthus yellow mosaic virus	d__Bacteria;p__Actinobacteriota;c__Acidimicrobiia;o__Acidimicrobiales;f__UBA8592;g__UBA8592	iPHoP-RF	78.1
NC_003811	3855	Viruses;Riboviria;Orthornavirae;Kitrinoviricota;Alsuviricetes;Martellivirales;Virgaviridae;Tobravirus;Tobacco rattle virus	d__Bacteria;p__Proteobacteria;c__Gammaproteobacteria;o__Enterobacterales;f__Vibrionaceae;g__Vibrio	iPHoP-RF	77.9
NC_003812	1005	Viruses;Monodnaviria;Shotokuvirae;Cressdnaviricota;Arfiviricetes;Mulpavirales;Nanoviridae;Nanovirus;Subterranean clover stunt virus	d__Bacteria;p__Patescibacteria;c__Paceibacteria;o__UBA9983_A;f__UBA2163;g__UBA2103	iPHoP-RF	77.9
NC_004013	9465	Viruses;Riboviria;Orthornavirae;Pisuviricota;Stelpaviricetes;Patatavirales;Potyviridae;Potyvirus;Cowpea aphid-borne mosaic virus	d__Archaea;p__Methanobacteriota;c__Thermococci;o__Thermococcales;f__Thermococcaceae;g__Thermococcus_A	iPHoP-RF	77.9
NC_008862	2298	Viruses;Polydnaviriformidae;Ichnoviriform;Ichnoviriform fumiferanae	d__Bacteria;p__Firmicutes_A;c__Clostridia;o__Lachnospirales;f__Lachnospiraceae;g__Herbinix	iPHoP-RF	77.9
NC_009003	6145	Viruses;Polydnaviriformidae;Ichnoviriform;Ichnoviriform fugitivi	d__Bacteria;p__Firmicutes;c__Bacilli;o__Paenibacillales;f__Paenibacillaceae;g__Paenibacillus	iPHoP-RF	77.9
NC_019415	9842	Viruses;Riboviria;Orthornavirae;Pisuviricota;Stelpaviricetes;Patatavirales;Potyviridae;Potyvirus;Blue squill virus A	d__Bacteria;p__Bacteroidota;c__Bacteroidia;o__Bacteroidales;f__Bacteroidaceae;g__F0040	iPHoP-RF	77.9
NC_019493	12154	Viruses;Riboviria;Orthornavirae;Kitrinoviricota;Alsuviricetes;Martellivirales;Endornaviridae;Alphaendornavirus;Grapevine endophyte alphaendornavirus	d__Bacteria;p__Proteobacteria;c__Gammaproteobacteria;o__Enterobacterales;f__Alteromonadaceae;g__Pararheinheimera	iPHoP-RF	77.9
NC_021580	3014	Viruses;Riboviria;Orthornavirae;Duplornaviricota;Resentoviricetes;Reovirales;Sedoreoviridae;Rotavirus;Rotavirus G chicken/03V0567/DEU/2003	d__Bacteria;p__Bacteroidota;c__Bacteroidia;o__Bacteroidales;f__Dysgonomonadaceae;g__Dysgonomonas	iPHoP-RF	77.9
NC_021631	2246	Viruses;Riboviria;Orthornavirae;Duplornaviricota;Resentoviricetes;Reovirales;Sedoreoviridae;Rotavirus;Rotavirus F chicken/03V0568/DEU/2003	d__Bacteria;p__Firmicutes;c__Bacilli;o__Staphylococcales;f__Staphylococcaceae;g__Staphylococcus	iPHoP-RF	77.9
NC_032239	2585	Viruses;Riboviria;Hubei sobemo-like virus 37	d__Bacteria;p__Firmicutes;c__Bacilli;o__Lactobacillales;f__Streptococcaceae;g__Streptococcus	iPHoP-RF	77.9
NC_032513	1595	Viruses;Riboviria;Wuhan heteroptera virus 3	d__Bacteria;p__Firmicutes;c__Bacilli;o__Staphylococcales;f__Staphylococcaceae;g__Staphylococcus	iPHoP-RF	77.9
NC_033066	4971	Viruses;Riboviria;Beihai weivirus-like virus 11	d__Bacteria;p__Actinobacteriota;c__Actinomycetia;o__Mycobacteriales;f__Mycobacteriaceae;g__Corynebacterium	iPHoP-RF	77.9
NC_035486	2231	Viruses;Riboviria;Orthornavirae;Pisuviricota;Duplopiviricetes;Durnavirales;Partitiviridae;Betapartitivirus;Heterobasidion partitivirus 7	d__Bacteria;p__Acidobacteriota;c__Acidobacteriae;o__Acidobacteriales;f__Acidobacteriaceae;g__Edaphobacter	iPHoP-RF	77.9
NC_038321	9431	Viruses;Riboviria;Orthornavirae;Pisuviricota;Pisoniviricetes;Picornavirales;Marnaviridae;Bacillarnavirus;Chaetoceros tenuissimus RNA virus 01	d__Bacteria;p__Proteobacteria;c__Gammaproteobacteria;o__Francisellales;f__Francisellaceae;g__Francisella	iPHoP-RF	77.9
NC_038748	3469	Viruses;Riboviria;Orthornavirae;Negarnaviricota;Polyploviricotina;Ellioviricetes;Bunyavirales;Phenuiviridae;Tenuivirus;Iranian wheat stripe tenuivirus	d__Bacteria;p__Proteobacteria;c__Gammaproteobacteria;o__PS1;f__Thioglobaceae;g__Thioglobus	iPHoP-RF	77.9
NC_043309	16057	Viruses;Polydnaviriformidae;Bracoviriform;Bracoviriform facetosae	d__Bacteria;p__Firmicutes;c__Bacilli;o__Lactobacillales;f__Aerococcaceae;g__Facklamia	iPHoP-RF	77.9
NC_001350	112930	Viruses;Duplodnaviria;Heunggongvirae;Peploviricota;Herviviricetes;Herpesvirales;Herpesviridae;Gammaherpesvirinae;Rhadinovirus;Saimiriine gammaherpesvirus 2	d__Bacteria;p__Bacteroidota;c__Bacteroidia;o__Flavobacteriales;f__Flavobacteriaceae;g__	iPHoP-RF	77.7
NC_004213	2415	Viruses;Riboviria;Orthornavirae;Duplornaviricota;Resentoviricetes;Reovirales;Sedoreoviridae;Seadornavirus;Kadipiro virus	d__Bacteria;p__Firmicutes;c__Bacilli;o__Lactobacillales;f__Lactobacillaceae;g__Weissella	iPHoP-RF	77.7
NC_008006	10757	Viruses;Polydnaviriformidae;Ichnoviriform;Ichnoviriform sonorense	d__Bacteria;p__Firmicutes;c__Bacilli;o__Bacillales_A;f__Planococcaceae;g__Sporosarcina	iPHoP-RF	77.7
NC_008868	2395	Viruses;Polydnaviriformidae;Ichnoviriform;Ichnoviriform fumiferanae	d__Bacteria;p__Firmicutes_A;c__Clostridia;o__Clostridiales;f__Clostridiaceae;g__Clostridium_AD	iPHoP-RF	77.7
NC_009951	5075	Viruses;Monodnaviria;Shotokuvirae;Cossaviricota;Papovaviricetes;Sepolyvirales;Polyomaviridae;Betapolyomavirus;Squirrel monkey polyomavirus	d__Bacteria;p__Proteobacteria;c__Alphaproteobacteria;o__Rickettsiales;f__Anaplasmataceae;g__Wolbachia	iPHoP-RF	77.7
NC_011765	8256	Viruses;Monodnaviria;Shotokuvirae;Cossaviricota;Papovaviricetes;Zurhausenvirales;Papillomaviridae;Firstpapillomavirinae;Dyoetapapillomavirus;Erinaceus europaeus papillomavirus 1	d__Bacteria;p__Proteobacteria;c__Alphaproteobacteria;o__Rhodobacterales;f__Rhodobacteraceae;g__CACIJG01	iPHoP-RF	77.7
NC_012564	5242	Viruses;Monodnaviria;Shotokuvirae;Cossaviricota;Quintoviricetes;Piccovirales;Parvoviridae;Parvovirinae;Bocaparvovirus;Primate bocaparvovirus 1;Human bocavirus 3	d__Bacteria;p__Proteobacteria;c__Alphaproteobacteria;o__Rhizobiales;f__Stappiaceae;g__Pseudovibrio	iPHoP-RF	77.7
NC_028249	15696	Viruses;Riboviria;Orthornavirae;Negarnaviricota;Haploviricotina;Monjiviricetes;Mononegavirales;Paramyxoviridae;Orthoparamyxovirinae;Morbillivirus;Phocine morbillivirus	d__Bacteria;p__Proteobacteria;c__Gammaproteobacteria;o__UBA11654;f__UBA11654;g__	iPHoP-RF	77.7
NC_031033	217124	Viruses;Varidnaviria;Bamfordvirae;Nucleocytoviricota;Pokkesviricetes;Chitovirales;Poxviridae;Chordopoxvirinae;Orthopoxvirus;Volepox virus	d__Bacteria;p__Proteobacteria;c__Gammaproteobacteria;o__GCA-002705445;f__GCA-002716945;g__GCA-2720195	iPHoP-RF	77.7
NC_033119	9478	Viruses;Riboviria;Hubei picorna-like virus 18	d__Bacteria;p__Cyanobacteria;c__Cyanobacteriia;o__PCC-6307;f__Cyanobiaceae;g__AG-409-J19	iPHoP-RF	77.7
NC_033456	8999	Viruses;Riboviria;Orthornavirae;Pisuviricota;Pisoniviricetes;Picornavirales;Biomphalaria virus 2	d__Bacteria;p__Firmicutes;c__Bacilli;o__Lactobacillales;f__Lactobacillaceae;g__Lactobacillus	iPHoP-RF	77.7
NC_034454	10863	Viruses;Riboviria;Orthornavirae;Negarnaviricota;Haploviricotina;Monjiviricetes;Mononegavirales;Rhabdoviridae;Alpharhabdovirinae;Ledantevirus;Fukuoka virus	d__Bacteria;p__Proteobacteria;c__Gammaproteobacteria;o__UBA11654;f__UBA11654;g__UBA11654	iPHoP-RF	77.7
NC_040625	21527	Viruses;Adomaviridae;Rhynchobatus djiddensis adomavirus 1	d__Bacteria;p__Firmicutes;c__Bacilli;o__Bacillales_A;f__Planococcaceae;g__Metasolibacillus	iPHoP-RF	77.7
NC_055108	7653	Viruses;Riboviria;Orthornavirae;Pisuviricota;Pisoniviricetes;Picornavirales;Picornaviridae;Kodimesavirinae;Poecivirus;Poecivirus A;Poecivirus BCCH-449	d__Bacteria;p__Proteobacteria;c__Gammaproteobacteria;o__Pseudomonadales;f__Porticoccaceae;g__TMED48	iPHoP-RF	77.7
NC_005896	7978	Viruses;Riboviria;Orthornavirae;Kitrinoviricota;Alsuviricetes;Martellivirales;Closteroviridae;Crinivirus;Strawberry pallidosis-associated virus	d__Archaea;p__Asgardarchaeota;c__Lokiarchaeia;o__Helarchaeales;f__HEL-GB-A;g__HEL-GB-A	iPHoP-RF	77.4
NC_006319	6404	Viruses;Riboviria;Orthornavirae;Negarnaviricota;Polyploviricotina;Ellioviricetes;Bunyavirales;Phenuiviridae;Phlebovirus;Naples phlebovirus;Sandfly fever Naples virus	d__Archaea;p__Thermoproteota;c__Methanomethylicia;o__Methanomethylicales;f__Methanomethylicaceae;g__WYZ-LMO10	iPHoP-RF	77.4
NC_006962	7800	Viruses;Riboviria;Orthornavirae;Kitrinoviricota;Alsuviricetes;Martellivirales;Closteroviridae;Crinivirus;Blackberry yellow vein-associated virus	d__Archaea;p__Methanobacteriota;c__Thermococci;o__Thermococcales;f__Thermococcaceae;g__Thermococcus_A	iPHoP-RF	77.4
NC_008002	19557	Viruses;Polydnaviriformidae;Ichnoviriform;Ichnoviriform sonorense	d__Bacteria;p__Firmicutes;c__Bacilli;o__Lactobacillales;f__Aerococcaceae;g__Jeotgalibaca	iPHoP-RF	77.4
NC_026829	1278	Viruses;Riboviria;Orthornavirae;Duplornaviricota;Resentoviricetes;Reovirales;Sedoreoviridae;Rotavirus;Rotavirus I	d__Bacteria;p__Bacteroidota;c__Bacteroidia;o__Chitinophagales;f__Chitinophagaceae;g__SXYR01	iPHoP-RF	77.4
NC_028824	26975	Viruses;Riboviria;Orthornavirae;Pisuviricota;Pisoniviricetes;Nidovirales;Cornidovirineae;Coronaviridae;Orthocoronavirinae;Alphacoronavirus;Rhinacovirus;BtRf-AlphaCoV/YN2012	d__Bacteria;p__Bacteroidota;c__Bacteroidia;o__Flavobacteriales;f__Flavobacteriaceae;g__Meridianimaribacter	iPHoP-RF	77.4
NC_029052	9130	Viruses;Riboviria;Orthornavirae;Pisuviricota;Pisoniviricetes;Picornavirales;Dicistroviridae;Goose dicistrovirus	d__Bacteria;p__Bacteroidota;c__Bacteroidia;o__Flavobacteriales;f__Flavobacteriaceae;g__Urechidicola	iPHoP-RF	77.4
NC_032262	1255	Viruses;Riboviria;Hubei lepidoptera virus 3	d__Bacteria;p__Firmicutes_A;c__Clostridia;o__Lachnospirales;f__Lachnospiraceae;g__Clostridium_N	iPHoP-RF	77.4
NC_034271	2816	Viruses;Riboviria;Orthornavirae;Duplornaviricota;Chrymotiviricetes;Ghabrivirales;Chrysoviridae;Betachrysovirus;Botryosphaeria dothidea chrysovirus 1	d__Bacteria;p__Proteobacteria;c__Gammaproteobacteria;o__Burkholderiales;f__Burkholderiaceae;g__Paraburkholderia	iPHoP-RF	77.4
NC_038621	1652	Viruses;Riboviria;Orthornavirae;Duplornaviricota;Resentoviricetes;Reovirales;Sedoreoviridae;Orbivirus;Warrego virus	d__Bacteria;p__Firmicutes;c__Bacilli;o__Bacillales;f__Bacillaceae_G;g__Bacillus_A	iPHoP-RF	77.4
NC_039192	6407	Viruses;Riboviria;Orthornavirae;Negarnaviricota;Polyploviricotina;Ellioviricetes;Bunyavirales;Phenuiviridae;Phlebovirus;Punta Toro virus	d__Bacteria;p__Proteobacteria;c__Gammaproteobacteria;o__SAR86;f__SAR86;g__GCA-2707915	iPHoP-RF	77.4
NC_044948	189333	Viruses;Varidnaviria;Bamfordvirae;Nucleocytoviricota;Pokkesviricetes;Asfuvirales;Asfarviridae;Asfivirus;African swine fever virus	d__Bacteria;p__Bacteroidota;c__Bacteroidia;o__Flavobacteriales;f__Flavobacteriaceae;g__Confluentibacter	iPHoP-RF	77.4
NC_006963	7916	Viruses;Riboviria;Orthornavirae;Kitrinoviricota;Alsuviricetes;Martellivirales;Closteroviridae;Crinivirus;Blackberry yellow vein-associated virus	d__Bacteria;p__Proteobacteria;c__Gammaproteobacteria;o__Pseudomonadales;f__Porticoccaceae;g__AAA300-D14	iPHoP-RF	77.2
NC_007158	3623	Viruses;Riboviria;Orthornavirae;Duplornaviricota;Resentoviricetes;Reovirales;Spinareoviridae;Fijivirus;Fiji disease virus	d__Bacteria;p__Firmicutes;c__Bacilli;o__Acholeplasmatales;f__Acholeplasmataceae;g__Acholeplasma	iPHoP-RF	77.2
NC_008251	6858	Viruses;Riboviria;Orthornavirae;Kitrinoviricota;Alsuviricetes;Tymovirales;Alphaflexiviridae;Potexvirus;Malva mosaic virus	d__Bacteria;p__Proteobacteria;c__Alphaproteobacteria;o__UBA7887;f__UBA7887;g__GCA-2728255	iPHoP-RF	77.2
NC_009233	186262	Viruses;Varidnaviria;Bamfordvirae;Nucleocytoviricota;Megaviricetes;Pimascovirales;Ascoviridae;Ascovirus;Heliothis virescens ascovirus 3e	d__Bacteria;p__Patescibacteria;c__Saccharimonadia;o__Saccharimonadales;f__Saccharimonadaceae;g__	iPHoP-RF	77.2
NC_015225	35499	Viruses;Varidnaviria;Bamfordvirae;Preplasmiviricota;Tectiliviricetes;Rowavirales;Adenoviridae;Mastadenovirus;Simian mastadenovirus B;Simian adenovirus 49	d__Bacteria;p__Actinobacteriota;c__Actinomycetia;o__Mycobacteriales;f__Mycobacteriaceae;g__Corynebacterium	iPHoP-RF	77.2
NC_024910	1838	Viruses;Riboviria;Orthornavirae;Duplornaviricota;Resentoviricetes;Reovirales;Reoviridae;Cimodo virus	d__Bacteria;p__Actinobacteriota;c__Acidimicrobiia;o__Acidimicrobiales;f__MedAcidi-G1;g__MedAcidi-G2B	iPHoP-RF	77.2
NC_025492	1778	Viruses;Riboviria;Orthornavirae;Duplornaviricota;Resentoviricetes;Reovirales;Spinareoviridae;Dinovernavirus;Fako virus	d__Bacteria;p__Firmicutes;c__Bacilli;o__Lactobacillales;f__Lactobacillaceae;g__Companilactobacillus	iPHoP-RF	77.2
NC_034167	1525	Viruses;Riboviria;Orthornavirae;Pisuviricota;Duplopiviricetes;Durnavirales;Partitiviridae;Deltapartitivirus;Pepper cryptic virus 2	d__Bacteria;p__Proteobacteria;c__Gammaproteobacteria;o__Burkholderiales;f__Nitrosomonadaceae;g__GCA-2721545	iPHoP-RF	77.2
NC_038296	20795	Viruses;Riboviria;Orthornavirae;Pisuviricota;Pisoniviricetes;Nidovirales;Mesnidovirineae;Mesoniviridae;Hexponivirinae;Alphamesonivirus;Karsalivirus;Karang Sari virus	d__Bacteria;p__Proteobacteria;c__Gammaproteobacteria;o__UBA4575;f__UBA4575;g__	iPHoP-RF	77.2
NC_038889	7852	Viruses;Monodnaviria;Shotokuvirae;Cossaviricota;Papovaviricetes;Zurhausenvirales;Papillomaviridae;Firstpapillomavirinae;Alphapapillomavirus;human papillomavirus 30	d__Bacteria;p__Firmicutes_A;c__Clostridia;o__Tissierellales;f__Sedimentibacteraceae;g__Sedimentibacter	iPHoP-RF	77.2
NC_040550	7226	Viruses;Monodnaviria;Shotokuvirae;Cossaviricota;Papovaviricetes;Zurhausenvirales;Papillomaviridae;Firstpapillomavirinae;Gammapapillomavirus;Gammapapillomavirus sp.	d__Bacteria;p__Actinobacteriota;c__Acidimicrobiia;o__Actinomarinales;f__Actinomarinaceae;g__Actinomarina	iPHoP-RF	77.2
NC_043652	4436	Viruses;Riboviria;Orthornavirae;Negarnaviricota;Polyploviricotina;Ellioviricetes;Bunyavirales;Peribunyaviridae;Orthobunyavirus;Birao orthobunyavirus;Birao virus	d__Bacteria;p__Firmicutes_A;c__Clostridia;o__Lachnospirales;f__Lachnospiraceae;g__COE1	iPHoP-RF	77.2
NC_044945	191058	Viruses;Varidnaviria;Bamfordvirae;Nucleocytoviricota;Pokkesviricetes;Asfuvirales;Asfarviridae;Asfivirus;African swine fever virus	d__Bacteria;p__Bacteroidota;c__Bacteroidia;o__Flavobacteriales;f__Weeksellaceae;g__Elizabethkingia	iPHoP-RF	77.2
NC_055246	1835	Viruses;Riboviria;Orthornavirae;Duplornaviricota;Resentoviricetes;Reovirales;Spinareoviridae;Coltivirus;Kundal coltivirus;Kundal virus	d__Bacteria;p__Bacteroidota;c__Bacteroidia;o__Flavobacteriales;f__Flavobacteriaceae;g__MED-G11	iPHoP-RF	77.2
NC_003027	150773	Viruses;Varidnaviria;Bamfordvirae;Nucleocytoviricota;Pokkesviricetes;Chitovirales;Poxviridae;Chordopoxvirinae;Capripoxvirus;Lumpy skin disease virus NI-2490	d__Bacteria;p__Proteobacteria;c__Gammaproteobacteria;o__Enterobacterales;f__Enterobacteriaceae;g__Buchnera	iPHoP-RF	76.9
NC_003657	3560	Viruses;Riboviria;Orthornavirae;Duplornaviricota;Resentoviricetes;Reovirales;Spinareoviridae;Fijivirus;Nilaparvata lugens reovirus	d__Bacteria;p__Proteobacteria;c__Gammaproteobacteria;o__Enterobacterales;f__Vibrionaceae;g__Vibrio	iPHoP-RF	76.9
NC_005899	2490	Viruses;Riboviria;Orthornavirae;Kitrinoviricota;Alsuviricetes;Hepelivirales;Alphatetraviridae;Omegatetravirus;Dendrolimus punctatus virus	d__Bacteria;p__Actinobacteriota;c__Actinomycetia;o__Actinomycetales;f__Microbacteriaceae;g__Pontimonas	iPHoP-RF	76.9
NC_007159	4532	Viruses;Riboviria;Orthornavirae;Duplornaviricota;Resentoviricetes;Reovirales;Spinareoviridae;Fijivirus;Fiji disease virus	d__Bacteria;p__Firmicutes;c__Bacilli;o__Staphylococcales;f__Staphylococcaceae;g__Staphylococcus	iPHoP-RF	76.9
NC_007754	1180	Viruses;Riboviria;Orthornavirae;Duplornaviricota;Resentoviricetes;Reovirales;Sedoreoviridae;Orbivirus;Peruvian horse sickness virus	d__Bacteria;p__Proteobacteria;c__Gammaproteobacteria;o__Burkholderiales;f__Nitrosomonadaceae;g__GCA-2721545	iPHoP-RF	76.9
NC_008861	2295	Viruses;Polydnaviriformidae;Ichnoviriform;Ichnoviriform fumiferanae	d__Bacteria;p__Firmicutes;c__Bacilli;o__Bacillales_D;f__Amphibacillaceae;g__Amphibacillus	iPHoP-RF	76.9
NC_008931	4886	Viruses;Polydnaviriformidae;Ichnoviriform;Ichnoviriform fumiferanae	d__Bacteria;p__Proteobacteria;c__Alphaproteobacteria;o__HIMB59;f__HIMB59;g__HIMB59	iPHoP-RF	76.9
NC_016896	6707	Viruses;Riboviria;Orthornavirae;Pisuviricota;Stelpaviricetes;Stellavirales;Astroviridae;Mamastrovirus;Astrovirus wild boar/WBAstV-1/2011/HUN	d__Bacteria;p__Cyanobacteria;c__Cyanobacteriia;o__PCC-6307;f__Cyanobiaceae;g__AG-409-N21	iPHoP-RF	76.9
NC_019856	5349	Viruses;Monodnaviria;Shotokuvirae;Cossaviricota;Papovaviricetes;Sepolyvirales;Polyomaviridae;Alphapolyomavirus;Alphapolyomavirus quintipanos	d__Bacteria;p__Proteobacteria;c__Alphaproteobacteria;o__Rhodobacterales;f__Rhodobacteraceae;g__CACIJG01	iPHoP-RF	76.9
NC_034208	9555	Viruses;Riboviria;Orthornavirae;Pisuviricota;Stelpaviricetes;Patatavirales;Potyviridae;Potyvirus;Sunflower ring blotch virus	d__Bacteria;p__Bacteroidota;c__Bacteroidia;o__Bacteroidales;f__Bacteroidaceae;g__Prevotella	iPHoP-RF	76.9
NC_038327	1093	Viruses;Riboviria;Orthornavirae;Kitrinoviricota;Alsuviricetes;Tymovirales;Tymoviridae;Marafivirus;Bermuda grass etched-line virus	d__Bacteria;p__Actinobacteriota;c__Actinomycetia;o__Mycobacteriales;f__Mycobacteriaceae;g__Corynebacterium	iPHoP-RF	76.9
NC_038628	741	Viruses;Riboviria;Orthornavirae;Duplornaviricota;Resentoviricetes;Reovirales;Spinareoviridae;Aquareovirus;Green River chinook virus	d__Bacteria;p__Actinobacteriota;c__Actinomycetia;o__Mycobacteriales;f__Mycobacteriaceae;g__Corynebacterium	iPHoP-RF	76.9
NC_039224	1720	Viruses;Riboviria;Orthornavirae;Kitrinoviricota;Alsuviricetes;Hepelivirales;Benyviridae;Benyvirus;Beet soil-borne mosaic virus	d__Bacteria;p__Proteobacteria;c__Gammaproteobacteria;o__Enterobacterales;f__Vibrionaceae;g__Vibrio	iPHoP-RF	76.9
NC_040561	8620	Viruses;Riboviria;Orthornavirae;Pisuviricota;Pisoniviricetes;Picornavirales;Cherry virus Trakiya	d__Bacteria;p__Chloroflexota;c__Dehalococcoidia;o__UBA3495;f__GCA-2712585;g__VEXF01	iPHoP-RF	76.9
NC_043153	1605	Viruses;Riboviria;Orthornavirae;Pisuviricota;Stelpaviricetes;Patatavirales;Potyviridae;Potyvirus;Nerine yellow stripe virus	d__Bacteria;p__Patescibacteria;c__Saccharimonadia;o__Saccharimonadales;f__Saccharimonadaceae;g__	iPHoP-RF	76.9
NC_043267	15810	Viruses;Polydnaviriformidae;Bracoviriform;Bracoviriform inaniti	d__Bacteria;p__Firmicutes;c__Bacilli;o__Staphylococcales;f__Staphylococcaceae;g__Staphylococcus	iPHoP-RF	76.9
NC_055168	20148	Viruses;Riboviria;Orthornavirae;Negarnaviricota;Haploviricotina;Monjiviricetes;Mononegavirales;Paramyxoviridae;Orthoparamyxovirinae;Jeilongvirus;Myodes jeilongvirus;Pohorje myodes paramyxovirus 1	d__Bacteria;p__Patescibacteria;c__Gracilibacteria;o__UBA1369;f__;g__	iPHoP-RF	76.9
NC_055618	997	Viruses;Monodnaviria;Shotokuvirae;Cressdnaviricota;Arfiviricetes;Mulpavirales;Nanoviridae;Nanovirus;Sophora yellow stunt virus	d__Bacteria;p__Proteobacteria;c__Alphaproteobacteria;o__Rhizobiales_A;f__Rhizobiaceae_A;g__Bartonella	iPHoP-RF	76.9
NC_002058	7440	Viruses;Riboviria;Orthornavirae;Pisuviricota;Pisoniviricetes;Picornavirales;Picornaviridae;Ensavirinae;Enterovirus;Enterovirus C	d__Bacteria;p__Proteobacteria;c__Gammaproteobacteria;o__Pseudomonadales;f__Cellvibrionaceae;g__	iPHoP-RF	76.7
NC_002817	2767	Viruses;Monodnaviria;Shotokuvirae;Cressdnaviricota;Repensiviricetes;Geplafuvirales;Geminiviridae;Begomovirus;Tobacco leaf curl Zimbabwe virus	d__Bacteria;p__Chloroflexota;c__Dehalococcoidia;o__SHYD01;f__SHYC01;g__SHYC01	iPHoP-RF	76.7
NC_007163	2194	Viruses;Riboviria;Orthornavirae;Duplornaviricota;Resentoviricetes;Reovirales;Spinareoviridae;Fijivirus;Fiji disease virus	d__Bacteria;p__Firmicutes;c__Bacilli;o__Izemoplasmatales;f__Izemoplasmataceae;g__Izemoplasma_B	iPHoP-RF	76.7
NC_010668	3713	Viruses;Riboviria;Orthornavirae;Duplornaviricota;Resentoviricetes;Reovirales;Spinareoviridae;Cypovirus;Cypovirus 5	d__Bacteria;p__Firmicutes;c__Bacilli;o__Bacillales_H;f__Bacillaceae_D;g__Bacillus_L	iPHoP-RF	76.7
NC_018463	6863	Viruses;Riboviria;Orthornavirae;Negarnaviricota;Polyploviricotina;Ellioviricetes;Bunyavirales;Peribunyaviridae;Orthobunyavirus;Schmallenberg orthobunyavirus;Shamonda orthobunyavirus	d__Bacteria;p__Proteobacteria;c__Alphaproteobacteria;o__Puniceispirillales;f__Puniceispirillaceae;g__HIMB100	iPHoP-RF	76.7
NC_025397	13203	Viruses;Riboviria;Orthornavirae;Negarnaviricota;Haploviricotina;Monjiviricetes;Mononegavirales;Rhabdoviridae;Alpharhabdovirinae;Tibrovirus;Coastal Plains virus	d__Bacteria;p__Proteobacteria;c__Gammaproteobacteria;o__SAR86;f__TMED112;g__TMED112	iPHoP-RF	76.7
NC_025852	1879	Viruses;Riboviria;Orthornavirae;Duplornaviricota;Resentoviricetes;Reovirales;Spinareoviridae;Cypovirus;Dendrolimus punctatus cypovirus 22	d__Bacteria;p__Proteobacteria;c__Gammaproteobacteria;o__Arenicellales;f__UBA868;g__GCA-2724185	iPHoP-RF	76.7
NC_026810	2251	Viruses;Monodnaviria;Shotokuvirae;Cressdnaviricota;Repensiviricetes;Geplafuvirales;Genomoviridae;Gemycircularvirus;Gemycircularvirus monas1;Mongoose feces-associated gemycircularvirus d	d__Bacteria;p__Actinobacteriota;c__Actinomycetia;o__Mycobacteriales;f__Mycobacteriaceae;g__Corynebacterium	iPHoP-RF	76.7
NC_030874	29162	Viruses;Varidnaviria;Bamfordvirae;Preplasmiviricota;Tectiliviricetes;Rowavirales;Adenoviridae;Mastadenovirus;Bat mastadenovirus WIV13	d__Bacteria;p__Bacteroidota;c__Bacteroidia;o__Flavobacteriales;f__Flavobacteriaceae;g__Lutibacter	iPHoP-RF	76.7
NC_033312	1675	Viruses;Riboviria;Hubei orthoptera virus 4	d__Bacteria;p__Proteobacteria;c__Gammaproteobacteria;o__Burkholderiales;f__Burkholderiaceae;g__Pelistega	iPHoP-RF	76.7
NC_036472	1081	Viruses;Riboviria;Orthornavirae;Duplornaviricota;Resentoviricetes;Reovirales;Spinareoviridae;Orthoreovirus;Piscine orthoreovirus	d__Bacteria;p__Proteobacteria;c__Alphaproteobacteria;o__Acetobacterales;f__Acetobacteraceae;g__Gluconobacter_B	iPHoP-RF	76.7
NC_038298	1958	Viruses;Riboviria;Orthornavirae;Negarnaviricota;Polyploviricotina;Ellioviricetes;Bunyavirales;Hantaviridae;Mammantavirinae;Orthohantavirus;Bayou orthohantavirus	d__Bacteria;p__Firmicutes;c__Bacilli;o__Lactobacillales;f__Lactobacillaceae;g__Liquorilactobacillus	iPHoP-RF	76.7
NC_038399	1760	Viruses;Monodnaviria;Shotokuvirae;Cressdnaviricota;Arfiviricetes;Cirlivirales;Circoviridae;Cyclovirus;Bat associated cyclovirus 9	d__Bacteria;p__Firmicutes_A;c__Clostridia;o__Lachnospirales;f__Lachnospiraceae;g__Pseudobutyrivibrio	iPHoP-RF	76.7
NC_038580	759	Viruses;Riboviria;Orthornavirae;Duplornaviricota;Resentoviricetes;Reovirales;Sedoreoviridae;Orbivirus;Equine encephalosis virus	d__Bacteria;p__Firmicutes;c__Bacilli;o__Lactobacillales;f__Aerococcaceae;g__Jeotgalibaca	iPHoP-RF	76.7
NC_043037	6924	Viruses;Riboviria;Orthornavirae;Negarnaviricota;Polyploviricotina;Ellioviricetes;Bunyavirales;Peribunyaviridae;Orthobunyavirus;Umbre virus	d__Bacteria;p__Proteobacteria;c__Gammaproteobacteria;o__SAR86;f__D2472;g__D2472	iPHoP-RF	76.7
NC_055394	6494	Viruses;Riboviria;Orthornavirae;Negarnaviricota;Polyploviricotina;Ellioviricetes;Bunyavirales;Phasmaviridae;Orthophasmavirus;Anopheles orthophasmavirus;Anopheles triannulatus orthophasmavirus	d__Bacteria;p__Proteobacteria;c__Gammaproteobacteria;o__SAR86;f__TMED112;g__TMED112	iPHoP-RF	76.7
NC_002161	15456	Viruses;Riboviria;Orthornavirae;Negarnaviricota;Haploviricotina;Monjiviricetes;Mononegavirales;Paramyxoviridae;Orthoparamyxovirinae;Respirovirus;Bovine respirovirus 3	d__Bacteria;p__Firmicutes_A;c__Clostridia;o__TANB77;f__CAG-508;g__CAG-269	iPHoP-RF	76.4
NC_003045	31028	Viruses;Riboviria;Orthornavirae;Pisuviricota;Pisoniviricetes;Nidovirales;Cornidovirineae;Coronaviridae;Orthocoronavirinae;Betacoronavirus;Embecovirus;Bovine coronavirus	d__Bacteria;p__Proteobacteria;c__Gammaproteobacteria;o__Legionellales;f__Legionellaceae;g__Legionella	iPHoP-RF	76.4
NC_004290	5234	Viruses;Monodnaviria;Shotokuvirae;Cossaviricota;Quintoviricetes;Piccovirales;Parvoviridae;Densovirinae;Scindoambidensovirus;Orthopteran scindoambidensovirus 1;Acheta domestica densovirus	d__Bacteria;p__Firmicutes;c__Bacilli;o__Bacillales_A;f__Planococcaceae;g__Psychrobacillus	iPHoP-RF	76.4
NC_007381	1497	Viruses;Riboviria;Orthornavirae;Negarnaviricota;Polyploviricotina;Insthoviricetes;Articulavirales;Orthomyxoviridae;Alphainfluenzavirus;Influenza A virus (A/Korea/426/1968(H2N2))	d__Bacteria;p__Firmicutes_A;c__Clostridia;o__Lachnospirales;f__Lachnospiraceae;g__CAG-791	iPHoP-RF	76.4
NC_007550	2512	Viruses;Riboviria;Orthornavirae;Duplornaviricota;Resentoviricetes;Reovirales;Sedoreoviridae;Rotavirus;Adult diarrheal rotavirus strain J19	d__Bacteria;p__Proteobacteria;c__Gammaproteobacteria;o__SAR86;f__D2472;g__SAR86A	iPHoP-RF	76.4
NC_008959	3213	Viruses;Polydnaviriformidae;Ichnoviriform;Ichnoviriform fugitivi	d__Bacteria;p__Bacteroidota;c__Bacteroidia;o__Bacteroidales;f__Bacteroidaceae;g__Bacteroides	iPHoP-RF	76.4
NC_011639	13196	Viruses;Riboviria;Orthornavirae;Negarnaviricota;Haploviricotina;Monjiviricetes;Mononegavirales;Rhabdoviridae;Alpharhabdovirinae;Hapavirus;Hapavirus wongabel	d__Bacteria;p__Patescibacteria;c__Saccharimonadia;o__Saccharimonadales;f__Saccharimonadaceae;g__TM7x	iPHoP-RF	76.4
NC_012486	7227	Viruses;Monodnaviria;Shotokuvirae;Cossaviricota;Papovaviricetes;Zurhausenvirales;Papillomaviridae;Firstpapillomavirinae;Gammapapillomavirus;Human papillomavirus type 112	d__Bacteria;p__Bacteroidota;c__Bacteroidia;o__Flavobacteriales;f__Flavobacteriaceae;g__Algibacter_B	iPHoP-RF	76.4
NC_012729	5104	Viruses;Monodnaviria;Shotokuvirae;Cossaviricota;Quintoviricetes;Piccovirales;Parvoviridae;Parvovirinae;Bocaparvovirus;Primate bocaparvovirus 2;Human bocavirus 4 NI	d__Bacteria;p__Bacteroidota;c__Bacteroidia;o__Flavobacteriales;f__Flavobacteriaceae;g__	iPHoP-RF	76.4
NC_014473	2744	Viruses;Monodnaviria;Shotokuvirae;Cressdnaviricota;Repensiviricetes;Geplafuvirales;Geminiviridae;Begomovirus;Croton yellow vein virus	d__Bacteria;p__Proteobacteria;c__Alphaproteobacteria;o__Rhodobacterales;f__Rhodobacteraceae;g__Planktomarina	iPHoP-RF	76.4
NC_023154	1002	Viruses;Monodnaviria;Shotokuvirae;Cressdnaviricota;Arfiviricetes;Mulpavirales;Nanoviridae;Nanovirus;Pea necrotic yellow dwarf virus	d__Bacteria;p__Bacteroidota;c__Bacteroidia;o__Bacteroidales;f__;g__	iPHoP-RF	76.4
NC_024774	2564	Viruses;Monodnaviria;Shotokuvirae;Cressdnaviricota;Arfiviricetes;Cremevirales;Smacoviridae;Porprismacovirus;Porcine associated porprismacovirus 9	d__Bacteria;p__Bacteroidota;c__Bacteroidia;o__Bacteroidales;f__Bacteroidaceae;g__UBA4293	iPHoP-RF	76.4
NC_027717	6358	Viruses;Riboviria;Orthornavirae;Negarnaviricota;Polyploviricotina;Ellioviricetes;Bunyavirales;Phenuiviridae;Bandavirus;Hunter Island bandavirus;Hunter Island virus	d__Archaea;p__Thermoproteota;c__Thermoproteia;o__QMSL01;f__QMSL01;g__B12-G16	iPHoP-RF	76.4
NC_028472	2922	Viruses;Riboviria;Orthornavirae;Lenarviricota;Howeltoviricetes;Cryppavirales;Mitoviridae;Duamitovirus;Duamitovirus boci3;Botrytis cinerea mitovirus 3	d__Bacteria;p__Cyanobacteria;c__Cyanobacteriia;o__PCC-6307;f__Cyanobiaceae;g__Prochlorococcus_B	iPHoP-RF	76.4
NC_030888	2121	Viruses;Riboviria;Orthornavirae;Pisuviricota;Duplopiviricetes;Durnavirales;Curvulaviridae;Orthocurvulavirus;Sclerotium hydrophilum orthocurvulavirus 1;Sclerotium hydrophilum virus 1	d__Bacteria;p__Proteobacteria;c__Alphaproteobacteria;o__Rhizobiales;f__Devosiaceae;g__Devosia	iPHoP-RF	76.4
NC_033335	1311	Viruses;Alphasatellitidae;Geminialphasatellitinae;Colecusatellite;Pedilanthus leaf curl alphasatellite	d__Archaea;p__Methanobacteriota;c__Thermococci;o__Thermococcales;f__Thermococcaceae;g__Pyrococcus	iPHoP-RF	76.4
NC_033785	1978	Viruses;Riboviria;Orthornavirae;Duplornaviricota;Resentoviricetes;Reovirales;Sedoreoviridae;Orbivirus;Orbivirus SX-2017a	d__Bacteria;p__Firmicutes;c__Bacilli;o__Paenibacillales;f__Paenibacillaceae;g__Paenibacillus	iPHoP-RF	76.4
NC_034556	6508	Viruses;Riboviria;Orthornavirae;Negarnaviricota;Polyploviricotina;Ellioviricetes;Bunyavirales;Hantaviridae;Mammantavirinae;Orthohantavirus;Anjozorobe virus	d__Bacteria;p__Proteobacteria;c__Gammaproteobacteria;o__SAR86;f__D2472;g__D2472	iPHoP-RF	76.4
NC_040421	2323	Viruses;Riboviria;Polymycoviridae;Polymycovirus;Aspergillus fumigatus polymycovirus 1	d__Bacteria;p__Actinobacteriota;c__Actinomycetia;o__Mycobacteriales;f__Mycobacteriaceae;g__Corynebacterium	iPHoP-RF	76.4
AC_000016	26263	Viruses;Varidnaviria;Bamfordvirae;Preplasmiviricota;Tectiliviricetes;Rowavirales;Adenoviridae;Siadenovirus;Turkey siadenovirus A	d__Bacteria;p__Actinobacteriota;c__Acidimicrobiia;o__Actinomarinales;f__Actinomarinaceae;g__Actinomarina	iPHoP-RF	76.1
NC_001662	4801	Viruses;Monodnaviria;Shotokuvirae;Cossaviricota;Quintoviricetes;Piccovirales;Parvoviridae;Parvovirinae;Amdoparvovirus;Aleutian mink disease virus	d__Bacteria;p__Proteobacteria;c__Gammaproteobacteria;o__Enterobacterales;f__Alteromonadaceae;g__Pseudoalteromonas	iPHoP-RF	76.1
NC_001958	26263	Viruses;Varidnaviria;Bamfordvirae;Preplasmiviricota;Tectiliviricetes;Rowavirales;Adenoviridae;Siadenovirus;Turkey adenovirus 3	d__Bacteria;p__Actinobacteriota;c__Acidimicrobiia;o__Actinomarinales;f__Actinomarinaceae;g__Actinomarina	iPHoP-RF	76.1
NC_001987	108409	Viruses;Duplodnaviria;Heunggongvirae;Peploviricota;Herviviricetes;Herpesvirales;Herpesviridae;Gammaherpesvirinae;Rhadinovirus;Ateline gammaherpesvirus 3	d__Bacteria;p__Planctomycetota;c__Planctomycetes;o__Pirellulales;f__Pirellulaceae;g__UBA6163	iPHoP-RF	76.1
NC_003468	6562	Viruses;Riboviria;Orthornavirae;Negarnaviricota;Polyploviricotina;Ellioviricetes;Bunyavirales;Hantaviridae;Mammantavirinae;Orthohantavirus;Andes orthohantavirus	d__Bacteria;p__Proteobacteria;c__Gammaproteobacteria;o__UBA7916;f__GCA-002691585;g__GCA-002691585	iPHoP-RF	76.1
NC_004651	2714	Viruses;Monodnaviria;Shotokuvirae;Cressdnaviricota;Repensiviricetes;Geplafuvirales;Geminiviridae;Begomovirus;Squash leaf curl Yunnan virus	d__Bacteria;p__Bacteroidota;c__Bacteroidia;o__Flavobacteriales;f__UA16;g__UBA974	iPHoP-RF	76.1
NC_007433	10429	Viruses;Riboviria;Orthornavirae;Pisuviricota;Stelpaviricetes;Patatavirales;Potyviridae;Potyvirus;Shallot yellow stripe virus	d__Bacteria;p__Bacteroidota;c__Bacteroidia;o__Bacteroidales;f__Bacteroidaceae;g__Prevotellamassilia	iPHoP-RF	76.1
NC_007557	739	Viruses;Riboviria;Orthornavirae;Duplornaviricota;Resentoviricetes;Reovirales;Sedoreoviridae;Rotavirus;Adult diarrheal rotavirus strain J19	d__Bacteria;p__Firmicutes;c__Bacilli;o__Erysipelotrichales;f__Erysipelatoclostridiaceae;g__Massiliomicrobiota	iPHoP-RF	76.1
NC_008911	3130	Viruses;Polydnaviriformidae;Ichnoviriform;Ichnoviriform fumiferanae	d__Bacteria;p__Proteobacteria;c__Alphaproteobacteria;o__Rhizobiales_B;f__TMED25;g__TMED25	iPHoP-RF	76.1
NC_011550	26552	Viruses;Riboviria;Orthornavirae;Pisuviricota;Pisoniviricetes;Nidovirales;Cornidovirineae;Coronaviridae;Orthocoronavirinae;Deltacoronavirus;Buldecovirus;Munia coronavirus HKU13-3514	d__Bacteria;p__Proteobacteria;c__Gammaproteobacteria;o__PIWD01;f__PIWD01;g__PIWD01	iPHoP-RF	76.1
NC_014631	3065	Viruses;Monodnaviria;Shotokuvirae;Cressdnaviricota;Repensiviricetes;Geplafuvirales;Geminiviridae;Curtovirus;Spinach severe curly top virus	d__Bacteria;p__Firmicutes;c__Bacilli;o__RF39;f__UBA660;g__UMGS995	iPHoP-RF	76.1
NC_020899	20070	Viruses;Riboviria;Orthornavirae;Pisuviricota;Pisoniviricetes;Nidovirales;Mesnidovirineae;Mesoniviridae;Hexponivirinae;Alphamesonivirus;Karsalivirus;Alphamesonivirus 2	d__Bacteria;p__Chloroflexota;c__Anaerolineae;o__Anaerolineales;f__UBA11657;g__UBA11657	iPHoP-RF	76.1
NC_024118	5108	Viruses;Monodnaviria;Shotokuvirae;Cossaviricota;Papovaviricetes;Sepolyvirales;Polyomaviridae;Alphapolyomavirus;New Jersey polyomavirus-2013	d__Bacteria;p__Proteobacteria;c__Alphaproteobacteria;o__Rhodobacterales;f__Rhodobacteraceae;g__MED-G52	iPHoP-RF	76.1
NC_026654	2142	Viruses;Monodnaviria;Shotokuvirae;Cressdnaviricota;Arfiviricetes;Cirlivirales;Circoviridae;Avon-Heathcote Estuary associated circular virus 25	d__Bacteria;p__Planctomycetota;c__Planctomycetes;o__Pirellulales;f__UBA1268;g__UBA1268	iPHoP-RF	76.1
NC_026827	2161	Viruses;Riboviria;Orthornavirae;Duplornaviricota;Resentoviricetes;Reovirales;Sedoreoviridae;Rotavirus;Rotavirus I	d__Bacteria;p__Firmicutes;c__Bacilli;o__Bacillales_G;f__UBA6769;g__Pueribacillus	iPHoP-RF	76.1
NC_035188	127941	Viruses;Varidnaviria;Bamfordvirae;Nucleocytoviricota;Pokkesviricetes;Chitovirales;Poxviridae;Chordopoxvirinae;Parapoxvirus;Grey sealpox virus;Seal parapoxvirus	d__Bacteria;p__Proteobacteria;c__Gammaproteobacteria;o__Burkholderiales;f__Burkholderiaceae;g__Giesbergeria	iPHoP-RF	76.1
NC_035194	2653	Viruses;Monodnaviria;Shotokuvirae;Cressdnaviricota;Arfiviricetes;Cirlivirales;Circoviridae;Circovirus;Giant panda circovirus 3	d__Bacteria;p__Proteobacteria;c__Gammaproteobacteria;o__Enterobacterales;f__Vibrionaceae;g__Vibrio	iPHoP-RF	76.1
NC_038679	1350	Viruses;Tolecusatellitidae;Betasatellite;Papaya leaf curl China betasatellite [China:Hainan:2014]	d__Bacteria;p__Patescibacteria;c__Paceibacteria;o__UBA9983_A;f__UBA9973;g__UBA9973	iPHoP-RF	76.1
NC_043188	1179	Viruses;Riboviria;Orthornavirae;Duplornaviricota;Resentoviricetes;Reovirales;Sedoreoviridae;Cardoreovirus;Eriocheir sinensis reovirus	d__Bacteria;p__Proteobacteria;c__Gammaproteobacteria;o__Pseudomonadales;f__Porticoccaceae;g__HTCC2207	iPHoP-RF	76.1
NC_044943	172051	Viruses;Varidnaviria;Bamfordvirae;Nucleocytoviricota;Pokkesviricetes;Asfuvirales;Asfarviridae;Asfivirus;African swine fever virus	d__Bacteria;p__Bacteroidota;c__Bacteroidia;o__Flavobacteriales;f__Weeksellaceae;g__Elizabethkingia	iPHoP-RF	76.1
NC_044956	182284	Viruses;Varidnaviria;Bamfordvirae;Nucleocytoviricota;Pokkesviricetes;Asfuvirales;Asfarviridae;Asfivirus;African swine fever virus Benin 97/1	d__Bacteria;p__Bacteroidota;c__Bacteroidia;o__Flavobacteriales;f__Weeksellaceae;g__Elizabethkingia	iPHoP-RF	76.1
NC_055412	3061	Viruses;Riboviria;Orthornavirae;Negarnaviricota;Polyploviricotina;Ellioviricetes;Bunyavirales;Tospoviridae;Orthotospovirus;Tomato yellow ring orthotospovirus;Tomato yellow ring virus	d__Bacteria;p__Proteobacteria;c__Alphaproteobacteria;o__Rhizobiales_A;f__Rhizobiaceae_A;g__Bartonella	iPHoP-RF	76.1
NC_055440	7049	Viruses;Riboviria;Orthornavirae;Negarnaviricota;Polyploviricotina;Ellioviricetes;Bunyavirales;Arenaviridae;Mammarenavirus;Xapuri mammarenavirus;Xapuri virus	d__Bacteria;p__Proteobacteria;c__Gammaproteobacteria;o__Pseudomonadales;f__Porticoccaceae;g__AAA300-D14	iPHoP-RF	76.1
NC_001463	9189	Viruses;Riboviria;Pararnavirae;Artverviricota;Revtraviricetes;Ortervirales;Retroviridae;Orthoretrovirinae;Lentivirus;Caprine arthritis encephalitis virus	d__Bacteria;p__Firmicutes_A;c__Clostridia;o__TANB77;f__CAG-508;g__	iPHoP-RF	75.8
NC_001963	5163	Viruses;Riboviria;Orthornavirae;Duplornaviricota;Chrymotiviricetes;Ghabrivirales;Totiviridae;Victorivirus;Sphaeropsis sapinea RNA virus 1	d__Bacteria;p__Actinobacteriota;c__Actinomycetia;o__Actinomycetales;f__Microbacteriaceae;g__Pontimonas	iPHoP-RF	75.8
NC_003513	1320	Viruses;Riboviria;Orthornavirae;Kitrinoviricota;Alsuviricetes;Hepelivirales;Benyviridae;Benyvirus;Beet necrotic yellow vein virus	d__Bacteria;p__Proteobacteria;c__Gammaproteobacteria;o__Enterobacterales;f__Enterobacteriaceae;g__Orbus	iPHoP-RF	75.8
NC_007154	3820	Viruses;Riboviria;Orthornavirae;Duplornaviricota;Resentoviricetes;Reovirales;Spinareoviridae;Fijivirus;Fiji disease virus	d__Bacteria;p__Firmicutes;c__Bacilli;o__RF39;f__UBA660;g__CAG-822	iPHoP-RF	75.8
NC_007362	1760	Viruses;Riboviria;Orthornavirae;Negarnaviricota;Polyploviricotina;Insthoviricetes;Articulavirales;Orthomyxoviridae;Alphainfluenzavirus;Influenza A virus (A/goose/Guangdong/1/1996(H5N1))	d__Bacteria;p__Firmicutes_A;c__Clostridia;o__Lachnospirales;f__Lachnospiraceae;g__F0428	iPHoP-RF	75.8
NC_007738	2404	Viruses;Riboviria;Orthornavirae;Duplornaviricota;Resentoviricetes;Reovirales;Sedoreoviridae;Seadornavirus;Liao ning virus	d__Bacteria;p__Proteobacteria;c__Gammaproteobacteria;o__Enterobacterales;f__Vibrionaceae;g__Vibrio	iPHoP-RF	75.8
NC_010318	1015	Viruses;Monodnaviria;Shotokuvirae;Cressdnaviricota;Arfiviricetes;Mulpavirales;Nanoviridae;Babuvirus;Abaca bunchy top virus	d__Bacteria;p__Firmicutes_A;c__Clostridia;o__Lachnospirales;f__Lachnospiraceae;g__Eubacterium_Q	iPHoP-RF	75.8
NC_020474	180421	Viruses;Duplodnaviria;Heunggongvirae;Peploviricota;Herviviricetes;Herpesvirales;Herpesviridae;Betaherpesvirinae;Proboscivirus;Elephantid betaherpesvirus 1	d__Bacteria;p__Bacteroidota;c__Bacteroidia;o__Flavobacteriales;f__Weeksellaceae;g__Chryseobacterium	iPHoP-RF	75.8
NC_023306	1011	Viruses;Monodnaviria;Shotokuvirae;Cressdnaviricota;Arfiviricetes;Mulpavirales;Nanoviridae;Nanovirus;Black medic leaf roll virus	d__Bacteria;p__Firmicutes_A;c__Clostridia;o__Clostridiales;f__Clostridiaceae;g__Clostridium	iPHoP-RF	75.8
NC_027780	1815	Viruses;Monodnaviria;Shotokuvirae;Cressdnaviricota;Arfiviricetes;Cirlivirales;Circoviridae;Petrochirus diogenes giant hermit crab associated circular virus	d__Bacteria;p__Firmicutes;c__Bacilli;o__Bacillales;f__Bacillaceae_G;g__Bacillus_A	iPHoP-RF	75.8
NC_027919	8087	Viruses;Riboviria;Orthornavirae;Pisuviricota;Pisoniviricetes;Picornavirales;Picornaviridae;Kodimesavirinae;Kobuvirus;Kobuvirus cattle/Kagoshima-1-22-KoV/2014/JPN	d__Bacteria;p__Actinobacteriota;c__Actinomycetia;o__Actinomycetales;f__Microbacteriaceae;g__Pontimonas	iPHoP-RF	75.8
NC_028459	2272	Viruses;Monodnaviria;Shotokuvirae;Cressdnaviricota;Repensiviricetes;Geplafuvirales;Genomoviridae;Gemyvongvirus;Gemyvongvirus humas1;Human associated gemyvongvirus 1	d__Bacteria;p__Proteobacteria;c__Gammaproteobacteria;o__Pseudomonadales;f__Litoricolaceae;g__HIMB30	iPHoP-RF	75.8
NC_033247	9480	Viruses;Riboviria;Hubei virga-like virus 7	d__Bacteria;p__Patescibacteria;c__WWE3;o__UBA101185;f__UBA10185;g__	iPHoP-RF	75.8
NC_034382	35555	Viruses;Varidnaviria;Bamfordvirae;Preplasmiviricota;Tectiliviricetes;Rowavirales;Adenoviridae;Mastadenovirus;Cynomolgus adenovirus 1	d__Bacteria;p__Actinobacteriota;c__Actinomycetia;o__Mycobacteriales;f__Mycobacteriaceae;g__Corynebacterium	iPHoP-RF	75.8
NC_038392	1699	Viruses;Monodnaviria;Shotokuvirae;Cressdnaviricota;Arfiviricetes;Cirlivirales;Circoviridae;Circovirus;Human stool-associated circular virus NG13	d__Bacteria;p__Bacteroidota;c__Bacteroidia;o__Chitinophagales;f__Chitinophagaceae;g__JJ008	iPHoP-RF	75.8
NC_038532	5050	Viruses;Monodnaviria;Shotokuvirae;Cossaviricota;Quintoviricetes;Piccovirales;Parvoviridae;Densovirinae;Aquambidensovirus;Asteroid aquambidensovirus 1;Sea star-associated densovirus	d__Bacteria;p__Firmicutes;c__Bacilli;o__Bacillales_A;f__Planococcaceae;g__Sporosarcina	iPHoP-RF	75.8
NC_038669	9100	Viruses;Riboviria;Pararnavirae;Artverviricota;Revtraviricetes;Ortervirales;Retroviridae;Orthoretrovirinae;Lentivirus;Puma lentivirus 14	d__Bacteria;p__Firmicutes_A;c__Clostridia;o__Clostridiales;f__Clostridiaceae;g__Clostridium_J	iPHoP-RF	75.8
NC_040451	1847	Viruses;Riboviria;Orthornavirae;Negarnaviricota;Polyploviricotina;Ellioviricetes;Bunyavirales;Phenuiviridae;Tenuivirus;Melon tenuivirus;Melon chlorotic spot virus	d__Bacteria;p__Proteobacteria;c__Gammaproteobacteria;o__UBA11654;f__UBA11654;g__UBA11654	iPHoP-RF	75.8
NC_055165	165809	Viruses;Varidnaviria;Bamfordvirae;Nucleocytoviricota;Megaviricetes;Pimascovirales;Iridoviridae;Betairidovirinae;Decapodiridovirus;Decapod iridescent virus 1;Shrimp hemocyte iridescent virus	d__Bacteria;p__Bacteroidota;c__Bacteroidia;o__Flavobacteriales;f__Weeksellaceae;g__Epilithonimonas	iPHoP-RF	75.8
NC_055632	6447	Viruses;Riboviria;Orthornavirae;Negarnaviricota;Polyploviricotina;Ellioviricetes;Bunyavirales;Hantaviridae;Mammantavirinae;Orthohantavirus;Robina orthohantavirus	d__Bacteria;p__Proteobacteria;c__Gammaproteobacteria;o__SAR86;f__SAR86;g__GCA-2707915	iPHoP-RF	75.8
NC_002561	1859	Viruses;Riboviria;Orthornavirae;Duplornaviricota;Resentoviricetes;Reovirales;Spinareoviridae;Cypovirus;Trichoplusia ni cypovirus 15	d__Bacteria;p__Firmicutes;c__Bacilli;o__Staphylococcales;f__Staphylococcaceae;g__Staphylococcus	iPHoP-RF	75.6
NC_003733	1801	Viruses;Riboviria;Orthornavirae;Duplornaviricota;Resentoviricetes;Reovirales;Spinareoviridae;Fijivirus;Rice black streaked dwarf virus	d__Bacteria;p__Firmicutes;c__Bacilli;o__Lactobacillales;f__Lactobacillaceae;g__Companilactobacillus	iPHoP-RF	75.6
NC_006262	10035	Viruses;Riboviria;Orthornavirae;Pisuviricota;Stelpaviricetes;Patatavirales;Potyviridae;Potyvirus;Watermelon mosaic virus	d__Archaea;p__Methanobacteriota;c__Thermococci;o__Thermococcales;f__Thermococcaceae;g__Thermococcus_B	iPHoP-RF	75.6
NC_008735	3162	Viruses;Riboviria;Orthornavirae;Duplornaviricota;Resentoviricetes;Reovirales;Spinareoviridae;Fijivirus;Mal de Rio Cuarto virus	d__Bacteria;p__Bacteroidota;c__Bacteroidia;o__Flavobacteriales;f__Crocinitomicaceae;g__M0103	iPHoP-RF	75.6
NC_008860	2285	Viruses;Polydnaviriformidae;Ichnoviriform;Ichnoviriform fumiferanae	d__Bacteria;p__Firmicutes;c__Bacilli;o__Staphylococcales;f__Staphylococcaceae;g__Staphylococcus	iPHoP-RF	75.6
NC_010701	3533	Viruses;Riboviria;Orthornavirae;Negarnaviricota;Polyploviricotina;Ellioviricetes;Bunyavirales;Arenaviridae;Mammarenavirus;Tamiami mammarenavirus	d__Bacteria;p__Cyanobacteria;c__Cyanobacteriia;o__PCC-6307;f__Cyanobiaceae;g__Synechococcus_C	iPHoP-RF	75.6
NC_012936	31250	Viruses;Riboviria;Orthornavirae;Pisuviricota;Pisoniviricetes;Nidovirales;Cornidovirineae;Coronaviridae;Orthocoronavirinae;Betacoronavirus;Embecovirus;Rat coronavirus Parker	d__Bacteria;p__Proteobacteria;c__Gammaproteobacteria;o__UBA6002;f__UBA6002;g__UBA6002	iPHoP-RF	75.6
NC_016509	18659	Viruses;Riboviria;Orthornavirae;Kitrinoviricota;Alsuviricetes;Martellivirales;Closteroviridae;Ampelovirus;Grapevine leafroll-associated virus 1	d__Archaea;p__Halobacteriota;c__Bog-38;o__Bog-38;f__Bog-38;g__Bog-38	iPHoP-RF	75.6
NC_020900	19979	Viruses;Riboviria;Orthornavirae;Pisuviricota;Pisoniviricetes;Nidovirales;Mesnidovirineae;Mesoniviridae;Hexponivirinae;Alphamesonivirus;Karsalivirus;Alphamesonivirus 3	d__Bacteria;p__Proteobacteria;c__Gammaproteobacteria;o__Pseudomonadales;f__Cellvibrionaceae;g__Teredinibacter	iPHoP-RF	75.6
NC_024488	12265	Viruses;Riboviria;Drosophila immigrans Nora virus	d__Bacteria;p__Bacteroidota;c__Bacteroidia;o__Flavobacteriales;f__Flavobacteriaceae;g__Flavobacterium	iPHoP-RF	75.6
NC_024708	942	Viruses;Riboviria;Polymycoviridae;Polymycovirus;Cladosporium cladosporioides polymycovirus 1;Cladosporium cladosporioides virus 1	d__Bacteria;p__Actinobacteriota;c__Actinomycetia;o__Actinomycetales;f__Microbacteriaceae;g__Pontimonas	iPHoP-RF	75.6
NC_030744	9868	Viruses;Riboviria;Orthornavirae;Pisuviricota;Pisoniviricetes;Picornavirales;Picornavirales Tottori-HG1	d__Bacteria;p__Actinobacteriota;c__Actinomycetia;o__Mycobacteriales;f__Mycobacteriaceae;g__Corynebacterium	iPHoP-RF	75.6
NC_032282	7545	Viruses;Riboviria;Orthornavirae;Negarnaviricota;Polyploviricotina;Ellioviricetes;Bunyavirales;Phenuiviridae;Hudovirus;Lepidopteran hudovirus;Hubei lepidoptera virus 1	d__Bacteria;p__Proteobacteria;c__Gammaproteobacteria;o__SAR86;f__SAR86;g__GCA-2707915	iPHoP-RF	75.6
NC_035471	5850	Viruses;Riboviria;Orthornavirae;Pisuviricota;Stelpaviricetes;Stellavirales;Astroviridae;Bastrovirus/VietNam/Bat/16715_78	d__Bacteria;p__Actinobacteriota;c__Actinomycetia;o__Actinomycetales;f__Micrococcaceae;g__Arthrobacter_I	iPHoP-RF	75.6
NC_036596	3524	Viruses;Riboviria;Orthornavirae;Duplornaviricota;Chrymotiviricetes;Ghabrivirales;Alternaviridae;Alternavirus;Fusarium graminearum alternavirus 1	d__Bacteria;p__Proteobacteria;c__Gammaproteobacteria;o__Burkholderiales;f__Gallionellaceae;g__Gallionella	iPHoP-RF	75.6
NC_038376	6024	Viruses;Monodnaviria;Shotokuvirae;Cossaviricota;Mouviricetes;Polivirales;Bidnaviridae;Bidensovirus;Bombyx mori densovirus Zhenjiang	d__Bacteria;p__Firmicutes_A;c__Clostridia;o__Clostridiales;f__Clostridiaceae;g__Clostridium	iPHoP-RF	75.6
NC_038747	2533	Viruses;Riboviria;Orthornavirae;Negarnaviricota;Polyploviricotina;Ellioviricetes;Bunyavirales;Phasmaviridae;Orthophasmavirus;Nome phantom orthophasmavirus	d__Bacteria;p__Firmicutes;c__Bacilli;o__Lactobacillales;f__Lactobacillaceae;g__Leuconostoc	iPHoP-RF	75.6
NC_038987	7438	Viruses;Riboviria;Pararnavirae;Artverviricota;Revtraviricetes;Ortervirales;Caulimoviridae;Badnavirus;Dioscorea bacilliform RT virus 2	d__Bacteria;p__Planctomycetota;c__Planctomycetes;o__Pirellulales;f__UBA1268;g__UBA1268	iPHoP-RF	75.6
NC_040655	7408	Viruses;Monodnaviria;Shotokuvirae;Cossaviricota;Papovaviricetes;Zurhausenvirales;Papillomaviridae;Firstpapillomavirinae;Gammapapillomavirus;Macaca mulatta papillomavirus 5	d__Bacteria;p__Proteobacteria;c__Alphaproteobacteria;o__Rhodobacterales;f__Rhodobacteraceae;g__Amylibacter	iPHoP-RF	75.6
NC_043367	1318	Viruses;Riboviria;Orthornavirae;Duplornaviricota;Resentoviricetes;Reovirales;Spinareoviridae;Idnoreovirus;Diadromus pulchellus idnoreovirus 1	d__Bacteria;p__Bacteroidota;c__Bacteroidia;o__Flavobacteriales;f__Crocinitomicaceae;g__	iPHoP-RF	75.6
NC_043639	4523	Viruses;Riboviria;Orthornavirae;Negarnaviricota;Polyploviricotina;Ellioviricetes;Bunyavirales;Peribunyaviridae;Orthobunyavirus;Serra do Navio orthobunyavirus;Serra do Navio virus	d__Bacteria;p__Proteobacteria;c__Gammaproteobacteria;o__SAR86;f__TMED112;g__TMED112	iPHoP-RF	75.6
NC_043688	4676	Viruses;Riboviria;Orthornavirae;Negarnaviricota;Polyploviricotina;Ellioviricetes;Bunyavirales;Peribunyaviridae;Orthobunyavirus;Zegla virus	d__Bacteria;p__Firmicutes_A;c__Clostridia;o__Clostridiales;f__Clostridiaceae;g__Clostridium_AD	iPHoP-RF	75.6
NC_060101	2659	Viruses;Monodnaviria;Shotokuvirae;Cressdnaviricota;Repensiviricetes;Geplafuvirales;Geminiviridae;Begomovirus;Tomato vein clearing leaf deformation virus	d__Bacteria;p__Firmicutes;c__Bacilli;o__Paenibacillales;f__Paenibacillaceae;g__Paenibacillus	iPHoP-RF	75.6
NC_001993	236120	Viruses;Varidnaviria;Bamfordvirae;Nucleocytoviricota;Pokkesviricetes;Chitovirales;Poxviridae;Entomopoxvirinae;Deltaentomopoxvirus;Melanoplus sanguinipes entomopoxvirus	d__Bacteria;p__Proteobacteria;c__Gammaproteobacteria;o__Evansiales;f__Evansiaceae;g__Evansia	iPHoP-RF	75.2
NC_002350	7636	Viruses;Riboviria;Orthornavirae;Pisuviricota;Stelpaviricetes;Patatavirales;Potyviridae;Bymovirus;Wheat yellow mosaic virus	d__Bacteria;p__Bacteroidota;c__Bacteroidia;o__Bacteroidales;f__Bacteroidaceae;g__Prevotella	iPHoP-RF	75.2
NC_003138	8303	Viruses;Riboviria;Pararnavirae;Artverviricota;Revtraviricetes;Ortervirales;Caulimoviridae;Soymovirus;Blueberry red ringspot virus	d__Bacteria;p__Firmicutes;c__Bacilli;o__RF39;f__UBA660;g__UBA3789	iPHoP-RF	75.2
NC_005636	2677	Viruses;Monodnaviria;Shotokuvirae;Cressdnaviricota;Repensiviricetes;Geplafuvirales;Geminiviridae;Begomovirus;Horsegram yellow mosaic virus	d__Bacteria;p__Proteobacteria;c__Gammaproteobacteria;o__Burkholderiales;f__UBA3031;g__UBA3031	iPHoP-RF	75.2
NC_010343	1717	Viruses;Riboviria;Orthornavirae;Pisuviricota;Duplopiviricetes;Durnavirales;Partitiviridae;Raphanus sativus cryptic virus 2	d__Bacteria;p__Bacteroidota;c__Bacteroidia;o__Flavobacteriales;f__Schleiferiaceae;g__UBA10364	iPHoP-RF	75.2
NC_010663	1066	Viruses;Riboviria;Orthornavirae;Duplornaviricota;Resentoviricetes;Reovirales;Spinareoviridae;Cypovirus;Cypovirus 5	d__Bacteria;p__Patescibacteria;c__Dojkabacteria;o__SC72;f__SC72;g__UBA3081	iPHoP-RF	75.2
NC_011560	9973	Viruses;Riboviria;Orthornavirae;Pisuviricota;Stelpaviricetes;Patatavirales;Potyviridae;Potyvirus;Zantedeschia mild mosaic virus	d__Bacteria;p__Bacteroidota;c__Bacteroidia;o__Bacteroidales;f__Bacteroidaceae;g__F0040	iPHoP-RF	75.2
NC_018070	9040	Viruses;Riboviria;Orthornavirae;Negarnaviricota;Polyploviricotina;Ellioviricetes;Bunyavirales;Tospoviridae;Orthotospovirus;Bean necrotic mosaic orthotospovirus;Bean necrotic mosaic virus	d__Archaea;p__Thermoproteota;c__Bathyarchaeia;o__B26-1;f__B24-2;g__B24-2	iPHoP-RF	75.2
NC_020071	5176	Viruses;Monodnaviria;Shotokuvirae;Cossaviricota;Papovaviricetes;Sepolyvirales;Polyomaviridae;Alphapolyomavirus;Otomops polyomavirus KY157	d__Archaea;p__Methanobacteriota;c__Thermococci;o__Thermococcales;f__Thermococcaceae;g__Thermococcus_A	iPHoP-RF	75.2
NC_021628	1068	Viruses;Riboviria;Orthornavirae;Duplornaviricota;Resentoviricetes;Reovirales;Sedoreoviridae;Rotavirus;Rotavirus F chicken/03V0568/DEU/2003	d__Bacteria;p__Proteobacteria;c__Gammaproteobacteria;o__Pseudomonadales;f__Moraxellaceae;g__Acinetobacter	iPHoP-RF	75.2
NC_027998	9867	Viruses;Riboviria;Orthornavirae;Kitrinoviricota;Flasuviricetes;Amarillovirales;Flaviviridae;Pegivirus;Human pegivirus 2	d__Bacteria;p__Proteobacteria;c__Gammaproteobacteria;o__Burkholderiales;f__Burkholderiaceae;g__Rhodoferax	iPHoP-RF	75.2
NC_029913	2341	Viruses;Riboviria;Orthornavirae;Duplornaviricota;Resentoviricetes;Reovirales;Spinareoviridae;Orthoreovirus;Mahlapitsi orthoreovirus	d__Bacteria;p__Proteobacteria;c__Gammaproteobacteria;o__Enterobacterales;f__Enterobacteriaceae;g__Photorhabdus	iPHoP-RF	75.2
NC_033491	3735	Viruses;Riboviria;Wuhan insect virus 21	d__Bacteria;p__Actinobacteriota;c__Actinomycetia;o__Actinomycetales;f__Microbacteriaceae;g__Pontimonas	iPHoP-RF	75.2
NC_033834	8911	Viruses;Riboviria;Orthornavirae;Negarnaviricota;Polyploviricotina;Ellioviricetes;Bunyavirales;Tospoviridae;Orthotospovirus;Melon severe mosaic orthotospovirus;Melon severe mosaic tospovirus	d__Bacteria;p__Proteobacteria;c__Gammaproteobacteria;o__SAR86;f__D2472;g__D2472	iPHoP-RF	75.2
NC_034403	6529	Viruses;Riboviria;Orthornavirae;Negarnaviricota;Polyploviricotina;Ellioviricetes;Bunyavirales;Hantaviridae;Mammantavirinae;Orthohantavirus;Montano orthohantavirus	d__Bacteria;p__Proteobacteria;c__Gammaproteobacteria;o__SAR86;f__D2472;g__SAR86A	iPHoP-RF	75.2
NC_037587	1211	Viruses;Riboviria;Orthornavirae;Duplornaviricota;Resentoviricetes;Reovirales;Reoviridae;Callinectes sapidus reovirus 1	d__Bacteria;p__Proteobacteria;c__Gammaproteobacteria;o__Pseudomonadales;f__Pseudohongiellaceae;g__UBA5078	iPHoP-RF	75.2
NC_040470	1956	Viruses;Riboviria;Orthornavirae;Kitrinoviricota;Alsuviricetes;Martellivirales;Bromoviridae;Ilarvirus;Apple necrotic mosaic virus	d__Bacteria;p__Actinobacteriota;c__Actinomycetia;o__Nanopelagicales;f__Nanopelagicaceae;g__PALSA-747	iPHoP-RF	75.2
NC_040710	7312	Viruses;Riboviria;Orthornavirae;Kitrinoviricota;Alsuviricetes;Hepelivirales;Hepeviridae;Sogatella furcifera hepe-like virus	d__Bacteria;p__Actinobacteriota;c__Actinomycetia;o__Mycobacteriales;f__Mycobacteriaceae;g__Corynebacterium	iPHoP-RF	75.2
NC_043398	4490	Viruses;Riboviria;Orthornavirae;Kitrinoviricota;Alsuviricetes;Martellivirales;Virgaviridae;Goravirus;Drakaea virus A	d__Bacteria;p__Bacteroidota;c__Bacteroidia;o__Bacteroidales;f__Paludibacteraceae;g__UBA1181	iPHoP-RF	75.2
NC_044957	171719	Viruses;Varidnaviria;Bamfordvirae;Nucleocytoviricota;Pokkesviricetes;Asfuvirales;Asfarviridae;Asfivirus;African swine fever virus OURT 88/3	d__Bacteria;p__Bacteroidota;c__Bacteroidia;o__Flavobacteriales;f__Weeksellaceae;g__Elizabethkingia	iPHoP-RF	75.2
NC_046958	15301	Viruses;Riboviria;Orthornavirae;Pisuviricota;Pisoniviricetes;Nidovirales;Arnidovirineae;Olifoviridae;Gofosavirinae;Kukrinivirus;Oligodon snake nidovirus 1;Hainan oligodon formosanus arterivirus	d__Bacteria;p__Cyanobacteria;c__Cyanobacteriia;o__PCC-6307;f__Cyanobiaceae;g__Synechococcus_E	iPHoP-RF	75.2
NC_055236	7178	Viruses;Riboviria;Pararnavirae;Artverviricota;Revtraviricetes;Ortervirales;Caulimoviridae;Badnavirus;Aglaonema bacilliform virus	d__Bacteria;p__Bacteroidota;c__Bacteroidia;o__Flavobacteriales;f__NORP154;g__NORP154	iPHoP-RF	75.2
